# Supplementary material for: ConservedPrimers 2.0: A high-throughput pipeline for comparative genome referenced intron-flanking PCR primer design and its application in wheat SNP discovery
Source: BMC Bioinformatics. 2009 Oct 13;10:331. doi: 10.1186/1471-2105-10-331 (PMC2765976; doi:10.1186/1471-2105-10-331)
Supplement: Additional file 1 — Conserved Primers 2.0 command-line pipeline package. The file has been collected with "tar" and compressed by "gzip", and includes ConservedPrimers 2.0 command-line pipeline programs with source code, and a user's guide for installation. [file 1471-2105-10-331-S1.GZ]

Archive with 14 entries (13 files):
- conserved_primers
- conserved_primers/est_alignment.pl
- conserved_primers/IntronExonAnalysis.jar
- conserved_primers/PrimerPair.pm
- conserved_primers/Primer.pm
- conserved_primers/primer_design_pipeline.pl
- conserved_primers/pick_primers.pl
- conserved_primers/Primer3Output.pm
- conserved_primers/primer3_core
- conserved_primers/primer_analysis.pl
- conserved_primers/rice_ref.fasta
- conserved_primers/pipeline_log.txt
- conserved_primers/test.fasta
- conserved_primers/user_guide.pdf
