# Supplementary material for: ConservedPrimers 2.0: A high-throughput pipeline for comparative genome referenced intron-flanking PCR primer design and its application in wheat SNP discovery
Source: BMC Bioinformatics. 2009 Oct 13;10:331. doi: 10.1186/1471-2105-10-331 (PMC2765976; doi:10.1186/1471-2105-10-331)
Supplement: Additional file 1 — Conserved Primers 2.0 command-line pipeline package. The file has been collected with "tar" and compressed by "gzip", and includes ConservedPrimers 2.0 command-line pipeline programs with source code, and a user's guide for installation. [file 1471-2105-10-331-S1.GZ › conserved_primers/est_alignment.pl]

#!/usr/local/bin/perl -w
################################################################
# The ConservedPrimers 2.0 pipeline software
# pick_primers.pl
# Author: Dr. Frank Mingan You
# e-mail: frank.you@ars.usda.gov

# Purpose: Step 1: Blast alignment of unigenes of the target genome 
# against the reference genome using BLASTN, and find unique colinear
# exon blocks for each unigene. Sequences of colinear exon blocks will
# be used for conserved primer design in Step 2.

# Input:  A unigene sequence files of the target genome and a 
#         reference genome sequence file
# Output: N-marked sequence file for conserved primer design and 
#         other files for primer analysis
# Init date: Aug. 27, 2003
# modified : May 5, 2008

################################################################

use strict;
use Getopt::Std;
use vars qw ($opt_b $opt_f $opt_r $opt_i $opt_o);
getopts ('b:f:r:i:o:');

my $blast_program    = $opt_b ? $opt_b : "blastall";
my $formatdb_program = $opt_f ? $opt_f : "formatdb";
my $db_seq_file     = $opt_r;
my $infile           = $opt_i;
my $outfile          = $opt_o;


if (!$db_seq_file || !$infile || !$outfile) {
    print "Usage: \n";
    print "perl est_alignment.pl \n";
    print "	-b blastall program path \n";
    print "	-f formatdb program path \n";
    print "	-r reference genome sequence file (fasta format)\n";
    print "     -i target unigene sequence file (fasta format) \n";
    print "     -o blastn report file\n";
    exit;
}

##################################################################
# You may change the values of the following two parameters if necessary
# Parameters for blast search
my $e_value = '1e-10';

# parameters for IntronExonAnalysis.jar
my $max_intron_size = 1500;
##################################################################

my $start_time = time();

# Step 1: alignment using blastn program against genomic sequences of evolutionarily
# related species.First check if the blast database is existing
if (not -e $db_seq_file . ".nsq") {
    print "\nCreate blast database for database sequence $db_seq_file ...\n";
    print "$formatdb_program -p F -i $db_seq_file\n\n"; 
    system "$formatdb_program -p F -i $db_seq_file"; 
}
my $blast_db = $db_seq_file;
my $cmd = "$blast_program -p blastn -d $blast_db -i $infile -o $outfile -b 10 -e $e_value";
print "\nPerforming blast againt database sequences $db_seq_file...\n";
print "$cmd\n";
system "$cmd";

# Step 2: Intron/exon analysis based on the blast report, and then create N-marked
# sequences for conserved primer design

my $annotation_result_file = $infile . "_hits.txt";

print "\nIntron-exon annotation and create hit file and N-marked sequences for conserved primer design ...\n";
print " java -jar IntronExonAnalysis.jar $outfile $annotation_result_file $max_intron_size\n";
system " java -jar IntronExonAnalysis.jar $outfile $annotation_result_file $max_intron_size";

# Record the end time and total time taken in the analysis
my $end_time = time();
my $total_time = ($end_time - $start_time)/60.0;
print "Total time used in Step 1: " . $total_time . " minutes\n";

# end of main program
