# Supplementary material for: ConservedPrimers 2.0: A high-throughput pipeline for comparative genome referenced intron-flanking PCR primer design and its application in wheat SNP discovery
Source: BMC Bioinformatics. 2009 Oct 13;10:331. doi: 10.1186/1471-2105-10-331 (PMC2765976; doi:10.1186/1471-2105-10-331)
Supplement: Additional file 1 — Conserved Primers 2.0 command-line pipeline package. The file has been collected with "tar" and compressed by "gzip", and includes ConservedPrimers 2.0 command-line pipeline programs with source code, and a user's guide for installation. [file 1471-2105-10-331-S1.GZ › conserved_primers/primer_design_pipeline.pl]

#!/usr/bin/perl -w
################################################################
# The ConservedPrimers 2.0 pipeline software
# primer_design_pipeline.pl
# Author: Dr. Frank Mingan You
# e-mail: frank.you@ars.usda.gov
# Purpose: a pipeline program to execute all steps
# This is a pipeline for conserved primer design
# This pipeline includes the following steps:
# Step 1: Using Blastn to do alignment. Intron-exon analysis based on the
#         blast report, and then create the N-marked sequence for conserved primer design
# Step 2: primer design using Primer3
# Step 3: primer analysis to remove the primers with homologious hits or picked fron the same exons.
#
# Input:  A unigene sequence files of the target genome and a reference genome sequence file
# Output: Primer output file
# Init date: Sept. 10, 2003
# modified : June 20, 2008

################################################################

# This is a pipeline of conserved primer design
# This pipeline includes the following steps:
# Step 1: Using Blastn to do alignment. Intron-exon analysis based on the 
#         blast report, and then create the N-marked sequence for conserved primer design
# Step 2: primer design using Primer3
# Step 3: primer analysis to remove the primers with homologious hits or picked fron the same exons.

use strict;
use Getopt::Std;
use vars qw ($opt_r $opt_i $opt_d);
getopts ('r:i:d:');

my $db_seq_file              = $opt_r;
my $est_seq_infile           = $opt_i;
my $est_db_seq_file          = $opt_d;

# BLAST program. You may add the absolute path to the BLAST programs. Assuming 
# a user has correctly set the path of the BLAST programs.  
my $blast_program = "blastall";
my $formatdb_program = "formatdb";

if (!$db_seq_file || !$est_seq_infile ) {
    print "Usage: \nperl primer_design_pipeline.pl \n";
    print " -r reference genome sequence file name (fasta format)\n";
    print " -i target unigene sequence file for primer design (fasta format)\n";
    print " -d EST database sequence file for homology search (fasta format) (optional)\n";
    exit;
}

# record the start time
my $start_time = time();

# Please set the path of two blast programs
my $blast_outfile = $est_seq_infile . "_report.txt";

# Step 1: Using Blastn to do alignment, and thenintron-exon analysis based on the blast report,
# and then create the masked sequence for conserved primer design
print "\nCreate blast database and perform blastn alignment ...\n";
print "perl est_alignment.pl -b $blast_program -f $formatdb_program -r $db_seq_file -i $est_seq_infile -o $blast_outfile\n";
system "perl est_alignment.pl -b $blast_program -f $formatdb_program -r $db_seq_file -i $est_seq_infile -o $blast_outfile";

# Step 2: primer design using Primer3
my $annotation_result_file = $est_seq_infile . "_hits.txt";
my $masked_seq_file = $annotation_result_file . "_seqs.fasta_cleaned.fasta";
my $hit_table_file = $annotation_result_file . "_summary.txt_cleaned.txt";
my $primer_report_file = $est_seq_infile . "_primer_report.txt";

print "\nBatch primer design using Primer3 core program ...\n";
print "perl pick_primers.pl -i $masked_seq_file -o $primer_report_file\n";
system "perl pick_primers.pl -i $masked_seq_file -o $primer_report_file";

# Step 3: primer analysis to remove the primers with homology hits
print "\nPrimer analysis...\n";
my $est_db = $est_seq_infile;
if ($est_db_seq_file) {
    $est_db = $est_db_seq_file;
}

my $primer_seq_file = $primer_report_file . "_seq.fasta";
print "perl primer_analysis.pl -b $blast_program -f $formatdb_program -d $est_db -i $primer_seq_file -j $primer_report_file -s $hit_table_file\n";
system "perl primer_analysis.pl -b $blast_program -f $formatdb_program -d $est_db -i $primer_seq_file -j $primer_report_file -s $hit_table_file";

# Record the end time and total time taken in the analysis
my $end_time = time();

my $total_time = ($end_time - $start_time)/60.0;
print "Total time used in whole pipeline: " . $total_time . "\n";

# end of the main program
