# Supplementary material for: ConservedPrimers 2.0: A high-throughput pipeline for comparative genome referenced intron-flanking PCR primer design and its application in wheat SNP discovery
Source: BMC Bioinformatics. 2009 Oct 13;10:331. doi: 10.1186/1471-2105-10-331 (PMC2765976; doi:10.1186/1471-2105-10-331)
Supplement: Additional file 1 — Conserved Primers 2.0 command-line pipeline package. The file has been collected with "tar" and compressed by "gzip", and includes ConservedPrimers 2.0 command-line pipeline programs with source code, and a user's guide for installation. [file 1471-2105-10-331-S1.GZ › conserved_primers/pick_primers.pl]

#!/usr/bin/perl -w
################################################################
# The ConservedPrimers 2.0 pipeline software
# pick_primers.pl
# Author: Dr. Frank Mingan You
# e-mail: frank.you@ars.usda.gov
# Purpose: Step 2: batch primer design using primer3 core program
# Input: FASTA sequence file
# Output: Primer output file
# Init date: Aug. 25, 2003
# modified : May 30, 2008
################################################################

use Getopt::Std;
use FileHandle;
use IPC::Open3;
use Primer3Output;
use PrimerPair;
use Primer;

# Please set the appopriate parameters for batch primer design.
# You can also use BatchPrimer3 web program to design primers.
################################################################
my $PRIMER3_EXE =  './primer3_core';
unless (-e $PRIMER3_EXE) {
    print "Cannot find $PRIMER3_EXE executable!";
    exit;
}

# Parameters for primer design. You may change these parameters
my $PRIMER_MIN_TM = 55;
my $PRIMER_OPT_TM = 60;
my $PRIMER_MAX_TM = 65;
my $PRIMER_MAX_DIFF_TM = 10;
my $PRIMER_MIN_GC = 20;
my $PRIMER_MAX_GC = 80;
my $PRIMER_OPT_SIZE = 20;
my $PRIMER_MIN_SIZE = 18;
my $PRIMER_MAX_SIZE = 25;
my $PRIMER_PRODUCT_SIZE_RANGE = '200-1500';
my $PRIMER_PRODUCT_OPT_SIZE = 800;

# Usually you don't need to change these parameters:
my $PRIMER_GC_CLAMP = 0;
my $PRIMER_NUM_RETURN = 1;
my $PRIMER_FIRST_BASE_INDEX = 1;
my $PRIMER_EXPLAIN_FLAG = 1;
my $PRIMER_NUM_NS_ACCEPTED = 0;
my $PRIMER_MAX_POLY_X = 5;
my $PRIMER_LIBERAL_BASE= 0;
################################################################

my $primer_set_ref = undef;
my $seqObj = undef;

use vars qw ($opt_i $opt_o);
getopts('i:o:');  # sequence file, output file

my $seq_file           = $opt_i;
my $primer_table_file   = $opt_o;


if (!$seq_file || !$primer_table_file) {
    print "Usage: \n";
    print "perl pick_primers.pl \n";
    print "     -i sequence file (fasta format) \n";
    print "     -o primer report file\n";
    exit;
}

# record the start time
my $start_time = time();

&open_readfile(*SEQ, 'sequence', $seq_file);
&open_writefile(*PRIMER, 'output', $primer_table_file);
&open_writefile(*PRIMERSEQ, 'output', $primer_table_file . "_seq.fasta");
print PRIMER "Index\tSeq ID\tCount\tPrimer_type\tOrientation\tStart\tLen\ttm\tGC%\tAny compl\t3' compl\tSeq\tProd Size\tSeq Length\tIncluded Length\tPair any compl\tPair 3' compl\n";


my $input = &set_primer3_parameters();        

my $count = 0;
my $index = 0;  # output primer index
my $count_failed = 0;
my $pre_id = '';
my $seq = '';
my $id = '';

# read in sequences from the fasta file
while (<SEQ>) {
    chomp($_);
    next if $_ =~ /^\s*$/;
    if (/>(\S+)/) {
        $count++;
         $id = $1;
         my @tmps = split(/\|/, $id);
         $id = $tmps[@tmps-1];
         if ($seq ne '' && $pre_id ne '' && $pre_id ne $id) {
            &design_and_export_primers($pre_id, $seq);
            $seq = '';
         }
         $pre_id = $id;
    } else {
        $_ =~ tr/gatcn/GATCN/;
        $seq .= $_;
    }               
} 
if ($seq ne '') {
    &design_and_export_primers($id, $seq);
    $seq = '';
}

print "Total sequences: $count\n";
print "Total sequences with successful primers: " . ($count - $count_failed) . "\n";

close SEQ;
close PRIMER;
close PRIMERSEQ;

# Record the end time and total time taken in the analysis
my $end_time = time();
my $total_time = ($end_time - $start_time)/60.0;
print "Total time used in Step 2: " . $total_time . " minutes\n";

#### the end of the main program

    
sub design_and_export_primers {
    my ($seq_id, $seq) = @_;
    
    # set serveral other parametrs for each different sequence
    my $seqid_found = 0;
    my $seq_found = 0;
    for (my $i = @$input-1; $i >= 0; $i--) {
        if (@$input[$i] =~ m/PRIMER_SEQUENCE_ID=/) {
            @$input[$i] = "PRIMER_SEQUENCE_ID=$seq_id\n";
            $seqid_found = 1;
        }
        if (@$input[$i] =~ m/SEQUENCE=/) {
            @$input[$i] = "SEQUENCE=$seq\n";
            $seq_found = 1;
        }
    }
    if (not $seqid_found) {
        splice(@$input, 0, 0, "PRIMER_SEQUENCE_ID=$seq_id\n");
    }
    
    if (not $seq_found) {
        splice(@$input, 0, 0, "SEQUENCE=$seq\n");
    }

    my @results = &run_primer3($input);


    my $primer3output = new Primer3Output();
    $primer3output->set_results(\@results);
    my $primer_list = $primer3output->get_primer_list();
    
    if (!defined ($primer_list)) {
        print "Primer3 -> Unable to design primers for the sequence ".$seq_id." \n";
        $count_failed++;
        return;
    }
    
    my $primer_pair = @$primer_list[0];
 
    if (!defined ($primer_pair)) {
        print "Primer3 -> Unable to design primers for the sequence ".$seq_id." \n";
        $count_failed++;
        return;
    }
 
    $index++;
 
    #print left primer
    my $left_primer_obj = $primer_pair->left_primer();
    my @row_left = (
        $left_primer_obj->direction(),
        $left_primer_obj->start(),
	$left_primer_obj->length(),
	$left_primer_obj->tm(),
	$left_primer_obj->gc(),
	$left_primer_obj->any_complementarity(),
	$left_primer_obj->end_complementarity(),
	uc($left_primer_obj->sequence()),
	$primer_pair->product_size(),
	$primer_pair->seq_size(),
	$primer_pair->included_size(),
	$primer_pair->pair_any_complementarity(),
	$primer_pair->pair_end_complementarity());
                    
    print PRIMER "$index\t";
    print PRIMER "$seq_id\t";
    print PRIMER "1\t";
    print PRIMER "Generic\t";
    for (my $i = 0; $i < @row_left; $i++) {
        if ($i == @row_left-1) {
            print PRIMER "$row_left[$i]\n";
        }
        else {
            print PRIMER "$row_left[$i]\t";
        }
    }

    my $right_primer_obj = $primer_pair->right_primer();
    my @row_right = (
        $right_primer_obj->direction(),
	$right_primer_obj->start(),
	$right_primer_obj->length(),
	$right_primer_obj->tm(),
	$right_primer_obj->gc(),
	$right_primer_obj->any_complementarity(),
	$right_primer_obj->end_complementarity(),
	uc($right_primer_obj->sequence()));
    
    print PRIMER "$index\t";
    print PRIMER "$seq_id\t";
    print PRIMER "2\t";
    print PRIMER "Generic\t";
    for (my $i = 0; $i < @row_right; $i++) {
        if ($i == @row_right-1) {
            print PRIMER "$row_right[$i]\n";
        }
        else {
            print PRIMER "$row_right[$i]\t";
        }
    }
    
    print PRIMERSEQ ">$seq_id" . "_F\n";
    print PRIMERSEQ "$row_left[7]\n";
    print PRIMERSEQ ">$seq_id" . "_R\n";
    print PRIMERSEQ "$row_right[7]\n";
}


sub set_primer3_parameters {
    my @input = ();
    push(@input, "PRIMER_MIN_TM=$PRIMER_MIN_TM\n");
    push(@input, "PRIMER_OPT_TM=$PRIMER_OPT_TM\n");
    push(@input, "PRIMER_MAX_TM=$PRIMER_MAX_TM\n");
    push(@input, "PRIMER_MAX_DIFF_TM=$PRIMER_MAX_DIFF_TM\n");
    push(@input, "PRIMER_MIN_GC=$PRIMER_MIN_GC\n");
    push(@input, "PRIMER_MAX_GC=$PRIMER_MAX_GC\n");
    push(@input, "PRIMER_GC_CLAMP=$PRIMER_GC_CLAMP\n");
    push(@input, "PRIMER_NUM_RETURN=$PRIMER_NUM_RETURN\n");
    push(@input, "PRIMER_FIRST_BASE_INDEX=$PRIMER_FIRST_BASE_INDEX\n");
    push(@input, "PRIMER_EXPLAIN_FLAG=$PRIMER_EXPLAIN_FLAG\n");
    push(@input, "PRIMER_OPT_SIZE=$PRIMER_OPT_SIZE\n");
    push(@input, "PRIMER_MIN_SIZE=$PRIMER_MIN_SIZE\n");
    push(@input, "PRIMER_MAX_SIZE=$PRIMER_MAX_SIZE\n");
    push(@input, "PRIMER_NUM_NS_ACCEPTED=$PRIMER_NUM_NS_ACCEPTED\n");
    push(@input, "PRIMER_MAX_POLY_X=$PRIMER_MAX_POLY_X\n");
    push(@input, "PRIMER_LIBERAL_BASE=$PRIMER_LIBERAL_BASE\n");
    push(@input, "PRIMER_PRODUCT_SIZE_RANGE=$PRIMER_PRODUCT_SIZE_RANGE\n");
    push(@input, "PRIMER_PRODUCT_OPT_SIZE=$PRIMER_PRODUCT_OPT_SIZE\n");
    push(@input, "=\n");

    return \@input;
}

sub open_readfile {
    my $filehandle = $_[0];
    my $filetype = $_[1] if $_[1];
    my $filename = $_[2] if $_[2];
    unless ($filename) {
	print "Enter $filetype filename: ";
	chomp ($filename=<STDIN>);
    }
    unless (-e $filename) { die "$filename not found\n"; }
    open($filehandle,$filename) or die "Couldn't open $filename\n";
    $filehandle = '';
    $filetype = '';
    $filename = '';
}

sub open_writefile {
    my $filehandle = $_[0];
    my $filetype = $_[1] if $_[1];
    my $filename = $_[2] if $_[2];
    unless ($filename) {
	print "Enter $filetype filename: ";
	chomp ($filename=<STDIN>);
    }
    if (-e $filename) {
	print "$filename already exists!  Overwrite (Y/N)? ";
	chomp ($_ = <STDIN>);
	while (/[^yn]/i) {
	    print 'Y or N, please: ';
	    chomp ($_ = <STDIN>);
	}
	if (/n/i) { die "$filename not overwritten.\n"; }
	else { open($filehandle, ">$filename") or die "Couldn't open $filename\n"; }
    }
    else { open($filehandle, ">$filename") or die "Couldn't open $filename\n"; }
    $filehandle = '';
    $filetype = '';
    $filename = '';
}

# This function is to run primer3 core program and return the primer design results.
sub run_primer3{
    my ($input) = @_;
    my $cmd = "$PRIMER3_EXE -format_output -strict_tags";

    my $primer3_pid;
    my %results = ();
    
    my ($childin, $childout, $childerr) = (FileHandle->new, FileHandle->new, FileHandle->new);
    $primer3_pid = open3($childin, $childout, $childerr, $cmd);
    if (!$primer3_pid) {
        print "Cannot excecure $cmd:<br>$!";
        exit;
    }

    print $childin @$input;
    $childin->close;
  
    my @results = $childout->getlines;
  
    waitpid $primer3_pid, 0;
    return @results;
}
