# Supplementary material for: ConservedPrimers 2.0: A high-throughput pipeline for comparative genome referenced intron-flanking PCR primer design and its application in wheat SNP discovery
Source: BMC Bioinformatics. 2009 Oct 13;10:331. doi: 10.1186/1471-2105-10-331 (PMC2765976; doi:10.1186/1471-2105-10-331)
Supplement: Additional file 1 — Conserved Primers 2.0 command-line pipeline package. The file has been collected with "tar" and compressed by "gzip", and includes ConservedPrimers 2.0 command-line pipeline programs with source code, and a user's guide for installation. [file 1471-2105-10-331-S1.GZ › conserved_primers/primer_analysis.pl]

#!/usr/bin/perl -w

################################################################
# The ConservedPrimers 2.0 pipeline software
# pick_primers.pl
# Author: Dr. Frank Mingan You
# e-mail: frank.you@ars.usda.gov

# Purpose: Step 3: This step is to compare designed primers with 
# all of non-redundant EST unigenes or other user-specified 
# non-redundant EST unigene databases and to remove the primer 
# pairs with more than one hit. This would be able to reduce 
# the rate of failed PCR amplifications and to avoid amplifying 
# duplicate genes. The primer pairs picked from the same exon 
# regions are also removed.batch primer design using primer3 
# core program

# Init date: Oct. 2, 2003
# modified : July 5, 2008

################################################################

use strict;
use Getopt::Std;
use vars qw ($opt_b $opt_f $opt_d $opt_i $opt_j $opt_s);
getopts ('b:f:d:i:j:s:');

my $blast_program       = $opt_b ? $opt_b : "blastall";
my $formatdb_program    = $opt_f ? $opt_f : "formatdb";
my $db_seq_file         = $opt_d;
my $primer_seq_file     = $opt_i;
my $primer_table_file   = $opt_j;
my $hit_summary_file = $opt_s;


if (!$db_seq_file || !$primer_seq_file || !$primer_table_file ||!$hit_summary_file) {
    print "Usage: \n";
    print "perl primer_analysis.pl \n";
    print "	-b blastall program path (optional) \n";
    print "	-f formatdb program path (optional) \n";
    print "	-d unigene sequence file (fasta format) \n";
    print "	-i primer seq file from Step 2 (fasta format) \n";
    print "	-j primer table file from Step 2 (tab-delimited text file) \n";
    print "	-s Blast hit summary file from Step 1 (tab-delimited text file) \n";
    exit;
}

# record the start time
my $start_time = time();

# Step 1: align primers to the EST sequences
my $blastn_report_file = $primer_seq_file . "_blast_report.txt";
&run_blastn($blast_program, $formatdb_program, $db_seq_file, $primer_seq_file, $blastn_report_file);

# Step 2: check primer homology
my $blastn_table_report_file = $primer_seq_file . "_blast_report_table.txt";
&parse_alignments($blastn_report_file, $blastn_table_report_file);

# Step 3: analyze the check results and remove the primer sets with homology hits
my $new_primer_file = $primer_table_file . "_homology_check.txt";
&homology_check($blastn_table_report_file, $primer_table_file, $new_primer_file);

# Step 4: check primer sets which locate on the same exon and remove those primers
my $final_primer_file = $primer_table_file . "_final.txt";
&primer_position_check($new_primer_file, $hit_summary_file, $final_primer_file);

# Record the end time and total time taken in the analysis
my $end_time = time();

my $total_time = ($end_time - $start_time)/60.0;
print "Total time used in Step 3: " . $total_time . " minutes\n";

## the end of the main program


sub primer_position_check {
    my ($primer_file, $hit_summary_file, $final_primer_file) = @_;
    # read all exon position information from blast hit summary file
    my %exon_locations = ();
    open (HITS, "<$hit_summary_file") or die ("Can not open the file $hit_summary_file :$!");
    my $count = 0;
    my $pre_q = '';
    while (<HITS>) {
        $count++;
        next if $count == 1;
        next if $_ =~ /^\s*$/;
	chomp($_);
        
	my @tmps = split(/\t/, $_);
	my $q = $tmps[0];
    
	if (exists($exon_locations{$q})) {
	    my $locations = $exon_locations{$q};
	    push(@$locations, $tmps[5]); # exon start
	    push(@$locations, $tmps[6]); # exon end
	    $exon_locations{$q} = $locations;
	} else {
	    my @locations = ();
	    push(@locations, $tmps[5]); # exon start
	    push(@locations, $tmps[6]); # exon end
	    $exon_locations{$q} = \@locations;
	}
    }
    close HITS;
    
    open (NEWPRIMER, ">$final_primer_file") or die ("Can not open the output file $final_primer_file :$!");
    open (PRIMER, "<$primer_file") or die ("Can not open the output file $primer_file :$!");
    my $failed_count = 0;
    $count = 0;
    while (<PRIMER>) {
	$count++;
	chomp($_);
	if ($count == 1) {   #header line
	    print NEWPRIMER "$_\n";
	    next;
	}
	
	my $f_line = $_;
	my $r_line = <PRIMER>;
	chomp($r_line);
	my @tmps1 = split(/\t/, $f_line);
	my @tmps2 = split(/\t/, $r_line);
	my $q1 = $tmps1[1];
	my $q2 = $tmps2[1];
	if ($q1 ne $q2) {
	    print "Reading error!!\n";
	    exit;
	}
	
	if (exists($exon_locations{$q1})) {
	    my $locations = $exon_locations{$q1};
	    my $f_start = $tmps1[5];
	    my $r_start = $tmps2[5];
	    my $found = 0;
	    for (my $i = 0; $i < @$locations; $i += 2) {
		if ($f_start >= @$locations[$i] && $r_start <= @$locations[$i+1]) {
		    $found = 1;
		    last;
		}
	    }
	    if ($found == 0) {
		print NEWPRIMER "$f_line\n";
		print NEWPRIMER "$r_line\n";
	    }
	} else {
	    print "Can not find $q1 in the hit summary file!!\n";
	}
    }
    close PRIMER;
    close NEWPRIMER;
    if ($failed_count > 0) {
	print "The number of primer sets which are located on the same exons: $failed_count\n";
    } else {
	print "No primer sets which are located on the same exons are found in the designed primers.\n";
    }
}


sub homology_check {
    my ($blastn_table_report_file, $primer_table_file, $new_primer_file) = @_;
    my %hit_seq_names = ();
    open (HITS, "<$blastn_table_report_file") or die ("Can not open the file $blastn_table_report_file :$!");
    my $count = 0;
    while (<HITS>) {
        $count++;
        next if $count == 1;
        next if $_ =~ /^\s*$/;
	chomp($_);
        
	my @tmps = split(/\t/, $_);
	my $q = $tmps[0];
	my $s = $tmps[1];
	($q) = $q =~ /(\S+)_[FR]$/;      #remove _F and _R at the end
	
	$q = $1 if ($q =~ /(\S+)_\d+/);  #remove _1, _2 etc at the end
	
	if ($q !~ /$s/) {
	    if (exists($hit_seq_names{$q})) {
		$hit_seq_names{$q}++;
	    } else {
		$hit_seq_names{$q} = 0;
	    }
	}
    }
    close HITS;
    
    open (NEWPRIMER, ">$new_primer_file") or die ("Can not open the output file $new_primer_file :$!");
    open (PRIMER, "<$primer_table_file") or die ("Can not open the output file $primer_table_file :$!");
    my $failed_count = 0;
    while (<PRIMER>) {
	chomp($_);
	my @tmps = split(/\t/, $_);
	my $q = $tmps[1];
	if (exists($hit_seq_names{$q}) && $hit_seq_names{$q} == 0 ||
	    not exists($hit_seq_names{$q})) {
	    print NEWPRIMER "$_\n"; 
	} else {
	    $failed_count++;
	}
    }
    close PRIMER;
    close NEWPRIMER;
    if ($failed_count > 0) {
	print "The number of primer sets with homologic hits to other EST sequences: $failed_count\n";
    } else {
	print "No homology hits are found in the designed primers.\n";
    }
}

sub parse_alignments {
    my ($blast_report_file, $blastn_table_report_file) = @_;
    # parameters for checking primer homology
    my $PERCENT    =  0;
    my $BITS       =  0;
    my $START      =  0;
    my $END        =  1e30;

    open (HITS, ">$blastn_table_report_file") or die ("Can not open the output file $blastn_table_report_file :$!");

    #Analyze the blast report
    my ($Query, $Sbjct, $q_length, $s_length);
    my $HSP = "";

    #print header of table
    print HITS join("\t", "Query id","Subject id",  "Query len", "Query Align len",
	   "Subject start", "Subject end", "E value", "Bit score"
	   ), "\n";

    $s_length = 0;
    my $q_name = "";
    my $subject_annotation = "";

    my $total_seqs = 0;
    
    open (BLAST, "<$blast_report_file") or die "Can not open $blast_report_file!";
    while (<BLAST>) {
        if (/^Query=\s+(\S+)/) {
            ($HSP, $q_name) = &outputHSP($HSP, $Query, $Sbjct, $PERCENT, $BITS, $START, $END);
            $Query = $1;
    
            $q_length = 0;
            while (<BLAST>) {
                if (/\s+\(([0-9|,]+) letters\)/) {
                    $q_length = $1;
                    $q_length =~ s/,//g;
                    last;
                }
            }
            $total_seqs++;
        }
        elsif (/^>(\S+)(.*)/) {
            ($HSP, $q_name) = &outputHSP($HSP, $Query, $Sbjct, $PERCENT, $BITS, $START, $END);
            $Sbjct = $1;
            $subject_annotation = $2;

	    $s_length = 0;
            while (<BLAST>) {
		if (/\s+Length = (\d+)/) {
		    $s_length = $1;
		    last;
		} else {
		    my $tmp = $_;
		    chomp($tmp);
		    $subject_annotation .= " ". &rtrim(&ltrim($tmp));
		}
	    }	
	}
	elsif (/^ Score = /) {
	    ($HSP, $q_name) = &outputHSP($HSP, $Query, $Sbjct, $PERCENT, $BITS, $START, $END);
	    my @stat = ($_);
	    while (<BLAST>) {
	        last unless /\S/;
	        push @stat, $_;
	    }
	    
	    my $stats = join("",@stat);
	    my ($bits) = $stats =~/(\d\S+) bits/;
	    my ($expect) = $stats =~/Expect\S* = ([\d\-.e]+)/;
	    $expect = "1$expect" if $expect =~ /^e/;
        
	    my ($match, $total, $percent) =
	        $stats =~ /Identities = (\d+)\/(\d+) \((\d+)%\)/;
	    my $mismatch = $total - $match;
        
	    my ($strand) = $stats =~ /Strand = Plus \/ (\S+)/;
	    $HSP = {bits => $bits, expect => $expect, mismatch => $mismatch,
                percent => $percent, q_begin => 0, q_end => 0, q_align => "",
                s_begin => 0, s_end => 0, s_align => "", strand => $strand, q_length => $q_length};
	}
    
	elsif (/^Query:\s+(\d+)\s+(\S+)\s+(\d+)/) {
	    $HSP->{q_begin} = $1 unless $HSP->{q_begin};
	    $HSP->{q_end}   = $3;
	    $HSP->{q_align}.= $2;
	}
	elsif (/^Sbjct:\s+(\d+)\s+(\S+)\s+(\d+)/) {
	    $HSP->{s_begin} = $1 unless $HSP->{s_begin};
	    $HSP->{s_end}   = $3;
	    $HSP->{s_align}.= $2;
	}
    }
    ($HSP, $q_name) = &outputHSP($HSP, $Query, $Sbjct, $PERCENT, $BITS, $START, $END);
    close BLAST;

    print "Total primer sets: ". int($total_seqs/2) .  "\n";
}


sub outputHSP {
    my ($HSP, $Query, $Sbjct, $PERCENT, $BITS, $START, $END) = @_;
    return unless $HSP;
 
    my $q_name = '';
    my $q = simplify_name($Query);
    my $s = simplify_name($Sbjct);


    if ($HSP->{percent} < $PERCENT) {
	$HSP = undef;
	$q_name = $q;
	return;    
    }
    if ($HSP->{bits}< $BITS) {
	$HSP = undef;
	$q_name = $q;
	return;    
    }

    if ($HSP->{q_begin} < $START or $HSP->{q_end} < $START) {
	$HSP = undef;
	$q_name = $q;
	return;    
    }
    if ($HSP->{q_begin} > $END   or $HSP->{q_end} > $END){
	$HSP = undef;
	$q_name = $q;
	return;    
    }
 
  
    my $q_align_len = length($HSP->{q_align});
    my $q_len       = $HSP->{q_length};
    my $s_align_len = length($HSP->{s_align});
    if ($q_align_len == $s_align_len && $q_align_len == $q_len) {
	print HITS join("\t", $q, $s, 
               $q_len,
               $q_align_len,
               $HSP->{s_begin},
               $HSP->{s_end},
               $HSP->{expect},
               $HSP->{bits}
               ), "\n";
    }

    $HSP = undef;
    $q_name = $q;
    return ($HSP, $q_name);
}

sub countGaps {
    my ($string) = @_;
    my $count = 0;
    while ($string =~/\-+/g) {
        $count++;
    }
    return $count;
}
                              
sub format_seq {
    my ($seq, $line_width) = @_;
    my $len = length($seq);
    my $rows = int($len/$line_width);
    $rows++ if ($len % $line_width != 0);
    
    my $seqs = "";
    for (my $i = 0; $i < $rows; $i++) {
        my $offset = $i * $line_width;
        my $width = $line_width;
        $width = ($len - $offset) if ($i == $rows-1); 
        $seqs .= uc(substr($seq, $offset, $line_width)) . "\n";
    }
    
    return $seqs;
}

sub simplify_name {
    my $name = shift;
    my @arr = split(/\|/, $name);
    return $arr[scalar(@arr)-1];
}

# Left trim function to remove leading whitespace
sub ltrim($) {
    my $string = shift;
    $string =~ s/^\s+//;
    return $string;
}

# Right trim function to remove trailing whitespace
sub rtrim($) {
    my $string = shift;
    $string =~ s/\s+$//;
    return $string;
}


sub min {
    my ($a, $b) = @_;
    if ($a > $b) {
        return $b;
    } else {
        return $a;
    }
}

sub max {
    my ($a, $b) = @_;
    if ($a < $b) {
        return $b;
    } else {
        return $a;
    }
}

sub complement {
    my $seq = shift;
    # Complement the sequence, dealing with upper and lower case
    # A->T, T->A, C->G, G->C
    $seq =~ tr/ACGTacgt/TGCAtgca/;
    return $seq;
}


sub run_blastn {
    my ($blast_program, $formatdb_program, $db_seq_file, $infile, $outfile) = @_;
    
    if (not -e $db_seq_file . ".nsq") {
	print "\nCreate blast database for database sequence $db_seq_file ...\n";
	print "$formatdb_program -p F -i $db_seq_file\n\n"; 
	system "$formatdb_program -p F -i $db_seq_file"; 
    }
    my $blast_db = $db_seq_file;
    my $cmd = "$blast_program -p blastn -d $blast_db -i $infile -o $outfile -b 10 -W 7 -e 1e-1";
    print "\nPerforming blast againt database sequences $db_seq_file...\n";
    print "$cmd\n";
    system "$cmd";
    
    # remove the blast database files
    unlink $db_seq_file.".nhr";
    unlink $db_seq_file.".nin";
    unlink $db_seq_file.".nsq";
}
