# Supplementary material for: ConservedPrimers 2.0: A high-throughput pipeline for comparative genome referenced intron-flanking PCR primer design and its application in wheat SNP discovery
Source: BMC Bioinformatics. 2009 Oct 13;10:331. doi: 10.1186/1471-2105-10-331 (PMC2765976; doi:10.1186/1471-2105-10-331)
Supplement: Additional file 1 — Conserved Primers 2.0 command-line pipeline package. The file has been collected with "tar" and compressed by "gzip", and includes ConservedPrimers 2.0 command-line pipeline programs with source code, and a user's guide for installation. [file 1471-2105-10-331-S1.GZ › conserved_primers/rice_ref.fasta]

>chr10 IRGSP pseudomolecules Build04
AAGCTTATTTATATTTTTGTAAAACATGGATATGTGTATCAATATTGTCGTTTGTGTACC
CTGGACAGGGATTTTTAATACACATTTTGCTTGAAATTTCGGTTAGCGAATTTCTAGGTG
CTGGACAGGGATTTTTCTTGAAATTCGGGTTAGCGAATTTCTAGGTGTAACAGCAGTCAT
GATATTTGAGGTTTGTGAACTTCTTCTCTTTCATGCTTATTACTCCCTTTATATTCGAGG
AGAACCCAGATGGTACCTTGATGCTCTCCAAGCATTCAAACATGCTTTCCTTCTTTGCCT
TCCTCAGAGAGTAGTTGGCTGGACTCAAGCAATGGCTTCCTTTCTCCTTGGCTTCAGACG
AAGGCCGTCACGTTGTTTCATATGCTTGAGATTATTACATGCTTCAAGTGTATTTTTTGA
CTTCTCACATACACCTAGGAAGCCCGGTAGGTTGATGCACGGGTTCTTAGTAAAGTGTAT
CATGTCGATTGCTTGGCGGACCTCTAAGGCTTCCCAATAGGGTAACTCCCGAAAAAAATA
GACTTAGTCTTCCACATCACCACGTGAACATATTCACTAGCTATAGGTTGGCTATCGGGT
CCCTTTCCAAATATTACTTTCAGATCTTTAGCAAACATGGTTTTTCCATTATGATGTTTA
GGTTAGTACGGTGGTCTGCCTTCTCTTCAAAATGTTTGCCTTTCTTTCGTTATACCCCTT
GTTTGATTATCTAGATAGGTCGTTAAGTGTAGGGCAATTGTTAATGGTGATGAACTACAA
CGCTCGTAGGTTAAATTGCTCTTGTTTGTTCTCCTCCCACACATGGCACCTTCTTTCTTC
CATAAAAGTTTCAGATCTTCAACCAATGATCTTAAGTACACATCAATGTCGTTACCAGGT
TGCTCTAGTTCTTGAGTAATAATCAGCATCATGATGTACTTCCACTTCATGCATAACCAA
GGGGGGAGGTCATAGATACACATGGTCACAGGCCAAGTGCTACTACCGCTGCTCATCTCT
CCAATGATTCATGCCATCTGTACTTAAACCAAACCTTATGTTCTGTGCATCCTTTCCGTA
GTCTTTAAATGTTCTATCGATGTTTCACCACTACGACCATCAACAGGGTGTCTCAGCATC
CCGTCATGTTTACGTTCTTCTACGTGACAACAAATCATTCTAGCATGAGCTTTGTACTTG
AACAAACGCCTCAACCATGGTATTATAGGGAAATACCACATCATCTTAGAAGGAACCCTC
TTCTTCAGGCTTCCCATCAACATCACCAGGGTCATCTCGTCTAATCTTGTATAATAGTGC
CTTACAAACTGGGCATGCTTCTAGGTTCTCGTACTCCTCACCGCGATAGACGATACAATT
GTTCGGACATGCGTGTATCTTCTAGACTTCCAGTCCTAGAGCGCAGACTACCTTCTTATC
TTTGTATGTTGTTTCGAGCAAGTCGTTTCCCTCAGAAAGAATATTCTTTAGGATTTGATA
ATCCACACTGTCGTTTTCTTCAATAGCTTTGTCCACCTCGCCCATTTGTATTTTCTGCAA
ATCCATCGTATTGAGCCCAGTCCGGAATGTTATCGTCGTCTTCTTCATCTTCTTCCATTG
CAACCCCTAACTCTCCATGCAAGGTCCAACAATTATAGCTAGGCATGAATCCCGACTGCA
ACAAGTAGATATGAAGAGTTCTTGATGTAGAATACACCTTCTAGTTTTCACACTTTCTGC
ATAGACAAAATATAAAACTCTTAGGCTTATGGGCATTGGCCACACTTAAAAAATAATGCA
CGCCATCAATAAACTCCTTAGACCGTCGGTCTGCGGTGTACATCTGTCGACGTTTGATAT
CGCGACTACGTTATTTAGATGGTATGGGGATCGTTGGTACCAGGGTATATGCGAGATTGA
GGTAAAAGAGATGGAGACAGGGATTTCTATATAGGTTCGGGCCCATTATATGACAGGTAA
TAGCCCTACATCCTGTTGGCCGCAGCTGGTGTTGCTCCTTTATTCATCTGAATCACACAA
GTACAATAATTGGGATAACTCATCTAGACGTCGTCGACTAGGCGGCTAGATAACCAACCC
GTAGTCGACGACAGAGTAGTCTTCCTCCTCGAATCCGTACTCGGCGAGATCAGAGATGGT
GCTAGATCCCTCTTGCCAGCCTCCATAGGAGCCGGATGGTGTATGTCTAGACTTATCTCT
GATGTTGATATCTGGCGACGTGTGTTGGCTTGTGGCTTTCTGGCGTTGTGGCGTGTCCCC
TCTCCTCCTAGGGGGGCTTGTATTTATACTCATATATGCCCCCTTGTCCAAGTAAGACTA
GGGAGATTGAAAGTGTCAATTAGGCCTAGAGGGGGGGTGAATAGGCTAATTCAAAAATCA
ATTAAAAGCGGAAGCAGTAATTTTCGGATATTTCCGAAATTTTCGGATATATCCGAAAAT
TTTCGGAGTTAGCACAAATTGCAAAGTAAATCCTAGATCTAGTTGCCTACAACAAGAATA
TGCTAGCACAAACAGCAACTAGACCTATAGCGGCTTGAACAAGCAAAGCTAGTGGAGAGG
GAGGAAGTAAAGTCACCAAAGATGAAGCTCACGAGGTTGTTCCCGAAGTTCGAATCCTTG
AGGGGATTCTACTCTCCGTTGAGGAGCTCACTAAGAGCCGGGTCTTAGCTAACCCTTTCC
TCAAGAGGTTGCACTAAGCACTCCTCCTTCCACTAAGGGTATCTCTTCCCTTTCAAAGGT
GAGATCCGACCTTCACAAACTTCTCCCGGCCAACCACAAGTAGATCGGTGGCTCGGGAGC
AACACCTAGCCGCCTAGGTGTCCTCAACCTCCAAGAGTAACAAATGAAGCAAAGAACTCC
CGGAGATGATGCAAGTGCTCACAAATCTTCACGAAGTCAACAACAAGCACTCACACAAAC
TCGAATCCACAACTCTCACACACACACCAAATCCAAATCAAACATCGGTGAGAGGGGAAA
CAAGAAAGCAAGGCTCAAAAGTGCTAGTGAGAGAGAGCAAGCCAAGGGCACAAATGATTG
GAATGGAACCAGCAGCCCTCACAAGTGAGGGGAGGGGGCTATTTATAGCCACAGCCCAGA
TTTTGCCCGTTATGCACAATAATTGAGATTTTCGGATATTCCGAAAGATTTTCGGACATG
TCCGAAAATTCTAGCTCAGCACCAACAGCAAAGTCAACGAAGGATTTTTCGGACATTCCG
AAAACTTTTCGGACAAGTCGGAAAATTTCCAGTACCAACAACATCGTTCTGGATGTTCTC
GGAAAAGTCCAAAAATATACATAAGCGAAATTGACTCTACTGATGATTTTTGGAAAATCC
GAAAATCAGTTTCAGACAAGTCCGAAAATATACAGAACCACTTTTGCCTTCGCAGTCATT
TTCGGAAAGTCCGAAAATCACTTTCGGACATATCCGAAAATTTCCAGAAGCGAAAATCTG
GTTCTGTGTGTTTTTGGAAAGTCCGAAAATGAGTTTCGGAAAACTCCGAAAAAATTCAGA
ACACACCAAACTGAGGAGAAACACTTTTTAAAAATAGATTTTGAGCACTTTGATCACTCC
TCGTATGTCAATGCATCATCCCTCTTAATAGTGCGGCTTTCCTATTAACTCAAGGAAATG
AAAACGTACAAAATACCATTTGCTCATTTGCCGCATCACATCACATCAACGTATTCGGCG
GGATATGCATTACGCTAACTCATTGAGGACATAACAACCTTCACATTTGCTTAAATAAAA
ATGTTAGTCCTCTCTAATCGCATTATAATTAATCACCAAAATCATTAGGGGCCTAGATGC
ACTTTCAATCTCCCCCTTTTTGGTGATTGATGACAATATGATTAGAACACAAGAGAGAAT
GAATATAATTTAAGGTTTTTGGTGCAAAGTTTTAGTGGAAGCTCCCCCTAAGAGTGTGCA
TAAAAGCAAGTGGAGAGCTCCCCCTAAATTATTGCATCCACATTGAAGCTCACAAGAGAA
CAAATATATCACATATGCTCATTACATCCAACACATCACATGCAAAGGAATAATTACATC
TCATCACAAGCACCATATAAAGAGGATAAGGCATTGCATGTCACGCCCGGAAATTTACTA
GTAATTTCCGAACTTATTTGTGCATAAAATCCTCGTCCAGGAATCAGCCGAGGTACACAA
ACTGACAATTTAATATACAGATTCATCAAATTAACTAAAACAATAAATACTTACTTAAGA
GGCACTTAGTCCTCACCAAGAAGAAAATTGCAGCGGAAAATAAAATCTAGCGAAGCTCCA
GCTCCACTCCCACAGGCAGCTCAACTGGGGTATAAGCCAAACGTCTTCTCCTTCTGGATC
CTTTTTCTTCAACTGAGGTTGATTGATTATTGCAAGGTGAGCATATGACATACTCAGCAA
GCCACATAGCAAATATGCAAGTGCACAAGGATACCAAAGGATGGCATAATATAGGCTCAT
TTGCAAAAGCAGCGTTTAGCAAAATATTTAAGAGAAATAAAACAGTAGAGTAGTTAATCA
GAAATTTTAATCAACACTGAACAGCACACCCATGCTGCACAGGCCCGACCATCCTGAACA
ACCATACCCGGCTGTACAGATCTAATCTCCAAACCAGGAGCTAAGCAAATTATTACCAGT
CATAACATCAATAATTATTGTGAGAGGTGTGAGACTAATCACGAAAAACATTGCTCAACC
CGCCCATAACCGCGGGCACAGCTATCCGAATAGTTTTACTCTGGCCAGAGGTGTACCACT
GTACCCACAAGACACAGCCCCACGACATGTCACCATGCGCCTCAATACCACCACGGTACC
TCGGAAAGGAGCTGTGACAGTACCCCTCGCATAACACAACCCACCACAGTGCACCTTTCC
TGGATCATAATCACCCCCTCAAAAACCAGAGGCATGGACTCCCCAGCGACCCCCGTGGGC
TTATCTCCGCCACTTCTCAGTCTGGTGCTCTGCAATGAACCATGCTATACGAAATGTAAA
GCCGTTGCCCACGCTGGCTTGTGGTTGGCACGATTAATGTTTCACAATAGTAGCTCGCGA
ACCGGTCCTTAATTGTCATGAGCACGACTCTCAAAACCATGTGCTCACAACCCACCATTA
TCAAGTTTTAGTTGGCAAGTAATTAATTAACCAATCACGATTGACCATCGTGAACTATCA
TTAAGCCATCATTAAATAATAATGAGTCATAAGTTATCCCAATAATGTGCTAATGTTTCT
AAGCATGGCTAAGCAATCATATCTAATATCTAGCTGAACCAATATATAAAGCTCAACTAG
TCAAGTTATAATAACCCAAGGTATCAAGGAATAAAGTAATCAATGCAAATTGGCCATAAC
AAAGGAATAAGTTCACACCACCCGGTGACATTTGAAAATAAATGCACAGTTGAAATAAAT
AGAGAATTTAAATATAGGATCAACATGCTCAAAGGATTGTGTTTAGGATCTGTGTGACTT
GCCTTGCAATAATCGGTCTTCAATTAATCTTCTTGAATACTTCCGGCGCACTCGCGAACC
TTCGCAACGACGGAAACGACAAGCTATCACGCAAAACGAGGAAAAAGACTAATAAAAACC
AAATAAACAATACATAAAAAGTAAACAAACATGTAGATTATAATTTTAGATGAATTATGA
GACTTGAACGGCCTCATTCTGACTTCAAATGAATTTATTATGAATTTTACAAGATTAAAT
CTAATTAAAGCCCATTTAAAAAGAATTAAATAAATTTAATTCAATTTATGGACAATTTTA
ATACGTAGATCTTTATTTTATACAACTTTTGCAACTTGAACCACATTAAACTGAGCTAAG
ATGAATTAGTTATGAATTTTTAAAGATTAAATCGGATTAAAAACACTTATATTGATTTTA
ATTGAATTATGACGCAATAATGAATTAATTTTGAAAAGGAAAAGAGATTTATTGCGTCAG
CGGCTAGGGTTTCGGTGGACCGGGCGCACGAGCGACGGCTCACGGGAACGGACGGCCGAG
ATCGACTTGATCCAAAACGGACGGCCGAGATCGAACGGTCCACGACCGGCTCACAGAGAA
CGACGACGATGACGTCAGCGACGACGTCAGCACCGGCGGTGACTCGGGCGGCTCGGACGG
CGCAAGCTCGCCGGCGAACGACGGCGCGAGGACGCGAACAGAGGACACCAACGGGTAGAG
GGCGACGCGGCGAACTCACCGGTGACCAAAAGAAGCGGCGGAGGAACAACGGACAGCGCC
GGCGACGAGGAAGAAGCGGCGGCGAAGATCGGGTCGATGGCGGCGACGGTGCTCCGGTGG
TCTTCGGCGGCGGCGAAGGGGCGGATGAGGACGGCGACGACTTGGCGATCCCGATGGTGG
CGACGGCGACCGACGACGGCGGCTGCAACGGCGGCGCGGCGCGGCTGAACCGACGGCAAC
GACGGCGGCGACTAGGGCTACGCGGAGGCGGCGCTAGACACGACGGCGGGCTAAGGCAAA
GGTGGCGGTGGGTAGAGGAGACACCGGGGGTCCTTTTATAGGTGCAAGGAGGCGGCGGCG
AAGGCCCACGGCGGCCGGCGACGAGAAGGAAAGATTGGGGAAAAACGAATCCGAATCAAA
CTCGAATCCGCCTATTTCCAAAGGAAATTGACCGGAGTTTCTATAAGAGAAAAGGAAGAG
GAGATCGAGAAGATCATTTCCCCTCTATTGATTTCACCAGATCGGGAAAGACGCGGCCGA
ATTTGGAAGGAGACGGCGGCTGCTTGCGCTAGGGTTTCGGGCGGCGGTGGCGGCGCGAGG
AGGAAGACAGGCCTGACAGGTAGGGCCCACCTGTCAGTGGGAGAGAGAGAGAAGAGCGGC
GGCTCGGTTGCGGACTGGGCTGGCTTGGGCCGAGAAAGAGAGAGAGAAGGAGAGAGGTTT
TGGGCCGGCTTTCGGCCCAAAGCCAAAAGGAGGATTTTAAAACCTTTTTCTATTTAAATT
ATTCATGAAATGCAATTCCATTTATTAAAAATACTTCCTTAGCTCAAATAAATCCCAGAA
AAATCTAGGAATTATAGAATTAAGCGAAGTATTTAATGAAATTTTATCTGGCCCCATTTT
ATATTGAGATTTAACAAATTAAAATTAGATCTTCTCTTTTAAGCTTTTAAAATCATTTCT
AATAATTCCTTTTAAACAACAATTTATAATTTAAGGATTTTAAACAAGAAAAGCACTTAA
CAATTATAATTAGATCATTATTGATCAAATAATTACTGAACTGTTCTTTGTATCATTTAG
GAATTGAGCTCTGAAAAATCCGAGAAAATTTCAGAGAGTATACTTAATCATGGAGAATTT
AATAAAAATTAAATCCATCCATGCCTTAGATTTAGGAAATTTTATTTCCCACATTTAACT
TCACTTGTAAATTAAAGATCATTTAATATAAATTCTATTATTAATTTATTAAATAATTTA
TAAATCCTGAAACAAAAATCAGGATGTGACATTGCACCACATTAAAAGATAAAAAGATCC
ATTACATCACAAGCATTCATAATTAAACAATAGTCTTACAAAGCTTTAAACTTAACATAA
AAAACCACAACAGTCTCATACAGATAAAAACCAACTGTGCTCGACTCTAAGGACAAGATA
GATAATCTAAAGCCATGATAGATAGTCTCCCTCTTTGGCATCAAGACACCAAAAAGAGAG
GACGATGAGATGACGACTCAAGCGAAGGGCGTGGAGGAGGATAGCCATAGCCATGGCCAT
ATCCAAAGAAGTCGAAGTCGGAAGGCAACCCGGCAAAAGGATCCTCAATCTCTTCATCCT
CTGGCTCATCGGGCTCGGCCTCGAAACCTGGAGGAGAAGGAGGGATATCAATGTGGTGGT
CCTCATAATACCTTGCCTTGAGGAACTTGACATCACGAGCCGTTTTCTTTGCCGAATTCC
GCAATCGGTGGTTCTTTTTGGCCTCCGTGGAGCAAAGACCAAAAAGACTCCGCAAAATGC
GGAATAAGGGAGACGGCTCACGACGAGCCACAGAGGCAGGGCGCTCAGGAGCAGGAGGCG
GCTGAGTGGAAGAGGAGGGTATGTCCCGAGCAGCTGAGGAGCGGGGGGCCTTAAGAAGGC
GCAACTGAAGCTGAGAATGAGTCACATCATGGCGAAACTGGAGCTGAGTCACAGTCTCGA
TCATCCACATAATGTGAGGGGCATAGACCAACCCCTTCTTGTACTGAATTGAAGCCATGC
GGATCTCCTCCCACACAAAGTGATAGACATGGAAGCGATGAGGAGGGGGATCAAACCGGA
GAAGCACGGTCCTAGAGAGGTGGTTAATGCTGCTGGCATCACCATCCTTAGGCACAAAAG
ACCGGCGAAACATCCGGTTCAAGTAGGCAAAGTACGGCTTGAGGCCGTCGACCTTGCCCA
ACACCACATTTGGATCATTTGGAGTATAAAGGGGAAGCAATTCTGTGTTGGCAAGAATTT
GAAGATTATGAAGGTCATCAAGGTTGAGCAAAGAACGAAGACGGAAGCCCCAGATCTCAG
CCAACTGCTGATAAGAAACAGAATACCAGGACCCCTGAGTCATCCAGTGCATGGCACGAT
AACGATCAAAGTAGACGGTGGCATAAAACTGAGCAATGACCTCGTTGCACCAATTTTGCT
GCAACGTCATGAAGGAGCGGATACCCATGAGATCACAATTGGCAATCACAGAGTCAATCA
CTGGATCATTGTGTGCCTGCAACTCCTCCCAATTGATCCATTGCATGGGAACAGTGGGAT
GAGTTTTGGACTTAATCACAGACTCATAAAAGTCTTGCTGAAAAAGGGTCCAAAACCGCA
GATCCGTGGCGGTGCGGCGAAAGGAGCGCAGATCCTCATCCCGACGAGGAGCAACAACCT
CAGACTTGCGCCACCAATCATACACTTGGTGAATCACCGCCGGATCCCTCTCGGGGGTAT
GAATGCGGAGAGGCCCAATGGGGACATTGGGTTGGTGCGGCGGCGTTTGCGGTTGACGAG
AGGAGCCCTCACCATCGCCACCACCACCATGAGCTTGAGTAGACCGCCGAGCCACCCACG
CAACCTGAGGAACCGCATCTTCTCCACCGGACCAATCACTGTCCGAATCATCATGAGAGG
ATGGAGTGGGAGAGCGATCCCTCGGGCGCTTGGACTTGTGGGAGGTTTGCTTGCGGGGAG
GCATCCTTCAAGCAATAGAGATACAAGGAATCAAGTATGGAAGCCAAAGAGGCAAGAAAC
AAGTGAGTGAGGGCAAGAATCATGCAAATCCGAAGTGATAGGGGTCGGCCAGGAATTTTC
GAATATATCCGACAATTTTTGGACAAGTCCGAAAAATTCTGGCCGAACCCTATAACTCAG
ATGCCGCACAAATCCGCCAACAAAAACTTGTGAAATTGAATTTGCAGGGCCTATGGCACT
AGGGGAACATCTCCACCAAAGGAAATCGCAAGATAAAACTTGAGGAATCTAGGGATTTGA
TTTTAGGGCAAATACCTCAAGAACACGAAGAACACGTGAAGAATGCGATGAAGATCGACA
ATGTAGGGCCCAAGAAGTGCCCCAAACGTGCTCCCTCGAGGTTGGAGAGGAGGGGAGTCG
CGGGAGGTCGCCGGAGAGGAGGAGGTCGCCGGGGGGAGGGAGGAGGGAGTCAACCCGTGG
GGAAAAGAAGTGGAAAGGAGAGAGAAGGGAGTCCACGGGGTGATATATAAGAACCCCGAG
ATTTTCGGATATTTCCAAAAATTTTCGGATATGTCCGAAAGGATACAGAAGAGTTGCGCA
CGGTTCTGATGTTTTTCGGATATGTCCAAAATTTTTTTCGGAAAGTCCAAAAAATCCTGG
GATTGCAGCAATTGAAAGAGCGACAGGACAGAGATTTTCAGAATGTCCGAAAATTTTTCG
GAAAGTCCGAAAATTCCTGGAAAACACAGTTTTGCAATGAGATTTCGCCGAGAATTTTGA
TGAAACTATTTTTCAAACATTTTAAAGGAATTTTGCAAGGGACAAGCACCGGAAATTTTG
ATAAAAACAATTTTTACAAGGATTTGTGATAGGATTTAGGAAGGAAGGGATGGACGAGCA
CTAGAGGCTCCATTTGAACTTGTGACTAGCACACAATCAATCACACAAAACAATAGCCAC
AAGTCAAATGGACGATCCAAGGGATCAAAAGAGAGGGAATTACCATGAGACAAGATAATT
CACCCTCGAGAGAGGGAATGTGTGAATCTATTTCAAGTTGTGCTAGGACCTAAATTCATT
GAAAAATGAGATCCCCATACACATAGATTCAAAATCTCCACACAAAAAAGTGACTAGTGT
CCATCCATGAATTGAATGACCATTTTGTCACAAAGTGGTATGCAAACCTATTCTACCAAG
CAAACATGCATGCAATTGATCAAGCCATATTCCGAGAATCCAAAATATTTAGTTCACTCC
TCAACTCACAAAACCTAGCTTCATCTAGAGGCTTGGTAAAGATATCCGCCAATTGTTTGT
CGGTTCTCACATGTTGGATGTCTATGTCGCCTCTTATGGAATGATCTCTCAAGAAATGGT
GGCGAATATCGATATGTTTGGTTCGAGAGTGTTGAATGGGGTTGTTGGCTATCTTAATGG
CACTCTCATTGTCACATAGGAGTGGGATTTTGGATACATTGAGGCCATAGTCTCTCAATG
TTTGCTTCATCCAAAGAAGTTGAGCACAACAACTCCCCGCCGAAACATATTCCGCTTCGG
TGGTGGATAGGACGACGGAGTTTTGCTTCTTGGAAGACCAAGAAACAAGGGACCTACCCA
AGAATTGGCAAGTACCCGATGTGCTTTTCCTATCCACTTTGCATCCGGCATAATCCACAT
TGGCATAGCCAATGAGATCAAACCTCGCTCCCTTAGGATACCAAAGACCAAGGTTAGGTG
TGTGCACTAAATATCTAAGAATTCTCTTCATGGCCACAAGGTGACACTCCTTCGGAGCGG
CTTGAAATCTTGCACACATGCACACACTAAGCATAATATCGGGCCTAGATGCACAAAGGT
AAAGAAGTGAGCCAATGATGGAACGGTATACTTTTTGATCGACGTCTTTACCTTGCTCGT
TGAAGTCGAGGTGGCCATTTGATGGCATGGGAGTGTGGATTGGCTTGGCGTTCTCCATTC
CAAACTTCTTAAGCATGTCCTTCAAATACTTTGTTTGGCAAATAAAAGTTCCTTCCTTGA
GTTGCTTGATTTGAAGGACGAGGAAGAACTTCAATTCACCCATCATGGACATCTCAAAAC
GTTTGGTCATCATCCTACTAAACTCTTCACTAAAAGACTTGTTAGTAGAACCAAATATAA
TGTCATCGACATATATTTAGCACACAAAAATATCATTATCATGTCTTTTAGTAAAAAGGG
TTGAATCGGCTTTCCCGATTTCAAAGTCGTTTTTCACAAGAAAATTGCGAAGACACTCAT
ACCAAGCTCTAGGGGCTTGCTTAAGCCCGTAGAGTGCCTTGTGGAGCTTGTACACGCGGT
TAGGATACTTCGGATCCTCGAAGCCCGGTGGTTGCTCCACGTATACCAACTCGTTCATAG
GCCCGTTGAGGAAGGTGCTTTTGACATCCATTTGATATAGCTTAAAATTGAGGTTAGTAA
CAAAAGCAAGCAATATGCGAATCGACTCAAGTCTAGCTACCGGTGCAAAAGTTTCACCGA
AATCTAATCCTTCGATTTGGGTGAACCCTTGCGCCACTAACCTCGCCTTGTTCCTTATTA
CGACCCCGGCCTCGTCTTGCTTGTTGCGGAAGATCCACTTTGTGCCAATCACATTTTGCC
GAGCTCGCTCCACCAAATTCCACACTTCATTCTGGGTGAAATTATTCAACTCCTCTTGCA
TCGCCATCACCCAATCCGGATCATTAAGAGCTTCTTCCACCCTTAGAGGTTCAAGAGAAG
ACACAAACGAGTAATGCTCACAAAAATTTGCAATACGAGAACGAGTGGATACTCCCTTGT
TGATGTCTCCTAAGATGTTGTCGGTGGGATGATCTCTTTGGATACTTTGGTGGATTCTTG
GGCGAGCTAAGTTGATCGGTGAGGGTGGCACTTGCTCACCTTCTTCACCTTGATCCAAGC
TTGAGATAGAGGGATCGTTGGCTTGGGTTGATGTAGGTGGCTCCACTTGTGTTGAGGAAG
AGACTCCTTGTTGTGGCTCCCTAGGACGTACGTCCCCAAGAGCCAATCTTTTGATTGCTT
CGCTCGGATCCTCCTCTTCACCTAACACATGAGAATCAACTTGCTCTACTTGAGAGCCAT
TAGTTTCTTCAAATGTCACATCACGCGCGATCTCAACAATACCGGAGGTTTTGTTGAAAA
CGCGGTAAGCGCATTCATTTGACCCATACCCAAGCAAGAATCCCTCATCCACTTTAGGAG
CGAACTTAGAGGATCTAGCCTTCTTATTAAGAATGTAACACTTACTACCGAAAACACGAA
AGTAAGAGACATTTGGTTTGTTACCGGTAAGAAGCTCATAGGGAGTCTTCTTAAGAAGGC
GGTGAAGATAAAGGCAGTTGATGGCATGGCATGCGGTGTTGACGGCTTCGGCCCAAAAAC
CGTCCGATGTCTTGTACTCATCCAACATGGTCCTCGCCATCTCAATGAGAGTCCTATTCT
TCCTCTCGGCTACTCCATTTTATTGAGGTGAATATGGAGCCGAGAACTCGTGCTTGATTC
CTTCTTCATCAAGGAAACTCTCGATGCACGTGTTCTTAAATTCCTTGCCGTTGTCGCTTC
GAATGTTCTTGATCTTGAGGTCGAACTCGTTTTGTGCTCTTCTTGCAAACTTCTTGAAGA
TAGCTTGTGTCTCACTCTTGTCATGCAAAAAGAACACCCACGTGAAGCGTGAAAAGTCAT
CAACAATAACAAGACCATATTTGTTACCTCCAATGCTTAGATAAGCAATTGGTCCGAAGA
GGTCCATGTGGAGAAGCTCCAATGGTCTTGTAGTGGTCATCACATTCTTGACGGGGTGAT
GTGCTCCAATTTGTTTGCCGGCTTGATATGCGCTACACACCCTATCTTTCTCAAATTGAA
CATTTGTTTGTCCAAGGATGTGATCGTGCTTTAGAAGCTTGTGAAGATTCCTCATACCAA
CATGGGCTAGCCTCCGATGCCAAAGCCACCCCGTATTGGACTTAGCCACTAAGCATGTCT
CATGTTTGGCTTTACTTGAGGAAAAATCTACAAGGTAAAGCTTTCCCTTGAGGACATCCT
TAAAGACTACCGAGGAATCATTCCTTCTATAGACGGTCACATCAACATCGGTAAAAAGAC
AATTGTAACCCATAGAACATAATTGAGAAACGGACAAAAGATTGTAGTTTAGAGATTTTA
CCAAGAGAACGTTGGCAATGGAAAGATCATTAGAGATTGCAATCTTACCCAATCCCATAA
CCTTTCCCTTTCCATCGTCCCCGAAAACTATGTTATCTTGTTAAGTGCCATTTGGATCAA
GAGTTGAAAACATTGATTCTTCTCCGATCATGTGATTTGTGCATCCATTATCAATCACCC
AACTTCTTCCACCGGAGACATATTCCTACAAGAGATCAATTTCTAATTTTAGGTACCCAT
ACTTGCTTGGGTCCTCTCATGTTAGTAACAAGTGTCTTAGGCACCCAAAGTACTCTCTTG
ATAGAAATATTCTTGCCCCTTGGGCCTACATACTTAGCAACAACACGACAACTAGCATTC
TTCCTAAGAACATAAGATGCATCAAAAGAACAATGTGAAGCATAATCATTAGGAAGGATA
CTTTTGGCCTTAACAAAATTGCTAAGACCTTGGGGCCTCCTGATCAGCACACTCTTGTCC
ACCTTTTCTTTTGGTGGAGGAACATACCCAAGACCCTGATGGTAGAAGTTGTCCCTTTGA
TAGCCTAGGTACTCCTTTAGGGCCTTACTATCCATATGGCACTTAAGTAAGCCATTGTGA
AGGAGTCCCATAAGCTTCTCATTTTGCTTTTGCAAAGCACTCAAGGAAATAGAGTTAGTA
GCACAAGCTTCAATATCAATATCTTTGCATCTCACACATGGTTCATTGCTTGGGACAATT
TTAGAACAAGATGGCTCGCTAGGGAGAGAGACACTATTCTTTAAGGTTTTGAACTTCTCT
TCAAGAGTGAGGTATGCTTTGTCCAAGCCATCCACTCTCTCTTGAAGTTGAGCGTTCGCC
ACCTCAAGATTAGCATGAGACTCTTTGGTTTGCTTGTAAAGCCGTACCAATGCCTCATTT
TTCTCTCTCTCCTTAGCAAGCTCACTCTTGAGTTCATGAGACCGCTCTTTCTCATGAATG
AGCAAAGTCTCTTGCCTCTCAAGAGTTACATATTGGTCCTCAATTCTCCCAAGCAACTCA
CTCAAGTGTGGTAGGGATTCCTTAGTTATGGACTTGAACAATTCGTCATCCATAACCTCA
TCCTCAACCTCATCCTCCTCATCACTAACAAGATCAACATTAAATGACTTAAGAGGAGAA
GGTACCTTAGCATTCTCATCACTTGAGTAGTTGAAGAGTCTCGGTGGTGATGAGGGCTTG
ACGGCGAACGTGGCAACTCCTTCTTCATCACTTGAGCTTGACTTGGAGTCGGAGCCAAAG
ATCATCCCAAGGTGAGCTTGGCCATAATGTTCGCTCTTGCTATGCTTGTGCTTCTCCTTC
TTCTCATCCTTCTTCTTATCTTCCTTGATGTGGGAACCATCCTTGAGGTGGGGGCAATCC
GCAATGAAGTGCCCGGGCTCTTTGCACACGTAGCACACTCTTGCAGAGTGTCTTCCACTT
GACTTGTTAGAGTAGTGCTTGGAAGATCCTCCCTTGAAGAAGCCGCTTCGCCTCATGAAT
TTGCCGAACTTCTTGACGAAGAGAGCCATCTCTTCATCATCGATCTCCGCCTTGCTCTTG
CTCTTGCGGTTCTCTTCTTCTTCTTCCTTTGCCTTCAAAGCCAAGTCTTCCTTCTTGATG
CTTGCGGTTGAGCTTTGGTTGATGTATTGAATGACATCCTTGGACTCTTGCACGAGCATG
TCATGGGCAAGGATGCGTCCGAGCAAATCATGAGGTGTGAGAGTCTTGTAGTCCGGACGC
TCACGAATGATGGTCACCAAGGTAAAGTTCCTTGGAGTGATTGCTCGAACCATCTTCTTG
ACCACAACCTCATCGGTCATGTCCTTGGAGCCAAGTCCCTTGATCTCATTGACGATCTTG
CTCAACCGGTCGTACATGTCGCTTGGGCTCTCACCATCTAACATCACAAATCTCTCAAAT
TGCCCCTTGAGGATCTCCATCTTGGACTCACGAACACTATCCGTGCCTTCATGCAAGTTC
CGAAGCGTGTCCCAAATCACTTTGGCACTCTCAATGCCATCACACGGTTGAACTCACTTC
CACTCAAGGCGCTAAGTATTGCATTAGCGGCTTGAGCGTTCTTGTGCTTGTTCTCGTCGT
CCTCCTTGGTGGGATCTTCGGGATTCTACAAAACATAGCCTTTTTCGACTATTCTCCAAA
TAGATGGGTTAATAGACTTCAAATGCATCTTCATCTTATGCTTCCAAGCGGCATAGTCCG
TACCATTGAAGTACGGAGCTTTGCCGCTATAGGTACTCACATAAGATATAGATGTAGAGG
GATAGTCATAAGGGATATTAGCTCCCTTACCACCATCGTTCCCATCCCCCGCTTGGCCCG
ACATGATCTCTCCAAGCGGTTAAGCCTAATTAGGAGATTAGGCTCTGATACCAATTGAAA
GTGTCAATTAGGCCTAGAGGAGGGGTGAATAGGCTAATTCAAAAATCAATTAAAAGTGGA
AGCAGTAATTTTCGGATATTTCCGAAATTTTTGGATATATCCGAAAATTTTTGGAGTCAG
CACAAATAGCAAAGTAAATCCTAGAAATAGTTGCCTACAACAAGAATATGCTAGCACAAA
CAGCAACTAGACCTATAGTGGCTCGAACAAGCAAAGCTAGTGGAGAGGTAGGAAGTAAAG
TCACCAAAGATGAAGCTCACGAGGTTGTTCTCGAAGTTTGAATCCTTGAGGGGATTCTAC
TCTCCGTTGAGGAGCTCACTAAGAGCCGGGTCTTAGCTAACCCTTTCCTCAAGAGATTGC
ACTAAGCACTCCTCCTTCCACTAAGGGTATCTCTTCCTATTCGGAGGTGAGATCTGACCT
TCACAAACTTCTCCCGGCCAACCACAAGTAGATCGGTGGCTCGGGAGCGACACCTAGCCG
CCTAGGAGTCCTCAACCTCCAAGAGTAACAAATGAAGCAAAAAACTCCTGGAGATGATGC
AAGTGCTCACAAATCTTCACGAAGTCAACAATAAGCACTCACACAAACTCGAATCCACAA
CTCTCACACACACACCAAATCCAAATCGAACACCAGTGAGAGGGGAAACAAGAAAGTAAG
GCTCAAAAGTGCTAGTGAGAGAGAGCAAGCCAAGGGCACAAATGATTGGAATGGAACCAG
CAGCCCTCACAAGTGAGGGGAGGGGGCTATTTATAGCCACAGCCCAGATTCTGCCCGTTA
TGCACAATAATTGAGATTTTCGGATATTCCGAAAGATTTTCGGACATGTCCGAAAATTCC
AGCTCAGCACCAACAGCAAAGTCAACGAAGGATTTTTCGGACATTTCGAAAACTTTTCGG
ACAAGTCCGAAAATTTCCAGTACCAACAACATCGTTCTGGATGTTCTTGGAAAAGTCCGA
AAATAACTTTCGGACAAGTCCGAAAATATACAGAAGCGAAATTGACTCTACTGATGATTT
TCGGAAAATCCAAAAATCAGTTTCGGACAAGTCCGAAAATATACAAAACCACTTTTGCCC
TCGCAGTCATTTTTGGAAAGTCCGAAAATCACTTTCGGACATATCCGAAAATTTCCAGAA
GCAAAAATCTGGTTTTGTGTGTTTTCGGAAAGTCTGAAAATGAGTTTCGGAAAACTCCAA
AAAAATCCAGAACACACCAAACTGAGGAGAAACACTTTTTAAAAATAGATTTTGAGCACT
TTGATCACTCCTCGTATGTCAATGCGTCATCCCTCTTAATAGTGCGGCTTTCCTATTAAC
TCAAGGAAACGAAAACGTACAAAATACCATTTGCTCATTTGCCGCATCACATCACATCAA
CATATTCGGCGGGATATGTATTACGCTAACTCATTGAGGACATAACAACCTTCACATTTG
CTTAAATAAAAATGTTAGTCCTTTCTAATCGCATTGTAATTAATCACCAAAATCATTAGG
GGCCTAGATGCACTTTCAGAGATAAATATGGATACAATACGACTAGTCCTTGTCGTTTTC
ATATAGAACTCTATTTAACCTTCCTTATCCGGAACTCCTTCTATATACGAGGTTTGTTTC
CGTATAAGACATGGTATGTGGTAGGCCCTAGCGAGTTTAGTCAACTACTATTAGGTAACC
ACGACAGTAGCCCCTGACTTCAATGCAAATGAACATGTTCATGTTCTCGACCGAAGACTT
TGAAAAACTATTGTCGTGCTCATTTGACCGTTCTCGGTGAGATCAGAGATAATGCTAGAT
ACCCCTTATCAGCCTCCGCAGGCACCATACTGGGTTTGTCTAGGTCCTGATGTTGACCGA
GAAGGTATGGATCATGCGACTAAGTCTCCCGTCTTGCTGTAATCGAGAATTTGGATTGAA
GTCAAGAAATTTCATCTCGGCGGGTACACCATCGCTTCATTCCATATTCCTTGTCGAGCT
CCATCAATCGTTCTTGAGTAATCAAGAAGGTGTAAATTCAGCGACAAAGCCTTGAAAATC
TGACTTGACTATTCTGATGGCTTACTTTCCTGAAATCAATACTCAGAACAGAATATTAAA
TAGAAATAGCCCCGAAGCGAACGCTCAAAGGGTAACATGATATAATATGTATGAAAAATT
GAAAATAAATTGAATCTGCGTTTGACAATAAAAGAGTACTCTCGCTAGAGTTGCCCTCAG
CAAACGGAGTTCGGTACTCCTCCTAGCCCCCAGCCTTGTCCTCGAAGAAGCACGTTCTCG
GAGGAGAAGGCTCAACGACCTGTAACTTGCCTAGCTGAAAATGCGATTTACCTAGCCCCC
AGCCGTGAAGTTGGAAAAATCAATTTCTGATTACACGGCTTAGTTAATACACCTTTTGAG
CACTCTTACATGACCAGGTCTTACATGGTCGTTCGGCTCTCAGAGTCTGACAAGACCTTA
TCCACTATGGGCGTCCCTAGCTGAAATTCTCGTAGGTCTCTTGGAGGCTTGTCGGAACGG
CGTAAAGGGTCAATAGGTGTTATCGTGGTAATGGATCTCTGGACAAATATTGCACATACA
AGCACTTACATAAATTTGACGTAGATGATCAGACGACCACCACACTGGGCAAAGACCAAC
TGTATAGTTGTGCACAACAAATCGCATAGGTAGTGGCAGAATCGCTACATCGCTGGCAGA
AGACCAGTTGTAGTCATAACTCGACCACTTGAAGTGGAGGTATGAGAGATCACTACGACC
TACTAGTTCGAGAACCAGGAGTAGGAGTCTCTCAACTGTTTGAAATTGAGGTGCGAGGAC
TGCTACGCTACTGGTCGAGGACCAGTCGAAGTCGTAACTCGACCTTTGGAAGTCATGATA
CGAGGACCGCTACGCTGCTGGTGGAAAACCATTCGTAGTCGTACCTCGACCATTAGAAGT
CGTGGTGCGAGGATTGCTACGTTGCTGGCTGAAAACCAGTCGTAGTCGTACCTCAACCAG
TGGAAGTTGTGGTACGAGGATCGCTACGTTGTCGATTGAAGACCAATCGTAGTGGTACCT
CGACCATTTGTAAGGAATCCAGAGTAATATATGGACGACATTCTCGTGAACTGCGAGAAT
AGCCTCTTGATGAAGACGAAGACAATGAGGAATTATCGTAGTCGGAGGTTCGGCTCCTAT
ACCTACTACCTCATCCTCGGGCCCTCTAGAAGTCTGGGGATCTCGAGTTTCGTCGTCGTC
GTGTGATGTCATGATGTCGTTAACCTTGTCTGATGTCGTCCTGATGTCGTTAGTCCTGGA
CGTTGTCGTCCTGGTGACAACGATGATCTAGTCGGTCTTGGTTGTCGCTATCACGACAAT
GTTGATTGTCGCGTTAGATGTCGAGAGATTGCTCAACCGACTAGTCAAGGACCAGGGGTA
GGCATATCTCGATCACCTGAAGATAAATTTTTAGGTGGTGAGAGATCGCTATGATCTACT
AGCCAAGGACTAGGTGTAGACGTGTCTCGAACGAATTTTTAGGTAGTGAGAGATCACTAC
GATCTACTGGTCGAGGACTAGGTGTAGGCGTATCTCGATCACCTGGAGAGGCGCTAGAGT
TGGTGATTACATGTGCATCTCATGTGGCCAGTATGACTCACATACCCAACATATAGCATA
TCCGGATGTCTATTCGCAATCATGTCGGGTGATCAAGCCGACAATGTTCGCGAGGAATTA
TCCATTAACAACATTTTCTCAAATAGTCTAGCTGTAGCCGATGCTATACATGAGATAAGT
TGTCAATATTCGTTGGTAGGTTGGGTGCGACAACTCAACATTTTTCGAGAATGTTCTCGA
TAATGCGGTGTACTCGACCACATCCTACTCGAGTGCTCAATCGTTCCTGAAAAATATTTT
CTAGAAGACAAGATGTATAGCAGAGAATATCGAGTATATACTCAAAAGACTGCATGGATC
TTCTAGTATTATCAGGATATAATGAACAGATTAAATATCGGACATTATGTAAACCATAAA
CAAACATGATTTATACAGAAGAAAATAGAGCGAGCCCCCAGCATTAAACCGTAGTCGGCC
TAACACCGGAAACACTTGCACAATAAATATTGTATAGAAAACATGCTCTAGGTAAACATA
ATAAATTATTTATCTAACAATATTGTATAGATCGGAAAATAGGTACGATAAATTGTATAT
AAAATATTGCGTACCTTTGTAGATACATGCCGAATATATCTACGGAATTAGTAGATCAAT
TTAATTAATCTACTAATTACCTTAATTAGCCTTGGTAGCCGATCTGAATTGTCTTCTGTG
CATGTACATGTCGTCAAATCAATGCACACCTAGGCATGTATTGAGTCCATGCATATGTAG
GTGCACATGTCAGGAGCAAATAGTACGTGATGGTCTTGAATAATGATGTATTCGGTCTCC
TCGCCACGACTTGTCGGGATGGACGTTCTCACTATGTGTTAGGGGTGAGGATAATCCAGG
TCCCAACAGAATCAAAATTAATTGACGATGTCACTTCCCGGGCAGTCGACTCGAACGGAG
GCTTCCTGGTCAAGTCATTGATCTCTGCGGGGGACATACTCCGGTCGGGTTAGATCTTCC
TATAGCCGAAGTCATCGAGTATTTTGTTGTCGGAGAATCCATCCCTCGAACCCATCTCGT
CAAAACCTTGAAGCACCAAAATCCCCCTACCTAGCACGCCACTGTTAACGTTTGATATTG
CGACTACGTTATTTAGATGGTATGGGGATCGTTGGTACCAGGGTATATGCCAGATTGAGG
TAAAAGAGATGGAGACAGGGATTTTTATACAGGTTTGGGCCCCTTATCTGACAGGTAATA
GCCCTACATCCTGTTGGCCGCAGCTGGTGTTGCTCCTTTATTCATCTGAATCACACAAGT
ACAATAATTGGGATAACTCATCTAGCCGTCGTCGACTAGGCGGCTAGATAACCAACCCGT
AGTCGACAACAGGGTAGTCTTCCTCCTCGAATCCGTACTCGGCGAGATCAGAGATGGTGC
TAGATCCCTCTTGCCAGCCTCCGTAGGAGTCGGATGGGGTATGTCTAGACTTATATCTGA
TGTTGATATCTGGCGACGTGTGTTGGCTTGTGGCTTTGAGGCGTTGTGGCGTGACCCCTC
TCCTCCTGGGGGGCTTGTATTTATACTCATATATGCCCTCTTGTCCAAGTAAGACTAGGG
AGATAAATATGGATACAATCCGAGTAGTCCTTGCCGTTTCCATATAGAACTCTATTTATC
CTTCATTATCCGGAACTCCTTCTATATACGAGGTTTGTTTCCGTATAAGACATGGTATGC
GGTGGGCCCTGGCAAGTTTAGTCAACTACTATTAAGTATGTGGTATCCATAACCATGACA
ACATCCATTGCCGATTCATCTACATCAGAAGATAACAAATGTAAAGGAAGTCCACGAAAG
TGAAAAAAATTAAATAATCATATAATAATTTAAAACATCAAAATTAAACTAAAAACCGAT
GGTACACATTTTTAATGTATTCTTCTGATTTCTAACGATTTTAATGAGTTTTAAATGGAC
TTAATCGGAGATATGGTTAATTATATATAAATTTTATATGTCTCGAATAATTGTAAATAT
AATTTTCCATGTATTATCCTTATTTTAATTATTTTAAAAAATTAAAAGTTCCAAACATAT
ATTTAATGCATTCTACTTATTTCTAACTATTTTAATGATTTTCAAATGGACTTAGTTTTC
TATTCAACCGGCACCGACAGTGTGTTGCGGTTGGACAACAGCATGGTGCAGGCAAAAGGA
GAGAAAGAAGGTGGCGGGGAAAGATGACCGGAGTTAGTGAAGATCGGTGGCGGCAAGATT
GAATCGAGGGTAAGAGCGCTAGGGCGTGGAAAGATCGAATGGGGATGAAAGGGAGGTTTT
AAAAGAAGAAACCCCGAGTAGACATTTCGGTCTCCACGCCCACGACGCCTCGAAAAACGG
GATGGTAGTGGGAAGTTAAGGCGGCGTGTGAACGTGGCTTAACTCCCGCAGCTGACCCAC
AGAATGATGAGACGTGCGACATGACAGAGTGTTGTCACGCTCGTTGAACCCTGACAAGTT
GGACCCGAGACCTTGACTTCGGTTTTCCTTCGGAGAGAAGCCCCAGGCCCGGCCTCGTTC
ATCTCTCTAGCCCAGCCCGAGGCTGGGGGCTACTTTCAGTGAAATGGAAACCAAGGTACC
CATTTCTCTAACAAAATAGTTAGAAGTAAAATAAATGACATGCTTAAATCATTCTTAAAA
ATAAAAAGCTACTCCTAGGGTGATAGGGCTAGGGGCCCCACCTTGGTGAGTCCTTTGTTT
GTCTTCGGGGATAAGAATGTAGCCTAAGGTTTGCCTCAAACCCAGTCCTGTCTCGGGTCC
CAGGTTCACCTTAGCACGTCTAGGTTACACACTGCTCTATGAAGAGGAATGTAACCTAAG
GTTTGCCTCAGACCTGGTCTTGTCCTGGGTCCCGAACTCACCTTAGTCTTTGTAAGTCCT
ATGCTACTCAATAAGAGGAGCGTAGAGACATACAAGATCTACATCTTAAGAAGTAGACTC
AGGTCTGCCTTAGGCCCGGCCTTGTCCTGGGCCCCGAGCTCACCTTAGTCCTTATAGTTT
CCAAGTTCATCTGCAAAGAAGAGCGTCTAAACATACAAAATAAGCACATTATCTACTGAT
CAACGACATCTTCGAGAAGCTCGCCTAAGAATAGATGAATTATCATCACAAAAAGCGCAA
GGGCGCAACATCAGGACCGGCTGGGGAGATGGGCGCACTCCATGGACTGTTGTGAAGTGG
ACCTCTCCACCATAAATGAAACATGTTTATGGGGAGCCCCAGCCAGTCTGGAGCTGAAAG
GACGTGGACAAGATACCAGCGCTGAGTCATTAGAACTGGTGGCGTCTTTGATGCGTGTCG
AACATGCCTCACACCACCTAATTTGGCCAAACGGGCAGAAGAGGAACCGTGGCGCTGTTT
CAGGCAGCCCGGGTTCCTCCAGGCCCACCACTTGCCACGTGGTGGGCTAGTTGTCGCAAC
CCAGCTGTGTCGAACAGAAGCCCAGGTACCCGGGGTAATATAATGCAGGTTTCAAATCTC
AATGGGTTTCTTGAAGATTGTGTTAGAGAACTAGCCGACAACGACAAGACGGCTGATAAG
ACAAGACAAAGAGTATATTTGTAATAATGTGAGCCCCTCCTTGGACTATAAAAGGGAGGG
GACAAGCTACGGATGAAGGGTTGGATTCTTTAGATCAGTACATTTCACATTGTTGCCTGG
AAAGGCCTCCCTTGTACTTACCTTATCTTGGGAAGACAACGAAACCAACACAGGAGTAGG
GTATTACACCTCCGGGTGGGTATAAATTCATGTATCTTTTGCTCAGCGGGGAGCTCAGGC
CCCGCAGATCCGATCTTGCCTAGATACCTTCCTATGCCTTGCACCACAAACCCCTGGTCC
AATCTTCACACCTGGGAAGGGGTCTCCACTCCCCGCTGTCCGAGGAATCGCTCCCGCGAA
GAGCGTTGTAGCTGAACTAGGACTGGAAATGTATATCTGAATTTGATGCATGGAAGAAGA
AAGCCTTTTGGTTCCTGAAATTTGGTACTCCCTCTATCCTAATTTGATCAGCACGTAAGG
TTCTTGAGATCTTCCCAAAATGATCATCCTCTAACAAACACATCTTTATTTATTTGTGCA
AAAAGAGTAAATGAGCATCATTGAATACGCCGCATGCAACCAACCAAGATTAATTTCTAT
TGGTCAACTACATGCAATATTTAAAACTTGATGTAATCCATGGGATACGAAACAACGTAG
TACAACATCTCCAACAGCCTCTCCCATTGACTCTCCAAGTTAAATTTTGGCTATTCTACC
CAAAAAACATGCTCCAACAGCCTCTCCAACTCACTGGCCGCCAAACCCTCCTCCTCACTG
GCTAAATTTGGCTGGCCAATGGTGGGCCCCACACTGACAGTCTCCTCCATACCCCCCCTC
TCTCTCTCTCGCATCCGTCTCTTTCCCACCCCTCGAGCACAGGCAACCAGGCGAGGAGCA
CGGGGAGGAGCACTGCTATGGCAGGTGAAGACGGTGCCCGCCCCGCCGCTCGCCGCAGCC
TGCCATAGCATCATCCTCTGGCCGCCCTGCCGCCGCAGCCGCCGGCCTCCGCTCGCTACA
GCCCGCCGCCTCCGCTCACCGCAGCCGTTACCCCGCCTCCGCCCGCCCCGCCACTCGCTG
CAACCTGTCACCTCGCAGCCTGACGACGGTGTCGAGGTGGGAGAAGGGAGACAAGGCGGC
GTGAAGGGAGTGGTGGCGCTAGCGAGATAGGAAATGAGGCGGCAGTGGGGCCGGCTTCCC
CTTTCGCCGTCGCCGTAGTCTTCGTCATCCCTCGCCGTCGCCGTCGACTCGCATGTGCAC
GGATTTGCCGCCGCCTGCTTCTCCCCTTTCATCGTCGTCGTCTACTTGCTGCACGAGCCC
ACCTCGCGCACACGGATTTCTCCCACCCCCTTCCCCCTTGCCGCCTCCGATGCCTTTGCC
TCGCGTGCGCACAGTTCCACCTTCGCCGTCGCCGAAGAGGCGCTCGGTGATACCTGCGGG
AGAAAGAGGAAGGAGGGGAGAGGAGGAAGAAGAAGCAGCGACTGACATGTGGGGACCCAC
TGTGATAGACTTAAAATAGAGTGGGTAGATGGAGAGGCTGTTGGAGCGAGTAAGTAGTTT
GACTAGCCAAATAAGATGGAGAGTTGGCTATATGGGTGTTTGGAGAGTCCGATTTGGAGA
GGCTATTGGAGATGCTCTTATAACTGATGAGAATTAATTACAGAATGATAAAGGTTTAGT
TGTCCATGATCTTTGTGTTCTTTGCTTATGTGATGTTTAAAATGGGATGGATGGAGTATT
TATGGTTAAGACTTACTCACTCTTGCCCAAATTGATCATCATATATTGAAAACCAAATTT
TCTCAATTTGATCATCATATAACTGCATGGACAAGGATTTCATCGGAGTACAATTAAATT
AATACAGCATGGGAAAATATGTGCATGCTAAGGGTGTAATTGTGCATTGTGTTTTAAATT
GATGCATGCATTGTGGGATAATGTGTGCATATTGTGCATGTCATATTGATTGATGCCGTT
TAAATTATTCCTGGGTCTTGGTGCACAAACATTGTAAGACTTAGAGAGAATTAATTTGTT
GACTTCCAATTCCAATACTACTCTTTGTTTTTTTTGAATTTGGACATGAAAAATACAAGT
CGCTTTTCCTGGATGAAGGTAATTAACTAGTAGTGGATAACTGGATCTTGAGTGATGATT
GGCCAAGGCAAAAAACGAATATAGCCTTATATGCTAACTATCTTGCTTCTATAGTTTGGG
GGTAGATGGGGTTGGCGAGCTTGGAGGCTTGAGTTCCTCGTACCTTGAATAATGCATTCA
CAAAAAGATCGAATTAGTACAAGAATGGACAAGCATGTATATACATATATAGTCGTACAG
TACGCACCTTGTGTATGGTGAAAGAGGACTCTGCTGCTGATTCAGTTGATCGCCGGTGAT
GGGAGTGCCGTTGGCGCTGGAGTCCAACGCCGCCGATGAAGCTGCTGCTGCAGGAGGTGT
ATCAGGAGAAGCAGAAACAGAAGCCGATGAAGCTGCTGATGGCGGCGTCGGTGACGGCGA
GCTGGGTGGCTTCAGCTCCTCATATCTTAGAACAAATCATTACATCCACGGTGCACCGTG
CATTCAACAAATTAATTAACCAATTCATTAATAGACAACACCAAAAATGAAATGGCATCA
ATTAATCAATTAGTCTTAAGTATATATAGTACCTAGTGTACGGTGAAAGAGGCCTCTGCT
GCTGCTTCGGTTGATCCACGCTGATGGGGGTGCCGGTGGCGCTGGAGTTCAACGTTGACG
ATGAACCTGCCGCAGCGGTATCTGTAGAAGTAGGAGCAGGAGCTGCTGCTGATGGTGGGC
ACGGCGATGGCGAGCTTGGAGGCTTCAGGTCCACAAATCTGTAGCCATGCCAGACCGGCC
AAAATCATCAGCACAAAGCTATATATTGCCAACAGGTAATCTGAAGTTATGGCAAAATCA
GTACAAAGCTAATGAGTTAGGATTTCGATATTGAAGCGATCGAACGTTTTCTCTGTGAAC
AGTGGAGAGAGAGTATAATATAATTAATATATCTATCTATCTATTAGCACCCCAATCTAC
CTATTATTATATACTAAAAATCCATTAAACTTCCTAAAAACGCTCTCAAGCCGTCACATG
GTACTCCTCAAAACACTCTCAAACTGTCATGTGGCAACTAAAGAATCTAACCATTGATTT
TCATTTAAATCGGTGGACCCATTAGTATCAACCATTAGATCAATCTTAAAAAATAAATTC
CTTAAACCCTGCCTCCTGTAGGTATCCTATCTTACTAAGTTATCCTCCACTAACTCCTTA
AGCTTAACATGCAAAGATATCGCATATCATCCACTAGTCCACTAATTAACAAGATGTCAC
ATCATCATCCACTAACAATCATCACATTTAAACATCATGTAAACATGCTATATCTTTATA
GTTTTTATAATTTAAGAGCTTTTCAAATACAAACATGTTAAATTATCATCCAACATAATT
CACATAATGTTTCAAAGTATATCTTTATTATGTTTTATGATATCCTATATACTTATATAG
TTCATCCTTACTTGTTAGTGCTTAAATGATTAATCTATGGTACAAATTATCTTTCTCCTT
TTTCCCTCTAATTAAGTCATATTATATCAATTGTTTTTAGTCTTTAGATGATTAATCTAC
GGTCCAAACTATCTTCCTATTTTTCTTCTTCCATAAAGTCATTCTACCTTACTTTTTACG
TTTGAATCACCATTCTACATACTATTTAAATTTAAATTATCATAAACCACATTAATTTAC
TTAATCTAATATTATCTAGCTATTTTACATATTATTTTTTTTATTGTTATTATACTAAAT
TCCCGCAGCAATGCGCTGGGTTTCACCTAGTATATTATATATGTATGAGTCTGTACGTAC
CGCCTCCTGACTGCCTCCCGTACATGCCCAACTCTCTCCAAGCAAATCATGCATCGTTTT
TTATGCTAGTTAGATAGCCACACAGTTGTGAATGATCTATATGCGTACATATGCACACCA
AAAATCCATAAATGATCTTACAATTAGAGAAGAAAAATAAGAAACGGTAGGAATTATTAG
GGAAAGAAGTGTGAAGAAACTACCAAACTTGTAAATTGTAATCAATGCTTAATTCAGTAT
TCATTGCAATCATGTGACTGTGTGAGGCATTTATAATCACAAGCTACTATGACAAATTTA
TAGTAAATAATTTAATTTAGCATTTTACTCCCTCTGAAATTTTGAAAAAGGTTAGGTAAC
TTTCATATCTTTTACTATCAATAACTCAAATAATATTTAATTTAGAGTTATTAGAACAAT
ATATATATAGATTTATCTTACAGCGAACTATAATAAAAAGAGAAAAAATAATTTATTGTA
TATATTATATATTTTAGATATCATATCATTGTCCAAAATGTGGACTGGAAGGGGTAGATG
TCTTGCTCGGTATATGTGCAAATGGTAGCATCGTGTGAACCAATTAGAGCATAGATTATC
TCTATTGATGAGTTATAGGTTAAACATATCCTTCCATAAAAATTATGGCATAAATGTTTG
AGGCGCTTGCATGCATCCGTGCATCTCATCGACTTGGTGTGAACAGAGATCACATGTGCA
ATCAAAATCTATAAACTCAATGGATGCTTGGTCCTAGCTAAGGGCCTATTGTTTAGATTT
ATAAGCCAATTTATTATGAGCCAAAAAGTTTAAACCTAAACAAACAAGCAATTATTTTGG
TTTTTTTAAAGCCATAAGCCAAACTTATACTATTAAATCAAAAGCTTGGTTGGAGAAACT
TTTTTTAGCTTATGTAAGACAGATGTATGACTCCACCGTTAAACTTAGAACTTTAAATCC
ACTAATTATAAATCATATATAAGCTAAAACTTTAACTTAAAACTTGAAACCAATAAGCCT
AATCCTATATTTAGAGGCCATAAGAGGGTTGATGGTATGATTGATGATAGAAAATGTTAA
GTAATCTAGCTAGGGCACTTAGCCTGTTTTTCCTTTGCTGGACTTCAAGTCAAAAAACGG
CTAATATAATTTGTATGCACACTTTTAAACACCTTGATAAGATCCATTTGAATGGTTGTA
GTCTAGCTTCACAATTAAATTAATAGTTTTTACATCCATATATTGACTAGGGTTAATTGG
ATCATGCCGCTACAAATATGTTATTTTAGATAAATGACACTACTATTCACGATATCGGCT
ACATGCCAGTGAAATTGGGGAAAATTGGAACAGTGCCACTCCATCATGTTTTCCGTCAGA
CCCCTAGACGTGGGGAGCACATATCACTTCCATCTTCCACCATCCTCCCTCTTCTTTCTT
CCCTATCTCTTCCTCCATGCATCCCCGCAACTACTACGAGGACAACGACGATGATGGCGG
TGGCAGCTCCCGAGCCCTCCTGCATGGATGGGGTCGAGGATGGCTGCTCCCAAGCCTCCT
GTCGCGGATGGCATCAAGGACCGTGGTGGTGGTTGTGGCGGCTCCCGAGGCCTCCCACAG
CAGAGGTAGTCGATGATGGTGGTTGCGACAGTGGTGGTCGACGACGGTGGTGAAGAGAGA
GGAAGGGGGAAAGAGAAGAGAGGGGAGTGAGGGGAAGATGGAACTGACAGCTAGCTAGGT
CCAATGTGCAGTTAGGGCTAACGGAAATTTTTGACGGAAAACATGATGGAGTGGCACTAT
TCCAATTTCCCCATGTTTCAGTGCCATGAGCCGATATTGTGAATAGTAATGGTATTTATC
TAAAATGGCATATTTGTAGTGGCATGATCCAATTATATGTTCTTACATGTAAAATAATAT
GTGCTTACAATTATGTCATTAGTTCAAATATCTACCTCATTTACATCATTTACACGTGAT
CCAAACAACCTTAGAAATTTCTAAAAATCTTCGTATATATTATGAAATCAAATATACAAC
TTTACAAATATTCAAAACTAAATTAATCCACATATGTGCAAACAAACCAAACAAACCGAA
CAAATCCATCTATAAATGGCGGCACTCTTCATACATATACTCTCTCATAGCATTAGTTAA
TTGTGTTTAATAAGATGAATAGTCTAAAAAATCAATGGTGTTATATATTAAAAAACAGAG
AAAATACTATATATACAAAAAAAACAAATAGTATTTAAAGTTTAGAAACTCCATTATTCC
ACTACAATAAATTCTCATAAATTCAGGACTGTACGATTTCAAGTATTTCTACTTTACAAT
TTATATGTTAGAAGGGTAATTAGAAGAAAATCATAACCACTATGAAAACAATCCCAAATA
AATTATTGACAGAAACAGGTTTAGAGTAGAATCAAAGAATATTTCAAGAAAAAAAATCAC
CCGCATGCAAACATTCATAATAATGGTTCAATCAAAATTATATTAAAAGTCAGACAATGT
TTCACCCTAAATATGTTTTGTAAAAAACATTTTTTTAACTATTAATTGCAACTAGGAAGA
TAGCCCGTGCATTCGTGCGGACATGTATATTATTGATTGTGTTTGAAAAATTTATATAGG
CGGAATATCAACCCATTGTAAGATGCCATATTTCAAAAGTATTATTTCTCTATGAATTTT
CTTCATTGGTATTGCTTAGATAATTTTTCCAAACTATTTGTTAGCATTTAAAATATATAA
CATTTGATAAACGTGTCTAACAAACTAAGTGTAAATGCACTTAAAACTAAGGTGTTTTAT
CTTGTTTAATTAAATTCATAGGGGCTTTTTTTAAAACCCTAAAGAACTATTATTGTTAAT
AATGTGTATTATTTGTAAGCTAGTCCTACTTAGTTGGTTCAGATTGACACAAGTTGTTAC
ATACATGCATATAAATTAACAAAGAGATGTCGTATACCTCCTTCCTTGTGATATTTGCGG
TATATACTTTCTCTTTTTCAAAGAAAATACCTTGTTAACATGAATCCAAAAAATTAAATT
TAATAGTAAGAAATATAACTTTTCAACAAACTATATACAACAACCTTAGCGTGGCTTATA
TATGCAATAGTATATCGAGAAACTAAGCATTTACAAATTGTTATAAAAATGGGACATGCA
ATGGTTGGTCCAATTTTAGTAAAAATTAAGCACAAATGCTTTTACGAACTTATTAAATTT
TCTCCAAATAGTTCAATTTAGTCCTTATTGACATTTTTTGTTTCCTATTTTATTTTATAC
CAGTTCAAAATTTAGGCGTTATGGATCTTCATATCGTTGGTTTAATTGTGAATACAACAA
TAGTTAGATTAGAAATCATATGAGTATCTTAAAAATTATGCATATTTTAATATTTTTTAT
TATTGCAAACTATAAAAGGACAGGGAGGAGACATGTAGTATTGTATTGTGTCCATGTGTG
GGGGAGGCTGAAGCGGAGGGGTGGTTTTTTTCTCTAAATGATATTAAGTGAAAACCGATG
ATCCAACTTTTTTCTCACATTTCTAATATCTTTTTTTTAATTTTTAAGACATAACACAAG
GCAGATGATTTTTTCTTTACAATATCTATGATTTTATTTTTGTTTAAGACGGAAACGTGA
CATTTTAAGTGCGCTACAGAGCATGTACTTGTGATAATGTTATGTTCTTTTTGCTATTTG
GTTACCATGCAAAAGCATAGGTGTCTATGTTCAAATGACGTGTTTTTATTTTATGCAGAA
ATAAGTGGTAATGTGGATCTTAAATTATTTACTTAACTATAAATAAAACAATAATTCACA
AAATAAAAATAGGATATCACTTAAGAATTATAATCATTTTTCTTTCTAAATATTGATAGC
TTTTATTAATTAGTTAAAAATTAGAACACGGAGGAATTGAATGAGAGAGGAGAGGAAGAG
AGAGCCGAAGGGGAGAATGTACGCTTGCAGATAATTATATTTTTTTCACGGGTAATAGTA
TCTTAGTTGCTATTACTTTATTAAATAAAAATAGAATAAAAGTTTTTACTCATCTATTCT
TATGGTATATTCATATTCATAGTAGATATTCAAAATATGAACACTACAAATCTAATAATA
TTATTTTGACTTATTATAATGTTAGAATTTGGGAGTAATTTTTCATTATTACTCAGAGTT
AGGTTAATTCAAATTTTATCACTATAGGTCTAATTTAATAATTATAAAGTTATGTAGGAT
GATAAAATCTAAATCACTATCTTTTTATAATTTTAAATTGTTTGAATGGCACACAGAATT
CAGAAAATACACCTCCCGAAAGTGACATAATTCTTTTCAAAGTTAAATTACACTGGATAT
GAGTCTTTGAACGTAAAATAATCTAAAGACATAAGTGGATCAAATATTATATGTATGATT
TAGATGATATAAAATATCAGTTGTATGGTTTAGATGTTATAGTTGCTTATTTCCAGCCAT
AACTTATGATTTCTAACTAATATACTTTGGGAACATTACTCATAGTTATCATTTTACTTT
AATGATTATAGATCTAATTTGACTATTATGAAGTTGTTTACGATAATGAAATCTATATTG
TTATTATTATTATATTTTATTTTTTTAATAATTGCTTGATGGCACTCAAAAATCAAAAAG
TATAACCCAAAATGACATTCAAAGTTGAATTATAGTGAAGTTTGGTCTTCAAGTCTAAAT
TTATTCATAAATAATTTAAAGATGTAAGTAGATAAAAATTAGTTTTATGATTTATATGTT
ATAGTTGCTCAATTATTTAACACAAAATTTTTGGTCTATCTATGTATCGCTCGACAGATT
TTTCCACTAAAATCATACAAATGCAACTAAGGTAGAAATATAATATAATTATAGTGTAAC
TGATATGTAACTTTATATATATATATATATATATATATATATATATATATATATATATAT
ATATATATATATATATATAAAAGTAGTATGCTAGTCTCACAAAAGAACAGCAGAAGCCAT
TCGCATAGTCATATAGCAGCTAGTAAATAGAGAATATGCATCTTCTATCTCTCAAACGAT
AGCCAACCAATCACGGGTAGTGAACGAATAAATATGTGCATACAACACAGGGAAAAGGAA
AGAGGACACGCAAAGAAACTGTGCGGCTAATAACGAAGCACAGAAATCATCAATGAATCG
GACGGTAAAAAATACCGAGTGATTTTTAGCCAAAAAAAAATCTGTAAATAAATATTTAGC
AAAATCGCAAAATTTTTGGTTTTCTAACTAATACTCCCTACATTTCAACTTATAAGATGT
TTTGACTTTAGTCAAAGTCAAACTGCTTTAAGTTTAATCAAATTTATAGAAAAGAATAGT
AATATTTTCGAACCAAGATAAAGTTATTATAAAATATATTTAATTATTAATTTAAGAAAA
CTAATTTGGTAATGTAAATATTACTATATTTGTCTATAAACTTTGTCAAATTTGAAGCAG
TTTAATTTTGACCAAAGTCAAAACATCTTATAACCTGAAACGGAGAGAGTAAGGCATAAA
AATAAGAGAATGATTAGATAAAAAAAAGGGACGTGACTATGACAAAACCATCGCTAGTTA
GGCATAATATTCTGCGACCTCACTTTAGTTGCTACTACTAGACTCAATAGTGCATGCTTT
TCTTTTTCTTCTTATAGAATTTTCTCTCAAATTACTTATCCGATCCATAATTCGATTATA
CCGTTGTGTTGTTATAATTAAATCTTTACAATAAGATTTTACATGATTATATTCTGAAAA
AAATATCTATATTGTAAATTAATTTTAATATATATGTAGGTTACGTTTATCATATATATA
AATTACTTTTAGATTTAACCTCTTTAATAACTTATATATTTTAAATCACATATTGTTTTC
AAGATCTATTTGCATCATTGTACTCTATATAAAACATGTGAGAAAACAAGATGCACGTTG
AATATATTCAAACAATTTATTAATTTAAAAGCAATTCATTGAAATTGTAGAAATAACTTA
GCTATCTAACAGGAGTAACTTTTTGTAGTAGAAGTAATTACATTTGTGACTGAGTTGAAA
TGAAACAGTAAGTAGAGTAAATTCACAAGTAAAGCGTAGAGAATATTTTTAAGTAAATGC
ATTTATGAAAGTAAATTTAATAAAGTCTAAAAATAAATTTAATAAAGTCTAAAAGTAATT
TACATCAATCATAAAAATAACTTAGCACAAAATGAAAATAAGTTGTTACAACATTAGAAG
TAAATTTGCTGTAGAGAGAAAAATATGGTCTATGTAAAAATTAAATTTAAAGTCCATAAA
TTATTAAATTAACTTAAAACAATAATAAAAATAATCAATTTAGAGTATTATGAATGTATA
AGAAGTAATTTAGTCAAATCTAAAAGTAATTTATATATATGATAAAAGTAACTTACGTAT
ATAATAAAATTAATTTACAAACATAAATATTTTTTCATCGTAATATAATCGTGTAAGATC
TTTGATGTAAAGATTTAATTGCAACGAATACGATGGTGTAATCTAATTGTTGATCGGACA
AGTAATTTGTGAGAAAACTTTATAAGAAGAGAGAAAAAAGACATGCATGTCTAATAGCAA
AAAAGCCATGCATGTATAGTAGTACTTCCCTCACACATGTGTCACTGGTTAAGCCTAACT
TCTCAGGTTATATTTTGTGATAAAAAAGAGGAGGAACCAAGGATTTGAGGGAACATGGGG
AGACGTACGTACAGGAATGTACGTACCTACATGCCAGGTGGACCCGGGTTAGGAGATGTT
TTTTTTCTCAAAGATAAATCTAATGGTTATAAATAATGGGTCCACCAGATTTAATAAAAA
TCAATGGTTAGATGTTTTTTTTTCAGAATTTTAAAGAATTTTTTTAAATTTTAAAGTGTC
ACGTGGCGATTTAGGAGCATTTGTAGAAAGTTAATGGACTTATATAATAGAAGATAGATA
ATAGATAATAGATAGATAGATAGATAGATAGATAGATATTTTGTTTCAGTCCTGATTATG
AGCATGCTCTTGGCAACCATCTCTAAAAGGGAAAAAGTTTCTACACTAGTTTTTTTATAG
AAAAAATAGGATTAATTTAGGGAGTAGAATGTACTGTATATGTAGGTGCACGTTATACTT
ACGCCGTGTAGGGTGAGAGTGGTCGTTGGCTTTGCTGGATCGGTTTTGGAGGGGTCTCTC
CCTGCTGAACTACCTCAGGTTCGGGCGGAGGTTGCTGCACATATGGGTATACATATGCCA
TCAATTTAACACATTATTTCATATGTATATAATAAAAATATTATAAGTCGGTTTAATTTT
TTTAAGTTAAACTTACTTGAGTTAACTAAATTTTTTTTTAAAAAAATAGCAACATCAACT
TAGGATTATTATTTTCATCAACTCCAAACTTTAACTTGCTTATTTTTTTTGTTAGCACAT
TTTTCAAACTGTTCAATGGTGTTTTTTTGCAAAAAAAAATTATATACAAAAGTTGTTTAA
AAAAATTAAATAAATCTATTTTTCAAGTTTATAATTATTTACTTAATTAATCATATACTA
ATAATCTTTCTCGTTTTGCGTGCATTGAAAAATCTCTCTCAAATCTAAGCGAAAAAATGC
AGCCTTAGTTTCGTCGAAACTAACATTAAATTATATTCCGATAATATATGATTTTTTATC
GAAAATGTTGCTATATTTTTCTAATAAAGTTGATTGAGCTTAAAATAAAAAATATTGACT
GTGAAAAATATCAAATTATAATATGAAATGGAGAAATTAAATGCTAATAATAGGCATGGG
TATACCCGCTTTGAAGGTATGTTGGCGAGCTGATCCTCCGTGGGCAGCAATGGCGCGGTG
GTCTCTGCGATCGCTTCGACCACCTTGCAGTAGGCCGTTCTCCTGTTGCTGGCGATGCAC
GCGATGAGCTCCGCCACCTGAAGGTTGGAAACGAGTCCACCGACGTAGGTGTCCTCAACT
GCCACCACCAGGTTGTGCGTCTCCTTGAAAGCGTCCGTTGGCCTCTCCATGCCACCAGGT
CGGACGATCTGATGAGAAATTATATAGTAATTAATTAGATCTATGCTATTAAAATTTTAC
TGGTTTTAAAATATACCATTAATATTTACATATTTGTAACGATGCCATTAAGATACGTAT
TTTGTATTTATTGGACGAAATTACCCTCATCTTCTACCCCCTCTTCTTGTTGCTTCTTGC
TCCGCCGCTGCTGCTGCGGCCACTCGCCGCCGCGCCGCTGCTCGCTGCTGCTGTCATCAC
CGCCGCTCCTTGCTGCTGCCGCCGCTTGCCGCCGGGCCGCTCCGCCAAGTCCATCCTCCA
GCTCGAACACGACTACCCCTGGGACGACGACCCCAAGTCCATCCGCCGCCGCGTCTTTCA
GCAGTGTGTGAGGTGGGGAATTGGGAGCAGTTGAACGCCGGGGATGGTGACACTGTCATG
GTGCGTGGCTGGTTTCAAGAGGCCGGCAAGATTGACGGTGAAGAGGCCGCTTGTCGTCGC
GCCGCTGCCTGCTGCTGCCGTCGCCGCCACCGCTCGCCGCCGCCCGCCGCACCGCCGCTC
CTGCCGCCGCCACTTGCCGCCGGGCCGCTCCACCGCTGCCGTCGAACAGGAAGAAGGGAG
AAGAAGTGGAGGAAGGAAGAAGAAGGGCAATTTTGTCCAATTTTTTTTTAAATGCATCTA
AGTGATAAATAGTGGCATATATCAAATATGTATAAAATTATAATGGCATGGTTCAAAATA
CTTGAATACTAATGGTATATTTCAAAATCAGCATATTTTTAATAGCATGGATCTAATTAA
CCCATTAATTAATTGCATATATATAGTGTATATATACCTGACAATACACCTAAACTCATT
GGTAGAAGCTGAAGATGCAAACCATTTTTATTATCTTAAAGAAAGCGTACCGTGTAAGGA
AGGCCGCTGCCGATGAGCGCTTCTTCAGCTCGCCTTTTCCAGCACAGAACCCCCCAAAAC
AAGCTGTAACCATGCGTGCATATGCATCATAAATTTCATTTCGTTTTTGTACGTCCTAAA
GGGCTGGGCTGTCTACATATATATGCATACATATCGATCTCTTTTTTTCTTCCTCAAACT
AAAACAGGGCCAATAATTATATCGAACAAGGAAATTAATTAATTACACATCGATCTAGCT
TACTTGAGAAGAAAAGCAGGGAAGCCAATCCTGTTTGTGCCCAGGGATGTAACCAGGATG
AAGTGCTCAACCTTTGCAGCAGTTGCTGGCGCACGTACGTCAATGATGTACGTAGTTAAT
GAGTTTCAATTATTAATTGTTTCTGCTTATAGAGTAATATTAATGATGAACAAATTAAAG
CTAATTAAGCTAGCTAGAGTATATTATATATACATACCAGCCTGCACGAGGTTGTTGGTG
GCCATGTAGTCGATACGGTAGGGGCCCGTTACATCCAGGATGTCCTTCTCGCTGGCGCCG
ATGGAGCACACCACAATCGCCGCGTTGCCAATGGCCGACACGATGTCTGACTGCGCCTGC
TTCTCCAGGTCGCATTCTACGATCTCGAGCCTTTCTGCGGCTGGTCTAGAGATTATTGAT
CCAGTTCAGACACAAACAGTTAACCGGAAACTCGAATTAATATATCTATGCCGACGACTC
ACGCGAAGTTGCATCGTCATCGACTTTCAGTTGCTCAACACTCTGAAATTGAAATGTCGA
TCGTATGTATGGTCAAGATGTATAAATGAAAAGTACTGTACTCCAACATTTACATAGGTG
TAGCTGGTAGCAAGATTCATGGATTATTGTTACCTGCACAAGGGACGATGCTCTCTGTGC
ACTTCTAACGCCGGCGCGGACACGGAAGCCAAGCTTGATGAACTCCCTGCAAGCGCATAC
AAGCGTACGTGTCTCTGCAGTAATTAACATACTGGAGTATATTTTTCCAGGGACAGATCG
ATCGAGGGATGACTGGCTAGCCGGCCTGGAGGACGAACGGATCGAGGAGGAGGAGGTGTA
CCTTACAGCTCGGGATCCCACCTTTCCGGTGGCTCCCGCGATGAAGACGAGGTCATTCTC
TTTCGTCGACTTGGACTCCGGCGTGGCTGCGGCTGCGGCTGCGGCGTAAACACGAGCAGA
AGGGGCATGCCGGAGGGAGGAGATGGAGCGAGCAGAGCAGCCGCCTCCTCTGCGCAGGTG
CCGCGTTGATCGGTAGGGACATGCTGCCATGCAACATCCAGCGTAACTCGGCGGCGACAG
TGAGATGGTGGCCTTCGCTGCTTGCTCCATGATTAGTCAGCCCTCAGCCCGCGACCTAGC
TAGCTGCTAATGGTTCGTTCATGGATTCATCACTCTCCCTTTCCAACACAGCTCCAGCCT
GCGGCTACGTTGGGTTAGCTGCCGATCATGATGTGCTATCCGACGTGGCGTAGTCGTGTC
CACGCTCCGAGATAACGTAGGGCCCGCTCCTCATCTGCTGCTACTTCTCACAGACCACCT
GCGCTGCAGCTCGTGCTTGAGCATCTTTACATACAGGTACAATAAAAACTATAAGCCAGC
TATAAACATATTTTAAAAAAATAAAGAAAGAGATAGAGCAGCAACAGGCTACAAATTTAT
AGCCAGCTCCAAAACATAATGTGCATATGATAGGTAGGACTAGATATTAATAATACAGTA
AGCAACTATATCTATCTATCTTCTATTATATACTAAAAGTCCATTAAACTTCTTACAAAC
GCTCTAACGCTGCCATGTGTCACTCCTATAAACGTTCTTAAGCCGTCACATGGCACTATC
TAATCTCACCGTTGATTTTCACTTAAATTGGTGGACCCGTCCTAACCGTACCGTTGATTT
TCGCTTAATTTGTGGACCCATTATTTTACACCATTAGATTAAATTTATTATTAAAAAATA
ATAACTTCCTCCGACCGTATATATGATACAAACATGACTGCTGTCCCCTACGTAGGTACG
TACGTATGATTGGAAACAAAAATTTGAGTACGTACATTACTGTTTAAAACGAAGCTTTCC
TTCTGCTGCCCGGAGGAAAAAAATTAACGGTCCATTTTATTTTTTATAATATAAAAATAA
AATATATTACTTCACAAATATAAATATGTAGTAAAATTAAGATATATAATAAAAAAATTT
AAAATATCCAATCAACATTCTTTAAACCATCTTTTAATTTTGTAAAAGAAAATATACTCC
CACTATCCCACAATATAAGGCGCGCACATATTTTAAGACTAACACTTTGTATAATATAAA
ATAAATTTTATTTGTTAAAAATATATCATTAGATTGAAATTTAAAATTACTTTCATATGG
TTATAATTTTGTTACTATTAACCTTATAGTATATGAAAAATTATAAGCTAAAACTTAGTT
TTGATGACCATGCCAACTTTCACCACGATTTATATTATGGGATAGAGAGAGTATCTAATT
TGTGATCCTGTTGTATTTTTTAAATCTATTATATAAAAAAATCCATTATACTTTTTACAA
ATGTTCTACTAAATAGAGAAGTCGAAGAAATTTTCATCATTAGATCTATCAACCCATCCA
TAAATCCAATCCCACCCCTAACCCACCACCTCCTTGGCATCCTCTCCCCGTCATCACCTA
CTTAACATTCGTGCGTCCGTCCCTCCCTCTGTCTCCTATCTCCTATCATCGATTACTCTT
TCCATCTTTTTGTTTCTACCCAGCAAAATTTAAGATTAAATAAAATCAAACATTATATAA
CTAACATATTATATTATAAGTTTAAGATTAAATAAAATCAAACATTAAATAACTAACAGC
TTATAATCTATCTATCTATTATAAATTAAAAGTTTATTAAACCTTCTACAAACGCCACCA
ATCCGTCACGCGGTATTCCATAAACGCACCTATATCACTACATGACACACCAATGAATTA
GAGAAAATCATAGATATTCTAAGAAAAATGTATTTATTTTTAGTTAAATTGACCGACCCA
ATATTTTAGACCATTAGATTATCATACTTTAAAAAATAAAAAAGTAATATATCCTTCCTA
ATCCCCAGCCGCGTAAGAGATAAAATATGTATGTTCGTAAAGTTCACATGGAAAACGTAC
GATAGAAAATACGTATGCACTACAAACACTCCTAAATCGTCACTCGACACTTTAATAAAT
TAGAGAAATCAAAGAAATTCCAAGAAAAAAAGAAAACATCCGACCTTAAATTTTTAATTA
ATACAGTGGATCTATTATTTTTCACCATTAGATCCATCTTTAAACAAAATCCAACAACCC
ATCCATAAATCCCATCCCACCCCTACCCCACCACCTCCTAGGCACCCTCACTCCATCATC
ACCTAAGTAACATTGGTACGTCAGTCCCTCCATCTATCTCCTATCATCTGTTATATATAC
TTTCATCTTTTAATTTTCTACCTAGCAAAGTTTAATATTAATTAAAATCAAACATTAGAT
AACTAACATATTATAATCCATGTATCTATTATATACTAAAAGTTTATTAAACTTTTTACA
AACGCTACGTATCCATCACGTGGTACTCTGCAAACATTCCTACATCACAACATGACACTC
TAATTAATTAGAGAAAATTATAGATATTTATTTTTACTTACGTTGATGGACCCAATATTT
TAGACCATTATATTATCATACTTAAAAAAACTAAAAAAGTGATCTCTACTCCCTAATCTC
CATCCACGTATGCAGAAAAAAAATGCATGCTTTCGTAAAGTTCACCGGGAAAATGTATGA
TAGAAAATAAGTATGTACGTAAAGTACACCACGTACATACAGTTCACGGGGGAAAAACGT
TATAGCCCAAAACCCAAAACAAACTTACCTACGTATAGTATGATGGAAAAAATATACAGT
ACAAACAACATACGTAGTGGAAACCTGAAAATCACCATTGGATCAAAAATGAACGCATGA
GATTTGTCCACATCACTACATATTTTCCCAAGTATGATTGCAAAAGAAATATGGAATTAG
GATATTCCATGTAAGAGAAAGATAAAAATATATTACTTCCTTCTTTTTTTAATAATGTTT
GACCATTCATTTTATTAAAAATATTAAACAAAATATATAAATATCTTATCATTATTGTAT
TCATGTTAGGTTGCGTATAACCTCTTACCCACTGTACATAAAATATTTATGGATGGACAG
CCTCTCAAACTACATCAATCATATTAGGCTATATAGAATTTAGTGGAGCTTCATGTCCCA
CCCAATTCATCCTCTAATAAATCATGATAATATATATGCATTTAGAAAAAAACCTTACTT
TTACTTTACCTTACTTTTACTTTCGGTGACATGTTTTCTAAAGAAAATTAGTCTACCTTC
TTTTCAAATGATGAAGAAGATTATAAATAGTTGCTTATAAATATCGCTTAAATAAGATGT
AATATAAAGCTAATAGGTTATAAAATTATAAAAACAATTAATGCCAATGAAAACAATAGA
AAAATTGTGGCATATGTTCTCCAGTTAATATTTCACTCTTATAAGTGTCTCAAACATAGT
GTACGACGCATGCCCGCGCATTCGCGCGGGCTACTTTCCTAGTTGTATGAATTGGCTATT
ACATTGGCTATAGATGATTTGAAGCTAGCAGTTGGTTATACTATTAAACTTGCTCTAACC
CGGTGGTGTTCTTTTGTAGCTAAAAGATACGGATTTTTTCCTCGATTTCCATTAGCGTGT
TTTTCAAACATTAATTTAAAATATCAAATAAATCTATTTTTTTAAATTTGTAATGATTAA
AAATCAATTAATCACATGTTAATAATTTTATCATTTTGCGTACCCTAGCTTTATCTTCGT
CGTAGTTAAATTCAAACGGAACAACGTGTACGTCTGCTGCCCAAACAATTAGTACGGGCT
GGTTTCGCTGTAGCCTAGGGTTTAGGCACAACTCAATTAGGCCTTGTTTAGCCGGGGAAA
AATTTTAGATTTGGTTGTCAAATCAGATATACGGATACACATTTGAAGTATTAAATGTAG
TCTAATAACAAAATAAATTACATTAATTACATATTTCGCCAGGAAACTACGAGACAAATT
TATTAAGCCTAATTAATCTGTCATTAGCAAATATTTACTGTAGCACCATATTATTAAATC
ATGGCACAATTAGGATTAAAAGATTTGTCTCACAATTTACACGCAATCTGTGTAATTGGT
TTTTTTCCTACATTTAATACTCCACACATGTGTCCAAACATTCGATGTTAAAGCATAAAA
ATTTTTGTTTGGGAAATAAACATGCCTTACCAAACTCCTCCCAAGGTCAAAGTTTTTGCT
TGGAGAAGCTCTGCCTTCAGCGCAAAGGTTAAATCACAGAATTTCTGATATTTCAGCCAA
TTGCTGTAGTTGCAACCAACCTGAGACAGATTTCCATCTTTTCTTTGGTTGTTTCTTTAG
CAGACTAACCTGGAGAATTTCTGAAGCAAATCTTTCTACTGAGTACTGACATTTTCTCTG
ATAATGTTTCCCTGGCTCACATCATTGCTTACATTTCCTCAAATGGTTCTAATAAAATTG
ATCTCCATAAATCTTTGATTATCTTGTGTGGCAGCTTTGGAAGGCCAAGAATGATCTGAA
ATTTCAGGGCATCTTAAAGGAGCCGACCCAAGTGTGTTTTGCGGCAGAAGCTATGATAAA
TTCATATATACTCTTTTCTCTATAAATCATAATTTGCAGGTGGAGCCTCAGGAGGAGGTA
TATAAAAGAAGAATGGAGACTATTCCGGAGGGCAATAAATATTATATAGATGCAGCTTGG
GAGAATCAATTCACAAAGATTGGTATTTTCTTCCACATGCCGACAACACACAAATGCTCT
TTTTATTAAAGCCACAAGTGAGGTGGCTCAATCTTCTTTGCTGGCAGAATTGGCAGCATT
GCAACTTGCTATGGAGATTGCCAAATTCTTCAACTTTGCAGGTACTAGTTTTTTAACTGA
TAATTCAGTAATAGCGGATACGATCAAGAAAATAGACTTCAGCAATGAACCAGGCCATTG
AAGCCTCAGACCTTTATGGAGCCAAATTCAAAGAGACATTCCTGAAAATTTGCTTCAGGT
GGCATGGAAATCTAGAACAAGTCTTCTGTCAAATCCTGTTATTAGCTGTCAAAATATTTC
TCATATTGCTTACCCTACTAGACTCTCTCTTCTATCAATTGTAAAATAACTCATGTTCTA
TGTTTCTACTAATAATATTTCCTGGTTTTCAAATATATATATATATATATATATATATAT
ATATATATGTGTGTATGTATGTATGTATGTATGTATGTATGTATGTATGTATGCCAAAAT
CTGGCCTATCTATACCTAATTAAAAAATACTTAAGGCTTCCGCCTTTTTTTCCTTCCGTC
GCCCCCCTCCTCCCACCCGGCACCCCCATCTCTCCCCCTCCCCCAAATTCGTCCGCTCCC
CCCTCCCTCCCTTGCCCCCCCTCCTCCCACCCGGCGCCCCCATCTCTCCCCCTCCCCCAA
ATCCGTCCGCTCCCCCCTCCCTCCCTTGCCCCTCCTCCTTCCCGCCTCTCTCCCTCCCTC
TTGGCGCCCCCATCTCTCCCTCTCCCCCGCAGACCCTCTTTTCCTGGCGTTGCCCCTCCT
CTCCCGCCTCCCTCCTTCCCTCCCGGCACACCCCCACATCTCTTCCTCGCTACACATGCT
CCCCCTCCCCCTCGACATCTCTTCTCCCTGGTGTCCCTCCTCTCTCCTGCATTCCCTATC
TCTTACGCATTTAAGAAAAACAGAACCTCCTCGTTCGGGAGCACGTTTTGAAGTACTCAC
TCGGTCATGTTTACCACAAGAGATCACCGTTGTTGTTTCTCTCTATCAGGACCATGTTGT
TGTCGACCTCATTCCCATTGTTCTGGTTTTCTTCGTTGCCAACCGCCACCATCTATGGAT
GAGTCATATTGTCAAACACACTCGACCACCTTACTCACCACTGTTTGATCACTGGAGCAC
CGTCGTCCATCTCCCTTTCTCTTTTGTTTATTGTGTTGGTTAGGGAAGACGATAGATAAT
ATTAGTCGGTTTCTCCTGCTTGTTCAAGGAAAACATAATCCTCTCGTTTAGGAACGAGTT
TTGACACACTCACCTGGTCGTGTTCACCACTAGAGCTCATCATTGTCATTTCTCAATCTA
TCACGGGACTACCTCGTTGCCCCCCTACATCCCTCTTGTTCCGGTTTTTTCATTGCCAAC
CTCCACCATTTATGAACGAGTCACATCGTGGGATACGTACTACCACTTTCCTTACTGTCG
TTTGGTCGCCGGAGCACCGACGCTCACCTTCCCTCCTCTTTTGTTTCTCGCCTTGAGCTA
GGGAAAACAATGAACAACGTCTGTTGGGCATTATTCCTTCTTAGTCTACCCAACCATGCT
CCTGGACCACTCACATCATATTAAGACAAATGGAGTATGAATAGAACATGAAAAATTCTA
TTTTATATCAATGAAAGAAGCACCCGTTCAGAATTAATGAATCAGATTTTCATACGTGGG
CTAAAATAAGTTTTTTTTCAATTTCTAACTAATTTAAGTTGTTTTTTTCATTTATATTAT
TAGATTTAGCACTATTTGATCCACTAAAAATTATTGTAACATATAGTTTTCTCTATATTA
AATTATTTATAGCTAAATTTGAAAATATGATTAAGTTATATAATTTTCCTGATATTGAAT
TATCATTCCCGGCAAAGTTATTTATAGTTTCATGTTGTTATTTATACGTTTATATTTCCT
TCGTCATTTATGCCCAACTAAGCTTTTAGGGGTAAATAGGGGATTTTCTCCTAAGCTTGA
CTGGAGCCACCACCACAATGAATCTTGGAGATTGTGGTAGAGGAGGACACTAGCGGACGC
GAAGATCTCATAGAGGTGGAGATCTTGGTCGAGGCTGCAGAGGTATATATCCCCTAGGAG
GTTGAGCTCGCAGTGACAACAGAGGGTAAGTAATGAGAGAGAGTAGGGCAAGGGAGAGCG
GGAGGATGACGACATACAGGGCCACTATTTTATTAATCTTTTCACCGACTAGATTGTCAT
GTAGGTGCACATAAGTGAAAACTCTCCCAGCTTGGATATTAGGGAGGATAAAGTGGATAA
TTATAATAGTTGAGGAGTGTTTCCTATCCCGAATTTATAGTTGAGGGGTAAATTTTAGAC
AAACCTGATAGTTGAGAAGTGAATAATTTTAAGTATATGTACTTTTCTCTTTCCACCACC
AAGGAGATTGAATTGTCGCCATCAAACATTAATTCGATCAAGTTCTGTATGATCGGTGAT
GAGTTGATGGGTAACCTCTGGATCCGGATTCCAATTTTACATGCTTCTCTAAGGAAGGAT
TCTAATTTGGCATCTTCTCTAAGGAGATTATTCCTTGCCACTAAACTTCTCCCAAGTATT
ATCTATGGTTAATTTAATCGGTGCCACTACGAATTCCACAATTTAAAGATCTACCATTAC
TATTCACCTATTTGGAACATTACTATTCACTTATTTGGATCATACCATTACAATTCTCTC
TTACATACATATATCATTTTCTACACCCTGGACACCATTGTATCCAAATGCAAGCTATTG
TATTTCAAATTGCCCAAAATACCCATTCTACATCTCTTCTCTCCCACCTCACTGACATTT
GGGCCCCACACATCATCCCCTACCTCTTTCTTTCTCTCGTTACCTCTCTCGTGGTCTCTC
CTTTTCCATATGCCTGAGGAAACATGGCATCGTGGAGGACTAGGTGGCTAGAGGGGGAGG
GGTCTCACCGCCTTGAAGATACCAACATTGGGTTGTGTGCATCTGAACAGGTTGTCATGG
GGGACCTTTTCTCGTCGGAAGTGGAGGACGGGCTTGGAGTGTGCAAAGTGGAACTAGGCT
GGTGGAGGGCAGCGACAGTGGGTTTAGGTTTTAGGTTCAGCGTTGGACAATGATGACGCC
ATGGAAGCAGAAGAGGGTGGAGGAGATGTTGTCCAAGAACCTGGTGGCGGAGCTATGCCT
CTCCAGGCTCTACTCCATCGTGCCAAAGATTAGCAAAGTTTCCTTTTCCTTCTTCACTTG
CAAGATTGCCTCTGATGAAAGTGATTGTGTTGCAAGTAGATGGACAGATGAAGATAAGGG
CTAGGGGCATTTGGGTAGGGGGCGGGGGAAGAGGAAGATAAGGTTTACTTTTGGCAGAAC
TATGCCTCTTTAAGCTATATAGTATGCAAAAAGATACTAGTCCAAGAACATCCTAGCCGT
ATATAATGGCCAGTCTAAATTTTACAAAATACAAGTGGCACTGAGCTAGTTTGATGAACA
TTCGCGTTCTCGCAACGAGTACGCACGGCTTATAGCACAAACTGATGAAGATGAACAAAC
TAGCTAAAAACTAGACAAAAAGTAGATGCGAAATCAAAAGAGCGATTCAATTGGTTAATT
GTGTTGAAGTCTATTGTTGCCTCAATTGAACCAGTCATGAATCTTATAAAGAGGTTGATC
TTGTCTTCTATAAAACCCTTTCATGGATTACTCGGATAGAAATCAATTAGAATTCGAAAA
ACTTAACCCAAATAAGAAAACCTGAGACTGGTTAAAATTAGATTTAGAGTTGGAGTCAGT
CGGTTTGACCAGCCACATGCTGCTGATTAGACCAGCCCTATGGCGACGGTCAGATCGGTC
TCGTGTTGGCAATTCAGATCTTTTTTAAAATCGATCATAGTTTTCTATTTCGTGTGTAGA
TGTTAAATTTAGGGAGAACTTTACTCCACCAGTAGATTGGTTGGGTTGGGGTTGGGTTTG
CAACTTTGCATAGCGTCGCATAAAGAAAAAAAAGATCGATCGGGATTAAAAAGGGAAAAT
AGAGGAAGAAATGACTCATCTGAATCTGAGAGTCGTGTCAGAGTGGAGAGGAAAGAGCAG
GAGTTGACCATGAACTAGTCAACGGCAAGCACTGTGGATGCTGTGGAATATCCATGTGTT
TATGCCATTTGCGTGCCTTGCCGGCGCGCAAGTCTTTGACATGCTGCAATTAATTGAGGA
GGAAAGCTCCCATTAGCAATTGCAATCCCCACCGAGAAAATTGACCCAAATTGCCCAGCC
AATCGATCCATCCATCCATGGAGATACTTAGCCCGTCGCCGCCGCCCAGCCCCGGCCCCG
CCTCCGCCTCCGCCTCCGCCTCCGGCTCCGCCATGGATTCCTTCATCCACAGAGGTGCCG
GCTGGCATTTCCCCCGCCGCGACAACGTCGACGCGCGGGTCCATGTCGCCGTCGGGAGGT
CGCCGGAGAAGACGTTGGGCCTGCTGCGATGGGCCTTCCGCCGCTTCGCCTGCGCCCAAG
TCGTCCTCGTGCACGTCCACCAACCTTCTCCGCTCATCCCTACCCTCTGTACGATTCTAG
TGTTTCAATTCCTTCTTTCTTTCTTTCTTTCTTGGAGTATTTATTTATTTATGAGTTAAT
TTCTCGATTCTTCCTTCTCCGCCGCTCACGGCTCACCCATCACATCTTCTTCTTCTTCTT
CTTCTTCTTCTTCTTCTTCTTCTTCAGTAGGCAAGATTCCTGCCGCTCAAGCCACCGAAG
AGCTCGTGCTGTCGCATCGCAAATCCGAGAAGGACGAAATGAACAAGATCCTCCTCACCT
ACCTCACTTTCTGTCACAGGGCACAGGTAAGTGCTACTCACCTTCTTCTCCAACCTTTTT
TTTATCTAGGAGAAACATCACAGATTCAATTTTTATGGGTGTGCGACGCTAATTAATCGG
GCTTTTGCTCTGCCACAGGTTCAGGCAAGTCTTCTTGTCACGGAGAATGAACAAATCCAT
GATGGTATTATCACTTTGGTCAAAGATCATGGGATTACAAAGCTTGTCATGGGTTCTACA
CCTGATACGTATGTACTACTTCAATTTTCATCAATTGCGTGCTAACAAAACACCCTTCTT
GATAGTGCCATCTCTATAAAACAATTCAAACTCTCTGTTCTACACAAGGAATTCTACTGT
TAGTTCAAATATATCGCTGCTAAAATTCGTGTATCCTGTTCTTACAAACCTGCTTCAAAC
CAGCCGTTTTCAGTCCCCACATGCTGTCATGTTATGCATTCTTTATTAATGGTCACGGGC
ATATGGCTAACAGCAGGTCCTACTACCATGATTTGAAGTTTCATCTTTGGCCCCTAGCTG
ATGGTCCAATCAGTGGCGGCGCCAAGAGTTTTGTGAAGCCAAGGCGGGTCTAACTGAAAC
TATTACACTCAAAACATGTTCATTTTCCATATATCACCATTAAAATTTTCTACCATTTTT
TTTTATAGAAATGTGACCCAAAATACTTGTAAATATGTTTATGGATGAAAGGATACTACG
ACGAGAACGTCCAAGCTTAATTCGATGATTCACTAATACGCTGAAATATAAATTTACTAG
GTAAAAGCTTTTATCAATATCAATGGAACATGGAAGAAAATAACAAATACTATTCATATT
CAGAGAAACGTACCCACTAATACACCTATATTGTGTCTACATGGACATGTTCAATACAAG
TAAATGTCCGTGTGATTTGATAACGACAGTGAGTCTAGTACTTGTGGGGGCAGGCAGGCC
ATAGGCAGCTGAGGCCCAAGGCCCAATCGCCTCCTGCAGCATGGCTTGCCGTATTTAATT
AATAACATGCAAATCTTTCCCAGGAATTAATCTGTTTCAGCCAAGGATTAGCGCTAGATA
ATATGGGTTCATCGCTGTGAAGCCTGGGCATCCGCCCCTGCTGCCCGGGAGGTGAATCCG
CCTCTGGGTCCAATTACGTTGTTACTAATACCCGTTCTAACTTGCTGTTCTTGTGGTTGT
CATGTGTATTCTTCATCAAAATTTCAATACTGAACAAAGCAGCTATCAGTATTGGAAAAC
TAGGTAGTCTAGTCCCCAAGTATCTACTTCAAGCTAGAAAAGTTCAGCCCAAGAACATAA
CAGAAATTGGAAATAATACTAATAACTCAAATTAATCTAATACTCTCTTTATCAACTTAT
GGAGCATGAAGGAAAACAAGAAACAAAAAAACTTGATCTCAGGTGCTCGATAGACTAGAT
ATTTTTTGTGTGTATTCTACACCCTTCATTGCTCGTAACCATTCTTAGTAACAATTTCCA
GCACTGGCATCTTCCAACAGCACCTCGATGGTTTTGAAACTTTGATCTCCCAACTTGATG
TTAACATTGTCTGCCCCAACTTGATGTAGCACCAAAATCTTGCAACCAACATCAACTGGA
CAATGCACCACATGCTCCTCACCTAGGATTGCAATTTCGGATCGAAATTTTGGTAATTCC
GGACCCCCCCCCACGCGGCAAGTGATTATATCGGCCGTTTTTTTTTTGTTTTTCTCAAAT
TTCTGTGAATTTGGTCAAAATTTAATCAAATTCAGTTAAATTATGCTAAAATTTAAAAAA
AAATCGGTCCAAAAAGTGCCAAAAATCCTGATTTTCAGGAATTTCGGTAGAACCAAAATG
AGCGAAATTTCGGATGAAATCAAAATTGAAAACCCTGTCCTCAACCACCTTATGTCAAGT
ATTCCCGTGCTCACTCACCTAGATCCATCATTATTTGTTTAACCATGCCTCATGAATCCA
CATAATTTCAGTAAAAAGTGAGCAAACTTGAATACAATTAAACCCATTGTCAATTACATG
TCACATCAACTTGTTGATATGAGTATCATCTAACGTAATCTTACAATTTTGTTCGGAATG
TATGGTTATAATGATCCCAAGAAATAGATCATCTAACTGTAATGATATGTATGCAGATGG
TTCCGTAGTGTTTGTGGGATCCTATGATATGTACTAGGATATTGACATCCCATAGTGACC
ACTATATTCCCTTTCTTTTGTTTTATTTCGGGGTGGGTGTCCCTGAAAATTTGAACTCTC
TCTACCTGTAATGCAGTTGCTTCAAGTTGAAAGCGAGCTATGGCAAAGCATCTTTTATGG
CAAGGAATGCCCCATCATTTTGTGAAATCTGGTTTGTTTGGAGAGGAAGACACATTTGGA
CCAGAGAAGCAGCTGCAGCCATTGGCAACAATATCTCAGTTTACAATGAAGATGATGTTA
TGATCAGGAAAAGAATCAGGTTCAGCTCTACTAGTAACAATGCTGAATCCATACTTGATG
AAGGATACATTTCATACGAGGCACAAACACCTGCTGATCGTTATGAAATCACCATTTCAG
ATAATGGTCAACCGAATGATTATGAATCTCTTGTTGATGCCAACCATTTCTGCAATATTA
TTGTACCAAATTTGCAAAATGCACAGTCTGCATTTAACTCAACATTCCAGCCTGGTTCTT
CTGTAGACATGGAATCATTAGTGTTATATCCTCAGGTGCTCTCCTGCTACATTGACATGT
TCATTGATAATTTTGTAATTAAAGGATGATCCTTTTTTTCAATTTAAATACTGATGGTAT
TATCTGTCAGGAAATCTTGGATAAAAATTTCAAGCAGGTCATTCTAGAAGCAGAGAGATC
AAGGAAGGATGCTTTTGTTGAGCTTCTCAAGCGCAAAGATACAGAGTCAAGAGTAGCCGG
TGTTATTGCCAGGGTATGCAAACCACTTATCCTATCTTGTATTTTAAACTGCACGGTTCC
TCTGCAGTATAACATTATTGGGAAACCAAACGGAAGTTTTAGATTCTTTAACATTGATTT
TGAATAATGTGGTGAAAATTACATATGCATTCCTTTGTTGATCTGGCTTGTGCTTCTTGA
GCAGGCAAAAGCTTCTGAGTTCGCTCAAAAACAAGAAATGAAAATGCGGGAGGAACTTGA
AGCTTTGTTGACAGCCACAAAAAAGCAGCATGAAGATCTTGCAGAAAATAAAGAAAAGGC
TACAGAAGGGTTGGACTCTTCGATGAGAAAACTAGCCATCCTAGATGCACGTGCTAAAAG
CATAGCTTTTCGGATGAATGAAGCTGTGGCAGAGCTGAAATTGATTCAATCTTCCATAGG
AACACTCAATCAGGAAATTCCCAAAAGAGAGAAGCTAGAACTTGTACATACTGACCAGGT
TGAAAGGTGTGCATATAACCACATTATGTTACCAAATTGCAGTTCAACTGTTTGTGCTGA
TGACTTGTACAACTTTAGAGAATTGACTTTGTCAGATATTAAAGCTGCAACATGCAAGTT
CTCAGACAGCTTAAAAGTACTGCCACGAGGTCTTGGATGTGTTTATAAAGGAGAGATTAT
GAACAGAAGTGTAATGATTTATAAGTTGCACTCGTGTATCATTCAGAGTTCGATGCAGTT
CCAGCAAGAGGTACTCTCTGTTACCCTGTTTATCATGCTGGTTGATATATTAGTGATACA
TAGCTCAATGAAACTGCTAAAAGTTATTTTGCAGCTCCACATATCACTTGAAACTCTATG
GGGCTTGTTGAATTATGTAGGATTTGTTTTTTTTCTTCTATTTATCTAGATAGATTACTT
GTTGTGTCATTTGTCATAATAAAAACCAAAAATTATCTCTTTGCACTATGACCAAGCAGG
AGATGATGTGGGCCAATCATTCCAAGTATATGCTTGCTTGTCTTGTTTATCACATAACTT
ATCGTGCTAAGTGTTTATAAAAACCTAGGAGCATATAGCAATAGCAGTTATTTAGCAGAA
GGTAGTTATTTCACATTGTTTTTGGCAGGTCCACCTCATTAGCAAGGTGAGGCACCCTCA
CCTGGTGACTTTGATTGGGGCATGCCCGGATGCATTGTGTCTTGTCTATGAATACGTGCC
AAACGGGAGCCTTCACGACCGCCTTTGGAGCAAGTGCGGCATTCCTCAGTTGCCATGGAA
AATCCGTGCACGTATTGTTGCTGAAATCTCAAGTGCTCTATTCTTCTTGCATTCCTGTAA
ACCTCAGATGATTGTCCACGGTGACTTGAAGCTTGAAAACATCCTTTTAGATGCCAACCT
GCACTGCAAGATAGCTGATTGTGGTATTTCTCAATTATTCATGGAAGATGCCAAGGACGC
AGACCCGGAATACCGGAGAAGCAAACCATTGACACCCAAATCTGACATATACTCCTTTGG
GATTGTGATACTCCAGTTACTAACTGGGAAGCAGGCTGCAGGCCTTCCCAGCGAAGTAAG
GCGTGCAATGTCCAGTGGAAAGCTATGGTCATTGTTAGATCCAACAGCTGGAGAGTGGCC
TCTGGAGGTGGCTCGAAGGTTAGCAGAGTTGGGGCTCAAGTGCAGTGAGGCAGCAAGTCC
AGAGCTGCTGACTCCAGAAACTGTGCGAGATCTGGAACAGCTCCACCTGATGAGGGATAA
TAGACAAGTGCCCTCCTTCTTCCTGTGCCCGATCCTCAAGGCAAGAACGAAACCTAAGAA
CATCGATAGGGCAGAAGCCCATAAGTAACCCAAAATATCTACTAATAATAATGCGGTAGT
AATGTGTTTTTTTTTTCATTCTAATTTGTGCAGGAAGTGATGCATGATCCCCAGGTGGGG
GCGGACGGGTTGACGTACGAAGGGCGCGCCATTTCCGAGTTGATGGACAATGGCCCTCCA
ATCACCCCCAACCACGCCCTTCGTTTTGCCATCCATGACTGGCTCTCTCAGAGATCAACT
CCTTTCTGATTTTCCCCAAGGATCTGGATTTTGTATGTACACATTGTTTATTTCATAGTC
AGTCTGTTTGTTAGTAGCACATGCATGATGTAACGAAATAATAATAGAGTAAATATTTCA
AGTTTCATGTATCGAGCAAATGTCACTGTACATATAGAGTGAGTTAGGAGCTATGTTCAG
GGCAGTCGGAGTATCTTGCTAGTTGCCCGTTTGGTCTAAGTAGCAGTTGTCATGGGGTTG
ACAAACTACCCCCTCCGTTTCTTTACTTATGTAAGATGCTTTGATTTTTTTATCAGTTAA
AGTTCAATCAAATTTATAGAAAACATAGTTACATTTTTAACACAAAACAAATATATTCAA
TGTTAGATTAACAAGACATTTTGGTGTTGTAGATGATACTAATTTTTTCTATAAATGTTG
ATTACTGTATGTTACTGAATGAAAACATATCTGACAAGTGCATGCACAACAATCTTTCCC
AAATCAGGGATATATGAAAAGAAAAACAATAGAAACCACGCCCAACATAATGAAAGTCAT
ATTTGGAGATCATACCTGAGGTCTGGTCTGGTAGGATCCTAAGAGTACTTTAATTATGAG
TTTTATTATGGCAATGTTCGTTTTTGTCTAGACTGGCCATTGCCTAAAACGTCGCAGATA
AATTAAATTGTATTTTCCTAAGATGATGTCCGGGTTAAACGAAAAGGAAATGTGTGCTCG
CATGAGAGCTTTTCTGATAATCTTCCACGGTCAACATGGAGATGTGGACTGAGTACGTCT
TGAAAATCTTTAACTGCTCTTATGCACTGGTTGATAATTTCTTTGTGGTCTCATCTCATT
GACCTTTGTGCACACTACGTCACTAAAAACGTCATTGATCATTACCTTGTGTCTTCTTGA
GAAGATGAAAGAAGGTACGACGTTCAGTGACTTTCCAAGGGATCAGTGAACTGGTGGAGG
GTTAGAGCAAGTTTAATAGTATAGCCAATTACGGGCTCCAAATTATCTATAGTCAATTTA
ATGCTGATTTATATAATAGTTACCTATAAATATATACTACACAAGTCATAGTTGGTCCCA
CCTGTCATTTACATTTGCATCTTGAAGTCTGTGCCGCAGCTGGCTATAAATTTGTAGCCC
GCTACTCTTCTCTCTCCTGTTTTATATTCTCGAAATATGTTTATAGCTGTCTTATAGTCT
GCTATTGTACTGCTCTTAAGGCAAGATAAGTTCTTGATCTCGGCCACAGTGCCAATTCAA
AACAAGTGATCCACCAATGTTGTAAGACAGAGCCGATGTATAAAGCACAAAGACTCCATC
AATGTTGTAAGCCAGAGCCGATGTATAAAGCACAAAGATAATATGCACACCTTATATAAT
GTGTGTGAATTTTTATTATAAATATTTATGTACAGGTGAATTTTCATTAAAATATTTTTT
TACTATATTCTAAACTAAAATTAAACTTATTTTGTGTCCTTTGAAAGCTAGTTTATTTTC
TGATAATTACCTTTGCAATATATAAATTCTAAAACAAAATATTGTATCGAAATGAAATTC
CTCTGAAAAAATTTAGAGTATTTTGACTCCCCATAAGGATATTTTACAACCCCAAAACAA
ATCCAATAATATTAAAATTTTATTCTATTCTATTATTTATATATATATATATATATATAT
ATATATATATTCATTCTAAAAGTCCTTGTAAATTGTTTGATTTTTTCTATTTTGAATGGG
TTTTAAATACATCAACATTTGTTCAATTTTCAATTTATTTCAAGTCCATTTTTTAATTCT
TTTTGAAGATTTCTATTCTATGAATCATCCATGAAATGCTTTGATATTTGCAATACGTTC
TAACTTTTCTCTCATGAAATATTGAAGTAATGGTCATTGTGTTTTTAGCTAATTATCACT
AAACTGGATTGTCTTATAACAAATATACATTTCTAGATTGTTCCACATCAAAGAATTTAC
AATGTACGTTAGCAAGTTTTAAAAAGAAAGGATATGGTCTTTAATTCCTATATGGAATCG
ACTTGATATATTACTAAGGTTGTTTCATTGTTAAGATTTCTAGGTGCAACCCATATGCTT
ATCGGTATGATGTTTAACAGACCACACCTTTATTTTCAATATGTTGTCTATAATGCTACA
TGAGTACATGTTATTATTAAGAAAATGATATATCACTTACATTTTTTCTCTAATTTATTA
GTGACTTCATGGATCATATGTGTAATTTGGATGCTATGATCATCTTTCTCAAGAACATTT
ATTTATCTCCTAAAAAGATCATTTTAAAAGTATCAAGAACAATTTGTATAGGTACATAGC
GCCAATATGCATGTTAAGAGAAATTAATTAGGTTGGTAGAAAGTCGTTAAATGCCTAATG
TGATATAAGTAATAGATGGAGGTATGTTTCTGTTATTTTCCCATATAGATAATTTTAATT
TTAATTATCAAGGAGATAAAACATAGAGAGAAAAGAATGACACACGTTGCACACGGGGCA
GGGAGGGAGGGAGGTTTGGGATGTTTTTTTTCTAAATAACTAATCTAACGACCTAAAATA
ATGTGTCAGATGCATCATATACCACAAAGGGGAGGAGAAGGAGGGAGGGAAGGAGGACTT
GGGTGTTCTTTTTAAGAAAAAATAGATTGAAAATAACGTGTCCAATTTAAGTCAAAACCA
ATGGTAGGAATTTTTTTCCCGAAATTTTTAAGATTTTTCTCTAATTTAAGAGGAGAGGGA
GGGGCGAGCAGGAGGCCGCCGCTACTCCTCACCAGACCTCCTCCTCGCCGCTATGGAGGT
CCCAAGCTCAGGGGCCAGATCAGGCCCCCACGCCTTCTTGTCCGCCTCACGGGACAGGAC
TAGGGTTCATGAAATACGGTTAGATTCCAAAAAAAAAAAAACCAATGTTCGGACGTTGCT
CAAATGTTGTTGCTGTCTAGAAATTCGATAAGTTTCATCCTAATTTAAATTTCAATAGAT
AAATAATAAAAAATCCTATAAATAGTATGATATTGGTAGGACCTATTGGGATATAACTTT
TTTTTAAAAAAAATATGAATTCCACGCATTTTCATAGGACATGAGAGGAGAGGGAGGGGC
GAGTAGGACGGAGGAGGAAGACACGGCCGTCTCCGCCGTCACGCTGGGGAGGCACAGCCC
CCAGTCCCCCATCGTGCCAGTGACCGCTGCTGCGCCGGTGAGACACGGCCCCGCTGTGCC
GTTGGCCGCCGCCGCCATGTCAAGGTCTCGAGGAGCTGCTGACCCGCTGCTGCGCTGGGG
AGATATGCCTAAGGCTGGCAGTGGCGTGCGTGGGCTGATGCAGCTGCTGGGCAGGCCCGC
ACCACTTACCCACTTAGGCCTAACCACTTAGGAGTAAGTGGGCTGATGCGGCAAGCCCAC
CACGTCCGGCGGCGCCACCACAACCCACATCGAGGGAGCATCAGAAAGAGGAGGGGAACG
AACAAGTTCGTCGCTGTTGCGGCTTGAACCCTAGCCGCTGCCGCCATGGATTTGATGACG
CCTCCACCGCCTCCTCCTCCGCCGCCTTTGCTGCCATCTCCACCTCCGCCGCCATTCCTA
GTGATCTTGCAGACTTCCTCCAGCACCGCCGCTTCCAATGCGTCCTCCAAGGGACCTTCG
TGGTCATCGCCGGTCATGGGCTCATGGCGGCGCACTCATCGTAGCTCATCGCACCCACTC
CACCTGTTTTGTCAATTTCTGTGGGTGGTGCTAGACCAGCTTCTGCTTCAATCCTGTCGA
CCTCTATGCATGTGAGTTCTTGAATTTTTTTTCCCTGATGTGGATGCAGTGAAAGGGAGA
TGCAGATGCAGTGAATCTGAGTAGGATGAATCCAGAAAGCAAGGATGTAATTTTCAGATT
CAAACCATATTTAATTTTGTAAGGATGTACGCATCACTTCACTAAAAAAAGAAGATTATT
TAGCTCCTGCTTGTTTGTGATTAGTTGCTTTCGTGCATAACAATGTGCAGTTTTGATGGC
TTGCCTTTACATAACATGCTTGATGGTCACCTGGGATGTAAATATGTGATATGCCTGTTT
GAGAAACATCATTGAATCTTGTACATTAATCTTATATCTTTCTGACTTTGTTTTGAGTTA
TATGAATAGACTGTTCTATTTGCTGTTCGATTCCTGTTCAGCATTATTATGTATAAACTC
GTTACTTACACACTGCTTTTTTTTCACACATGAAAACAAGTTAAAAAAATAATTTACATG
TAACTGCTTCTTCTTTTTTTTTTTGACTGTGTAACTACTTTCGGCGCTCACTTTGAACAC
ACAAGATTAGCCTTGGATAACTAAGTTTCAGCACTAAAATAATTATCTGTTTTGTTCATG
AGTTTTAGAGCCCCCTAGATTTTAAGCTATGTCAATTATATAATGCAGTCGCTTGGCTGT
CAAATTCCTTTTTATGACAGAAGACAGTTTGGAGATGTGCATATGACTGTGTGCTTACAT
TTTGCTTAGACGGGAGCACACCTTTACTGACAGACAGATGGTGATGTATTCACACCTTTA
CTGACAGACAGATGGTGGTGTATTTCTTTCTTTGCGTTAAGTGGATTATATTTTCATGGA
ATTCGATGTTATGCAATTCTGTCAGTATATGCAGGGGTTCCTGAGAAGTTCCTGGAGAAA
GTCTGAACATTGAGGTTATGTGCTGAATGCAGCCTCCAAATTGTCTGAATGTTGATTTAT
TTTATATTCTTTGCCAGCGTAAGAAAATTATATTCTTTGCCATGAATTGCCCACATTTTT
TTACCAAGTTTTGATTATACCATTCTAAACTTCCTATGCAGAACTCAATTATGTAGAAAT
TGCAGGTTGTTTTCTCTCTTTGGTGCCTGCAGATTCTTCTGATTCTTTATGGTTAGTAGG
TTGCTTGCTAATATCCTGGGATCTTGTTTTTTTTGCTGGCCATATTTTCGACTGAACTAG
TGCAAGCAACATGCATCCTTTGTTCTTTCAAATATTCACGAAGTAGTGCTTCCTGATGAA
AAACTCATATATAATCATGATTTGTCAATATCCAGAATCTGAAGATTTGCAAGCTTCAAC
ACCATCAGGCATTGAAGTAGAGCACAGTCTTGTGTTATTGATACAATCGTTAGTTTGATC
TTCATTAGGATATTCATAATGTCCTATTATTCCACTCATATCAATATTGTAAATTCAGTG
AGCAATGCAACGGTTCTGTGACTTCTGTCATTCTATTTGCCATCTTCAAAATCTTGGAGG
AAATATCGTTGTTTGGGATTGAGTGCTTAGTCTGAATTCTTCTCAAACATTTCTTGTAAT
TGATGCCACTGTGGTTTACTACTACTTACAAACACTAGCACACAAATAGTAAGCTGATTA
TCTGATCATGCATGTTCTTTTAATCTGGACAAAGTAGAACCAGTGAACAGGTGGGCAAGG
CCGCCAGAAGTTTGCGGGCTTGCATGTGGGCTGCTCGGCACCACTAACTTGTTGCGGGCA
TAGCGGCCACGGGGCGGGCACGCCGCAGCCGCACCACTGCCAGCCTTAGATATGCCGGCG
GGAGAGAGACGAGAGAAGAATGATAGTGTGAAGGAAACAAGGGAGTGCCGGACTTAAAAA
ACCTGGCGGTCCAAGCGCTCAGCACGGCTCGGCTCAGCTCCGATGAGGTGTCAGTTTTTT
ATAAAACCAACACTTTTATCTCATGCACAGGTGTTGGTTTGTTAAAATATTCGGCACTTT
TATTATTGGTGCTGGTTCCCATTAAAAACCATCACCTTTGAGGCACATTGATGAAAATGG
CAACCCGTGGGCGTGTGGTCGGGCGGGATAAACAGTATAGCATTTCTATAACTAGCTGGG
TGGACCACGCAATTGCGCGCTTAGCACCTAAACACAATTATAAATTTTTCGGTATAATTT
TGCTTAAAATTTATTAAATAGCTATCTTGTTGTCGTAAGACTTTAAAAGACCAAATCTTA
TCATCTCCGTATTTCCAACTATATATTAAAATTTATTAAATAGCTATCTTGTTATCATAA
GACTTTAAAAGACCAAATCTTATCATCTCCGTATTTCCAACTATATAGTTCTTAAAAGTC
AGACCAGCTGCTACCTCTTACTTCTGTCATATACTTCTTTATTTGCTTGCTCGATCTACC
ACTATTTCTATTCATTCTCCTTGAAACCTTTAAAAATTGGATCTTATAGTTTCGTTTTTA
TAATTTCTAGAAGTCCCGTCAAACGTTGTCATTATGCTCTTCTACGGCCCGTCCACTGTC
TTTTCTCTTTAATGTCATTGGAATTTTAAAAATTGAACATAATTACCGTTCGGGTTCATT
TTTTTACTTTCTAGAAGTCCTACCAAACCGTCAGGGGCTTTGCTATTGTACTCCTCTATG
GCTCGTCCGCTGCCTCCCTTCTTTATTGTCATTGAGATTTTAAAATCGACCATGATTATC
ATTGTTTTTTTTACTTTTTAGAAGTTACGAACCTTAAAAATTGGTAGTTTTTAGAGCTTA
TTGTCTTATTGGGTTTCATTTTTTATAGTTTTTAGAAGTCCCATCAAACGATGCCACTAT
ACTCCTCTAAGGCCTATTTGCCACCTACTATTTATTGTCATTGGGATTCTAAAAATCGAA
CAAAACTATCGTTAGAATTTACTTTTTATTTTCTAGAAGTCCCACCAACCGTTGGCAGCT
CTGTAACTATACTCATATACACCCTGTCCGCTGCTTCTACTTTTTATTATCATTGAAAAT
TTAAAAAACGAATATGGTTATCAATGGGGTTTATTTTTTTACTTTCTATAAGTCCCGGCA
ACCGCTTTGCCTATTTGCTTCACGGCCTGCCTGTCGTCCCTCCTTTTAATCGTCATTAGG
ATTCGATTTGGTGTTTTATTAACAGTTTTTATATGTCGTATTAACTGCCACCACTCTACT
CCTTTGTAGGCCTGCTACTTAATTTATCTCGTCAAATGTTTTAGATGGTCTTGTACATGC
ATAGATCATACTGGCGAAGATATTGTACCTTAAATTTTATTTGCCATGTCTTATAAAATA
CAAATATGCTTAGGCCAGGGCGACCGACGGGGGTGGAGCAGGATCGAGCGCTCCCCCCCT
CCCCGTGCGCACGTTCCCCTGGCCCCACCACGTGTCTCAAAAAATATTTCACTTAATGTA
CTCATAATATTTCACAGATCTAATGTTGCAGTGAATTAAAATATTATTTTACAATAAATC
ACCTACATATTTTAAAAACCCTCTATTAAGGAAAGTCGTTTTATTTTTTTGTTCCACTAA
AAATGTTTCACCTAGTGTACTCACAATGTTTCACTACGTATAGATCTAATGTTGCAGTAA
ACGAAACTTCTTTTGCAACAAATCACCCACATATTTTGAAAATTCTCTATTAAGGGAATT
CGTTTTTATGTTCCACAAAAAATGTTCCACCAAGTGTACTCACAATGTTTTACTATGTAT
AGATCTAATGTTGCAGTGAACTGAAACATTCTTCCGCTATTTGCTAAAGTATTATTTTTA
TATAAGGTGAAATAACGCCCGATTTAATAATAAGCTAAAAAAATTTCGCCGGAATATATC
CATGTGTGGTCTTGTTTTGAATATTTAATTGCAACGAATTTAATGATGTAATCGGATCAT
GATTTGGATAAATAATTTAAGAGAAAAAATAGTTTAAAGTGGTTTTGCACGCATGCATGG
CTCTGACGTTATGCTGACGTTAGCGTCCGATTTTTTCATGCTTGGATGGGGCGCCCGATC
GGTAGTCTCGTCCTATAAAATAATGTATATCTATGTTGATTTCTTCGTAGCATACTTGTT
TTGCTTCTAGATCGATTGTGGGCTATCTCCGCCCAATGTCTCTGCTATCTTGGCATGTGC
ATACGGCATGACATGCATGCAGTGTTCTCCCTCTTTACTATCAATGGCCATGTATGTATG
GCACGTATATTTTCCAGCCACATATGAAACGTAGATCACTATAGTTCAATTTGCACTCTA
ATTACCATCTAAACATAGATTAATGTAATTTGTCTGATTACTGTCCATAAGACCATAGCA
TCCATACTCAGACAACCTGTCCGACTCCTAATCAATCAACATGTCCGACTTCTATTCATT
CAACATGTCCGACTCCCATATTTCCTATTAGATCAAAGTTGCTTTCTATTTAGACTCAAT
ATTGTCATGAATAATCTATACCACTAAAATCTAGTACAACTACGATCTAACGGTGTAAAT
ATTTATCCTTTTATCCGATTAATGTGGGAATTTCTAATCCCCACAGTAAACGTGGTGTCT
TCTTTTAAGGCTGTTTTAATAATATAATAGATAAATAGATAGATAGATGTGCATGGTCCT
TTAGTGATGTTAGGGGCATATTAATTACAGCCGTTTACATTGTGGAAAGGAGGGAGTATA
TAGTACTATATATACACTATGTTTGTTGTTTATTTTCAATATATGACAACCATCGATCAC
AGATATGGCAGTAATTATGAGGAAGGAATTGGTGGCAGTGGTGGCAGGGGACGGAAAGGA
AGGATGGCACTCTACGTTGCTAGCTAGTCGGAGCGGGCGGCGAAGCGCTCGACATGTATC
TTGGGGTCGGAGAGGTTGATGCCAACCATGGCCTCGCCGAGCCCACTGCTGACCTCCGCC
AGAATCTTGGGATCGCTGTAGTGGGTGACAGCCTGCACGATGGCACGGGCGCGCAGCGCG
GGGTCGCCGCTCTTGAAGATGCCGGAGCCGACGAAGACGCCGTCGCAGCCGAGCTGCATC
ATGAGGGCAGCGTCGGCGGGGGTGGCCACCCCACCTGCCGCGAACTGCACGACGGGGAGA
CGCCCCAGCTGCTTGGTCTGCATGACCAGGTCGTAGGGCGCCGCGATGCGCTTGGCGTAG
GAGAAGACCTCGTCGTCGTCCATGCTGCGGAGCGCGCGGATGTCGCCCATCACGGAGCGC
ACGTGGCGGACGGCCTCCACGACGTTGCCCGTGCCGGCCTCGCCCTTGGTGCGGATCATG
GCGGCGCCCTCCCGGATGCGGCGGAGCGCCTCGCCGAGGTCGCGACAGCCGCACACGAAG
GGGACGCGGAAGTTGTTCTTGTTGATGTGGTGGGCGTCGTCGGCGAGGGTGAGCACCTCG
CTCTCGTCCACGTAGTCCACGCCGATGGCCTCCAGGATCTGGGCCTCCACCAAGTGCCCG
ATGCGGGCCTTGGCCATGACCGGGATGGTGACGGAGCGCTTGATGTCGCGGATGAGGCCA
GGGTCGGACATGCGGGCGACGCCGCCCTGGGCGCGGATGTCGGCGGGGACGCGCTCCAGC
GCCATCACAGCGCAGGCGCCGGCCTCCTCGGCGATGCGCGCCTGTTCGGGGGTGACCACG
TCCATGATGACGCCGCCCCGCAGCATCTGGGCGAGGCCCACCTTGACGGAGAAGCTACCG
GACTTGTGCGAGAGGCCATTGGCGCCGCCGTAGAGCGCCACGACATCGGTGCCGTCGGAG
GCCATGGGCGTCAGTGTTTGTGTTTGTGTGGCAATAACAACTCAACGATAGATCGATCCA
GCTCCGCCTCTTCTTAATTACTAGCTAGCTTCTTCCTCAGCAACTTATATATATATACCG
ATCCGATGGACAATACTAACGAGAAGCAAGCAGAGCCACACACACACACGAATGAAAGTG
TGCGTGTGCGTGTTCGTGTGACTGGGACGACGGCTACGTTCCTCACGTTCCTACTACTAG
CTAGTACGTCTACTTGTTAGATGGACATGTATGTGTGTCATCGATAGGGGAAAAAGCAGG
AATATGGATGGGCTGCGCTTGGCTCAGCTGCCTCCACCAATGCTCGCTCCCTCCTTCCCT
CCCTGCTGCATCATATCGCACGCATCCACAGCCACGCTAGCAGATTCCATCCCATGCACA
TCACAACAACAACCATCCCAATCTTAGCGTCGTCACTTCATATATCACAAAGCCAACTAT
CTTTGGGCCTTCCCTTCTACTTGCACAATCAAATCGGGCCCAATTCTTGCTACAGAGTAT
TACACAGGAATAAGTTCACTTTAGGTCCGCCATTTGAACGTTGAGTTTCTTAAAACGTAT
TACCAGATATAACGCGTCCATCAACTTACAATACCAAAAGATGCACGAAGATCTAAGCAC
TAGTGCACTACTATGCCCGGTTTCAACTAATGTGATGAGGTTGAATCGATTGAGTCAGCA
TGAAACCCACGTGGATCTAACACGTCAGCTGCCTAGTGTTATGTTCTCAATTCATCCTCA
AAAAATCAACACCAGAAGGAGAAGCACCAATAACCGATCCAGAGAGTACTGCTCAAGTAT
TGAATACAATTAAGGGGAACAAGCAAGTAGATTAGGAAGAGAAGTAGAGAACGGGAAATC
AAAGAACATAGTTGGAGAGAAGAAATCAGCAGGAAGGAGGAAGAGGTCGGAGTAGGGAGA
AGTAGGCTGCAGCCTTCAATCTGTTTATCATCGATGCCTCTTCCTGGTAGCACTTGCATT
AATTCCTTTATTTTTGCCAGGACGGCCGAAGGATGAGTCGCCAAATTTTATTAAGAAGAA
AGAGGGTATTACAACTTTTACACGATCGACATTATACTGTCGAGAGGGACGCTAGCCGGG
ACCTGCGCCCCCGAAGAGAAAGGAAAAACCGCAGAGTACGACTGTTCCACTATGACGCCT
CTTTTAAACTCTGCACTTGTTACAAATCTAACCTACTTAAAAAATCTGTAATTTTCTGTT
CGTCGGATCTAGGTTTCGTCCGCCTCGTCCCGCCATCAAATCAATTCCGCCAGCGCACAA
CAATTTTGGTCCGGACTCGGTGTTGCGCGCCTCTCTTGCTAATCTCATGCCAACCCCGCG
CCCCAGATCCGCCCCCCCCCCACCCCACAAACAATGCCCACCCATAATGTACAGATCGTT
GCTCAGCTCAAGTAGCGCATCGCTCATCCTCATTCACGTCGCATGCTCTCTTTCATCTAT
CGTGATCGACCTCCTCCGCCAGCCACTGCGACCTTAGTCGTGCGGTGCCGCTCCTCATCC
CGTCATCTGCCCCTTGCCCTTGCATATAGGCCGCCTACTCCTTCCCCATTTCCTCGCTTC
CCACCTCATAGAAAGCCCTCAACCATGCAGTTCTCCGCCGAAAGTGGCAAAAATGGGACC
TCCTCATTCTGCTACCACATCGTTCTTCATATTCTCTGGAAAGTCAGAAAGTCATCCGTA
ACTGCCATGTACCTACCGCTTCAAGCTCTACGGTGCCACGGATGAGAGAAAGAAGGGAGG
AAGAAGAAGGGAGAGAAGAGAGACCGACATGTGGGCCTCGCATGAGGTGGTTGCCATAGC
TGCGCGGCATCACAAATATCCCCATCCCTATTTTCCTGAGGCATCATTCTTCCTCCCCGA
GCAGCAGCAGAACGACGCAAATTTTTCTTCGTGAATGCAAGTGCATGGAGAAGAATCCTC
GCAAAAAAAAAGTGTGTGGAAAAGAAGAACAGTAACTTTTGGGCGTTATTGGGCCGAAAG
GAAATATGGGACCTATGGGCCGACTTGTGTAGTGTCCTGTCACACCCCGAAGTTCTCCTC
CCAAGCCTAAATTTAATTTATAAATGACCCCAAGAAAATACAGGTGCAAAGCAAGAGTAA
ACCCTAAGAAAGTAATGCAAATAATAATCGGATTTGGCATGTGGAATTTTTCTTGAGTTC
TACATGTCGAAATTCACTAACAGGATTTTTAGTGGAATTTTCAGAGCTTTAAAAATAATT
TTAACCAATTAAAATTGAGCAAGCAATATTTTAATTCCAGGGAAAATCCTTTTTCCTTTT
TCTTTTTTTTTCCCTCTCTTTTTCCTTTTTTTTCGAATGGGCCGTCGGCCCATTCTCTCC
TTTCCTCCCCCTCCTCCCTGTTGGGCCGGCCGCAGGCCGAGGCCCATCCAGGCCGTCCCG
CCTCCCTCCTCTCTCGGGGTCGCCGACAGGTGGGGCCCACCTGTCGGGCCCGTCTCCCTC
CTCCAGCCGACGCCGCGCCCGCAACCGCCGCGCCCGCAACCGCCGCCGCGTCCACGCCTC
CGCCTCCTCCGGGCCACGTCGACCACGCCCGCGCGTGCGCCGCGTTTCCCGCGCCCACTC
CCCTCTCTCTCCCGCCCGCGCCCGCGCCCGAGATGGCCGGGATTCGATTTTCGAATCCCG
CCTCTCTCTCCTCCCCCACTTCCCCCACTTCGGCCGGCGGAATCCCGCCTCTCCCGGCCA
CGTCCGGCCCTCCCCTCCCCTATTTAAGCTTTCCCGTCGCTCCCTCTCGCTTTTTCCTTT
TCTCGCCGAACTCCCTCGTGCTCCCCATTGCTCCCGCGCCGTGCAACCACCCGCCGCCGC
CGTTTCCGCTACTCCGGCCGCCGCTAGGCTCGCCGCCGCACCGCGTCGTCGCCGCCGTCG
GGTTCGCGTGGCCGAGATCCACCCCGTCCACCCCTCTTTCGTCGAGGTCCGTCGCCGGAG
AGCCGTTCCCGTCGTGCGACGGTGAGGGTCGCCATGTCCGCCGCCTTCGGCCGACATCCC
CGCCTCCTATGGCCCCTCTCTTCCTCTCTAATCTCTTTCGTTTCGTTCTTTAGGTCGTCC
CGGTCGCCGTCCGCCGCGTGTCGACTTCCCTCCGTCGCTCCTCGTCGCCGGACGCCGTCG
TCCCCTTCGGTGAGGACTCCTTCCCCTTTCCTTTACTTCCTCGATTTCCCCGTGCGTCGC
CGCCGCCCGCGCTCGCCGTCGCCTTTGGTCGTTGCCGCCGTCCACTGATGCCGCTTTCGC
GTCGCTTTTGCGCCGTCGCCTCCGCCGCCGGATGCCGTCGCTGGCAACGCGACGCGCGCG
TGCCGCCGCCGTTAGCCCCGGGTCGGCCGGTCGGCTTTGATGCCGAGCCGAGCCCGGCGG
CTGCCTCCACCGCCGCCCGTCCGATCGGCCCGAGGGCGATCTGGGCCGTCGGTCCCGTGG
ACCGGCGGTGGACCACCCGCGTGGTCCCGGTCCACGGTGAACCGCTCTCCCCTGAGCCGC
TGACCAGTGGGCCCCGCTTGCCGGCGCCGCCCCGCCTTGATGACGTCAGCCCTGGAATAT
ATTGCGCAATAAATAATTTAAGGTTTTTCTTGTATAGTAATAAACACAGTGAATCTTCTA
AAATTCATAACTAATTCATCCGAGCTCCGTTTAAGCCCATTCAAGTCTCAGTAAATCAAG
AAAAATGTGTAGAGTCCATTAAAAATGGTTTCGTTCTCTGTTTCAGTAGTCTTATAGCCT
GTTTGCAATGTTTGCTTTGTATGTCGCTACATTCCGGTTCCTCCGACGCTCCGGTGTACT
TCGAAATAGTCGCCGAGGTTCCTCCAGCAGCAGAGCAAGGCAAGTCATGCTTGTCACTTG
AATATGTTGATCCTATATTGCAAATGCTCTATTGCTTTCTGTCAAATATTGCATTGTTTT
ATAATGTTACTATGGGTTGTTTACCTATTGTCGTAGCCATGCTATTGTTGTACCTTGTTT
CTTTGTCAACTTGGGGTTCTAACATGATTAGAGTTAGGACTAGGGATTGCTTAGCCATGC
TTAGTTCAACTAGTTCACATTGGGGAAAATCCTATTAACGTTTAGACTGTTGGTTCTAAT
GGTTTTGTTGGATTAGTGACACCGCTTTGGTGTTGGTTAATTAAAATAAACCACATGGTG
GGCTGTGGGTGCATGGTTTTGCTGGTCGCACCCATGGCAGTTAAGGACCGGTTCGCGGGA
TGCCCTGGAAGAACTTATCGTACTTACCACAAGCCAGCGTGGGCAACGGCTGGGCTTGTA
GTATAGCTTTCCTCTAGTCGACGCATCCAGGCAAGGGTGGGCGTGATGGAGCGGGGCGGG
CCCTGCGACGGCCTCTGTCGCTTCCGGATTCACCTAGGCACGAGAGGGGACTGCCCGCTG
CCTTGCGAGGAGTGGGTGTGAAACCTGAGGTGTGGTGTGCTTGGCTAGAGGGGGTTATGC
GAAGGGTCCTGTCACGGCCTCTTTCTGATATGCCGTGGTGGCATGTCGGCGCACGGAAAC
GTGTTGTGGGGCTGTGTCTTGTGGGTACAGTTGTACACCTCTGATCAGAGTAAAACTATT
CGAATAGCCGTGCCCGCGGTTATGGGCGGTCAACCAGATTCACCGTGATTAGTCTCACCC
TAGTGTAATCTTTTGAAACTGGATAGTTTAGGTGGATGGTTGGGCCTGTTGCAACGTGGG
ATAGCGTTGGACAGTGGATAGTTAATATTAATTAATTATTACAACTGTTTAATCTTTCAA
CTTCTGTTTATAAATGCTCGCTTTATGCAAATGAACCACTTTAGCTCTTCTTTGATGATT
CCCTGCATCATGCCTCTATTCCGGTATGACTTGCTGAGTACAGTGGGTAGTACTCAGTCT
TGCTCTACTTTTCCCAACCCCAGAGTTCGAGTATGTGTCAGATGAAGGTTTCTCCGAGGA
GTAGGCTTCGTCCGTGCCGTCGAGGATGCCTGTGGAGTGGTGATCCCGCTGCGGTTCTAG
TCAAGGCTTAGCTCCTGTTGTCTCTCTTTCTTTCCGCTGCATTTATGTAAGACTTTTATG
ATGTTTGTAAGACGTGGATCTGAATGTCAACATTGTCGTTTGTGTACCCCGGCTGGTCCT
GGACGGGGATTTTAATGCACATTCTGCTTGAAATTCTATTCGGGAATTTCTGGGCGTGAC
ATGTCCCTAGGGAATAAGTTCATTTGAGGTCCCTTAACTTGTCAACGAATCCGATTTTCG
TCCTTCAACCGCAAAACCAGATATAACGGGTCCCTCAACTATCAAAACCAGTGCAGATGA
GGTCCCTCGGTGGTTTGGACGGCGGTTTTGGCTGATGTGGCGCCTATGTGACTAATTTGA
CTAGATCTTCGTCCCATGTGGCATTGACGTGGCGCTTACATGACAATTCGATTTGAAAAA
TAATAGTCATGGACCCACACGTTAGTTACAAAAAGATAGTAATTTAAAATGGTGGGGCCA
CATGTCATTCTTACTCCCCTCCTCATCTTCCTCAGCTCTTCCAATCTCCCCTCTCTTCAT
CTTGTCTTGTTCCTGCTCTTCTTGATGATGGTTGTTATGCAGGAATTCAGAGACGAAGAA
TTAGTGCCCTGCAGCTGCTGATTATGATGATGATGATGAGCAGTTGTGGATTTAGGGCTG
GATATTTGTAGCAGGAGATATGCATAGGCCGAGAGTGTTCTTAGGATAATTGTATCATCT
CGATGTAATTGACTGAGTTAAATAAAAACTTCCATTATCTAAAAAGGATACTCTGCTGCT
GCTACTACCGTTGACGGTAAAAGAGTAGGCGGCTCGCAGATGCTGCCGATTGGTGGTTGA
ATCGGGTCGATGTCGTCGTCGCACTGCCGGAGGGGAGCACGGTCATAGCAATGCACGTTC
ATGTGCCTACCAAGCGCCTGCTAACCGGAACTCCCACCGGCAGAAGCTGCACATGTAGGA
GCACGGCGGCCACAAGCAGCCGCCGAGGTGCTCCGCTGCGTCCTGCGAGAACACCTGTTC
CTCCCACGACGGCTTGACCCCTCCGCCACTGGCATGAGCTACCGGCCAGCTGGATCTAAC
GCCGGCGTCGCTGCCTGCGTCCCACAGATCCCAGCAGTGCTTGGCCATGCGCTCCATCGC
GACAGCGTCAATGGCCAGGCCTCCCCTCTCCCCTCCTATGGGTAAAAAGCCACCGATGGA
TGGAGAGGTCCTTGCTGTTGCTCTCTAGCGATAGAAGAAGAACATGAGGAGCGTGTGAGT
GGGGAGTGAGTGGCGCTGGATTTGGGGGCGAGGCTGCAAGCGGCGGCGAGATGTGGCGGT
GGAGTTGGTACCTAGGATTGGAGTAACGGGGGAGAGGACGAAGCGGAGGAGGAGAGCTCA
TGCACGATCTCAGCGCGGACGACAGCTAGGTACCGCCGTGCTTGTCGCCGGGAGGATGGA
GGATGGAGGCAGAGGATTGGAAGAGAGGGGAAGAGGGTGAGGTGTAGGAGGTGGGTCTCA
CTATTTTTTATTCTGACATGTGCGTCCGTATATTTTGTTTTATTTCCAAATTTTTATTTT
GTTCCTTTTATTTTTTTTTCATCAAATAGCCACGTAAGCGCCACGTCAATACCACGTGTG
ATGAAGACATGGTTAAAGACGCCACGTTAGTCAAAACCAGAGACAATAATATCGAGGAAT
CTCGTTTGCACGGTTTTGTAAGTTAAGTGATGAGTTGTATCTGGTTTTTCGAATAAGGAC
AAAAACCAGGCGACGATTTAAGAGATCTAAAGTGAACTTCCTGTCGCTGGAGGCTGCCCT
CTTCCTATTTTTCCAATCCTCTTCACATCGGGGAAAGTTCCGTGTGGTTAGACCTAACTG
CTCAATGCTTCAAATGAGATCTGGGAGCGGCCGGTAGCCCTGGCGTCGGGCTGGGACCGG
GAGGTTCAATGCCTCGTCAAGGCTTGAAAAATTAGAAAACAAAATTGCGAAAAATCAAAA
GAAAAATCAATGCTTAATTAGTAAGTACCTAGAAAAAATGTCCATTTGTTGCAACGGGTA
AAAACATTTTTTACATTATACTTTTTATTCTGAGGAAAAACTCATTTCCTTTTCAGTCCC
AGTCTAACCTGTTACCTCCGTCTGTTTGGCTTGCCTCTCTTTGGCTAGCCTACAAGTAAA
GCCGTAAGCCTAGCTCGCCTAATCGACTGATGTCTTCAATCTCTGGAAGACAATCTCGTG
TCCAAACCATCCTAGAACCGATCCTCCCCATCAATATGTGACTGTCGTCTTCAATCTCTG
AAAGACAGATCCTCCCCATCAATATGCGACTGCCGTCTTCAATCTCTAGAAAGATATTTT
CGTCACCATACAATGTTAGAACCGATCCTCCCCAGATTGAATTTTTCTCGATCTCCCAAA
ATTGATTGTGGACTTATGATACACTCGTACTATTTTCGTTTTTATCAAAATCGAAACGAA
TCCATAAAATTCAGGATAAAAATGAACTTTTAATGGAGATTACATGGTGACTTTTAAATG
GAGATTAGATCTGGTAAATTAAAGCGGAATTGAAAGAAACAATAGTGGGGAAAATAATGA
GGGAGTAGTGAAGAATCTTTTTTCAGTCAATTGGAGGAGGGAATGTATGGGGAGGAACCT
AAACCCTGAACCCAGATTAACGTGGCAGCGACGCTAGGGGTTAGATAAAAAACGAACGAA
AAAAGAGCGGATGAAAATGAGGCAGAAAAAAAGCCGGATGGAAAAAAGAAACGAAGAAAT
AAAAAAAAAGGGACAGAAAAAAAAGAGGCGGACAAAAAACACGAAAAAAAGAATCGGAAA
AAAAAGAAAACAGCGAAAAATCACGGGAAAAACTGAATCGGAAAAAAAACAGACGGAAAT
TTTTTTATGGAAACCTTACGTATTTTTTAGTTAGATAGACTATAAAGAATACCCATGCGT
TGCAACGGGTGAAGGTTATTTAAATTTTATTATTGTTATACGGTTTAGTTAATGTGAAAT
TTACTGTGAGAATTCGCTTGGATATGTATTTTTCTAGAAAATCATGAACTACAATTAGGA
GTCCAATCATCTCAAGTTAGTATACGAGTTTTTTTTAAAGAGATTTCTTATACGACTCCT
TATGTATTTCCCAAAGCGAACAATCTAGAAACCTGACTCAAATAGATATCCGTATTTCCA
AAAGCGAACGAACTTAAAAACCGACTCTTACACGGATAACGTACCAAAGTGCCGGCAAAA
ACATCTTTAATTTTTATAATAGTAGAGATATAGATTTGGCTTTCTTTTATTCTAACTTAT
CGTCCAACTACTAATTACTAACTACGTGCGTACGTGTCTTGAAATCTTTGATTGCTCTGT
TATATGACTGTGGGCTACAATTGTTAGGCCCCACTCATTCTATGGCTCTTTGTACCATTG
CTACAAAATATCAAATAGATGTTAGCACAATAGATACCGGAAGTGTTAAAACCGGTACCT
ATAAGCATTTTCCCACCTCTACGGTCCGAAAATATAAAAAACCGACACCTTTATTATAGG
TGTCGATTCTGTAAAAAAAACCACCTATACTAAAGGTGTCGATTTTTTAAAGTAAAACGA
CACCATTAATTAATTATAGATGTCGGTTTTTTAATGAAATGACACCTATATTAATTAAAG
GGGCTGGTTTTCAGAAAAACCGGCACCTTTAGAATCGAGCCGAGCCGAGCCGGAGGAGAT
ATTTCTTCTCCCGATGGGGCCCACACATTTCTCCTAATGACACATTTGAGTGGATTAATA
GGAAAGATTAAAATTGATTTCACCCGTAACAACGCTTTTGTGTGGTGGAAAAACTGAAAA
TAGTCATTATTAGCCTTTCTTTATTAATTATCTCGATCCATCGGCTTACCTTTTTCTTCT
GTGTATCCTTACGCTGCCGTGGTCGATTGATTGGTTATACTTCGATGCATGCTACAAATT
ATATTTACCCGTGCGTTGTAAGAAAAACTCTTAATCATCTTTTTTTGGGCCATATACAAG
AAATGATGTTTTTAGGGCCCATTTAGTTCACGAAAAGAATACTTTTGTGTTACACACATG
TTTGACCGGATATTAGAAGGGGTTTTTGGACACGATTAAAAAAACTAATTTCATAACTCG
TCTGGAAACCGCGAGACGAATCTTTTTAGCCTAATTAATCCGTCATTAGCATATGTGGGT
TACTGTAGCACTTATGGCTAATTATGGACTAATTAGGATAAAAAAAATTCGTCTCATGAT
TTCCCCTCTAACTATACAATTAGTTTTTTAATCTATATTTAATGCTCTATGCATGTGTCA
AAGATTCGTTGTGATATTTTTAGGAAACTAAGCCAGGCCTTATCTGCTGAGTTGGACTTC
CTCTTCGTTTTTTTCACGCAATTCGATTTAGGCTCATTTGGTCTGCTCTCTATTTTTATC
TATCTATTATATTATTAAAACAGCCTTGAAAGGAGGCACTAAGTTCGCTGTGCGGGCTAG
AAATTCCCATGTTAATTGGAGAAAAAGAAAAGAAAAGTCCAAGTAAAAATATAATCTAAA
AATAGCTGAAATTCGGAATTAAAAGTAAGCAATATTGAAAAAAGAGTCCAAATAGGAAAG
TAATACGAGATTAATCAAAATTCGGAATAAAAATAAAATAAAATCTGAAATTAGCAAACC
TTGAAAGGAGGCACAACGTTCGCTGTGGAGGCTAGAAATTCCAACATTAATTCGAGAAAA
AGAAAAGAAGAGTCCAAGTAGAAATATAATCTAAAAGTAGCTGAGATTCGAAATTAAAAG
TAAGCAATATTGAATAAAAAGTCTAAATAGGAAAGTAATACGAGATTAATCAAAATTAGC
AATAAAAATAAAATAAAATCCGAAATTAGAAAAAAAAAGAGTCCAAGTAGGAATACAATT
TAAAAATAACTAAAATTTGGAATTAAAAAAGAAATATTGAAAGAAGAGTCCATAAAAGAA
TCCAATACGAGATTAATTAAAATTCGAAATAAAAATAAAAAAAATCAAAATTAGAAAAAA
GGAAAAGAAAAGAAGAGTTAAAGTAGGAGTACAATTTAAAATTAGCTGAAATTCGGAATT
AAATATAAGCAATATTAAAATAAGAGTATGTATAAGAACCCAATAGTAGATTAATTAAAA
TTCGGAATAAAAAAATAAAATGAAATCCAAAATTAGGCAAATTAAAAAGAGAGTTAAAGT
AGGAATACAATTTTAAAACAACTGAAATTAAAAATAAAAAAATAAAAATATCAAAAGAAC
ACAATATGTAAATAAACTAAATTCTAAAATGAGAAAAAGAAAAAAAGATTTCAACTAGGG
ATACAATTTATAACTAAAATTAGTGATAAAAAATAAAGATTATTGAAAGAAAAGACCATC
TGAAACACATGATGAGATTAATTAAGTAGCAAGCCTATACAGGAGCAGAGTGGTGGCGGT
TGATGGGACATCTAAAAACTATTAATAAAACACCAAATAGAAATTCCAAATGACGATTAA
AAGGAAGGACGATGGACAGGTCATGAAGCAATCGGTCAAGGCGGTTGGCGGGACTTCTAG
AAAGTAAAAAAAATAAACCCCAATGATAATCATATTTTATTTTTAAAATCTCAATTAAAA
TATGAGGCAGCGGGCGGGTCGTATAGGAGTACAATGGCAGAGCCACCAATAGTTGGTGGG
TCTTCTTGAAATTAAAATATGAATTCCAACAATAGTTATGTTCGATTTTTATAATCCCAA
TGATAATAAAGAGTATGCGGCGAACGGGTCGTAGAAGAGTATAGTGGTAGCGTTTGATAG
GATTTTTTAAAGGTTCGGGCTTCTAAATATTGTAAAAAAAAAGAAACCCAACGAGACAAA
AAACTGTAAAAACTATAAGGTCCATTTTTAAAGGTTTGGGCTTCTAAAAAGTAAAAAAAA
ACCAATGATAATCATGTTTAATTTTAAAATCTCAATGACATTAAAGAAGGGCGGCAACGT
GTGAATCGTAGGGGAGGACAATAACAAAGTCGCTGACGTTTTGGCGGAACTTATAGAAAG
TAAAAAAATGAACGTAAACGATAATTATGTTAGACTATTAAAATAGTAATGACAATAAAG
AGAAGATGCAGTGGACGGTCGTAGAGGATTATAATGGTAGCGTTTGACGAAACTTCTAGA
AATTATAAAAAAGAAGCCCAACATGACAATAAACTCTAAAAACTATAAGTTTTTATATCC
AAATTTTAAAGGTTTCAAGGAGAATGAATAGAAACAGTGGTTGATCGAGCAAGTAAATAA
ATAATAATATAACAGAAGTAAGGGCTAGTAACTGGTGTGACTTTTAAAAACTATAAAATT
AGAAACACAAGTATGCTAAGTTTTGGTCTTTCAAAATCTTAAGACAATGAGACAACTATT
TAATAAATTTTAAGTAAAATCATATTAAAAATATATAATTTTATATATATGCTAGCAGCG
TAATTGCGCGGACCACCCATCTAATTTCTCTGAGCGTATGCTGTCTAATCTTCCTATCCC
AAACATTCAGAATTGTTGGGATTTTATTTCACCGGTAAATTTGGGTAACCGTAAAATGTA
AGCGTACATGTAGTGTTAACAAAGGGGAAATGATTGAGATCACGCAAGGAGGCAGGAAAC
AGCGGTCAGGTTGGCTGCTTAGGGCACCCACAATGGTTATCTATAGGCTCTCTATAAGAT
ATCCATGTCAGCATATTTTCCTACTTGGAAGAGATTAAATGAAGAGAGAGAGCAAAGCTA
TCTACTAACCTGGAGATAGTCTATAGAGAAAAACGAGACAATGTATTAGAGAGCTATAGA
TACCTATGTAGACATACTATTGAGATGGTTTACTTATTAATCTAGTCTATTGCTGAGATG
TACATGTTTTATAGATAGCACCTTACTTTACCATTGCGGGTGCTCTTAGCAATGCTGACT
GGTCCGATCAAAGTCAACGGTTTCGTGTCCAAGTCTAAATCTAGCTTCCTGCAGCATTGT
CCTCATCGCCACCACCAGACCACGCACAGCACAGCACAGCACAGCACACATACTAGTACT
ATATGACAAGTCCACGGAGAGCATCTCTCTCAATAATGTAACCACCAAACCGGAGTAGCG
AGTGGCAATTATTTTGCAGTAAAAATGGAGAGTAACAGAGGTTTAAGTTAGTTATAGTAG
CATGAATTTGGAAGCAAGTCAGACGGATGGACGAAAGCATGCAGATGCAGTTAATATATT
ACTATATCGCTGTTTACCTGTATTACAAATGTTTAGTAGTACTCCAGTAATTATATTCCC
TCCGTTTCAAAATATTTAACACCGTTGACTTTTTAGTACGTGTTTGACCATTCGTCTTAT
TCAAAAAAAAATTAAAGTAATTAGTTATTCTTTTCGTATCATGTGATTCATTGCTAAATA
TACTTTTATGTATACATATAGTTAAACATATATTAAAAAGTCAACGGTGTCAAATATGTT
GAAACGGAGGGAGTATTTGAGAAAGCGTTAATATTGATTGTGATTAGCCGCCGTGGGCAA
CAGGAAAGGCACATGGATTACGCGCGCGATTGAAGAAGAAATTCCAGTCCACAGTCAAGG
CAATGAATATTCAATTTACATGATGGGCAAATTGGCTACAGTGTTGTTGACTAGACTCGA
GGTGAGGAGAGTCGTCGGTTCGATCCCAAATCCAAAAGCAAGAAATCCAATTCCCTTCCC
CAATCCAGCAAGCACAACCATGGCGGCCGCTGTCCTCCTCCTCCTCCTCCTACCGGCCCT
CGCCGCCGCCCAGGCCCAGGCCCAGCAGATGCGGACCTTCTCCGCCAACGACACCAATTG
GAGCCCCGCCGAGAGCAACCGCACCCTCGTCTCCAACAACGGGGACTTCGCCGCCGGATT
CCGGCCCTCCCCCTCCTCCCCAGCCAAGTTCTGGTTCGCCGTCTGGGTGAGCGCCAACGC
CAACGAGTCCAGGCCGGTCGTCATATGGTACGCCCACAACGACGACCACTCCGCCGTGGA
GGGCGACGCCAATTCCGTGCTCTCCATCGACGCGGCGGGGAAGCTGTCGTGGAGCGACAA
CGGCAACAGCACCACCCTTTGGTCCCGCAACTTCAACTCCACGAGTGCCCCTTTGTCTCT
GAACGACTCGGGGAGCCTCGACCACGGCGCCTGGTCCAGCTTCGGGGAGCCGACGGACAC
GCTGATGGCGTCGCAGGCCATCCCCAGCATTAGCAACGGCACCACCACCACCACCAGCAT
CACCCTGCAGTCCCAGAACGGCAGATTCCAGCTGTTCAACGCCCTCACCCTGCAGCACGG
CTCCTCCGCCTACGCCAACATCACCGGCAACACCGCCCTGCGCAACCTCACCGCCGACGG
CACGCTGCAACTCGCTGGTGGCAATCCCTCCCAGCTCATCGCCTCCGACCAGGGCTCCAC
TCGCCGCCTGCGCCGCCTCACCCTCGACGACGACGGCAACCTGCGCCTCTACAGCCTGCA
GTCCAAGAAAGGGCAGTGGCGGGTGGTATGGCAGCTGGTGCAGGAGCTCTGCACCATCCG
GGGCGCCTGCCAAGGGGAGGCCAACATCTGCGTCCCCCAAGGCGCCGACAACACCACCTG
CGTCTGCCCGCCGGGGTACCGCCCGCAGGGCCTGGGCTGCGCCCCCAAGCTTAACTACAG
CGGCAAGGGCAACGACGACAAGTTCGTGCGGATGGATTTCGTTTCCTTCTCCGGTGGCGC
CGACACCGGAGTGTCCGTCCCCGGCAAGTACATGACCAGCCTGACGCCGCAGAACCTGGC
GGACTGCCAGAGCAAGTGCCGGGCCAACGCCTCTTGCGTGGCCTTCGGCTACAAGTTGGG
CGGGGACCGGACGTGCCTGCACTACACGCGGCTGGTGGACGGCTATTGGTCGCCGGCGAC
GGAGATGTCGACCTACCTGCGGGTGGTGGAGTCGAACAACGACCCGAACAACTTCACGGG
GATGACGACGATGATCGACACGGTGTGCCCGGTGCGGCTGGCGCTGCCGGTGCCGCCGAA
GCAGGGGCGGACGACGATCCGGAACATCGCCATCATCACGGCGCTGTTCGCGGTGGAGCT
GCTGGCGGGGGTGCTGTCGTTCTGGGCGTTCCTGCGCAAGTACTCGCAGTACAGGGAGAT
GGCGCGGACGCTGGGGCTGGAGTACCTCCCCGCCGGCGGGCCGCGGCGGTTCTCGTACGC
GGAGCTGAAGGCGGCGACCAAGGAGTTCTCGGACTTGGTGGGGCGCGGGGCGTACGGGAA
GGTGTACCGCGGGGAGCTGCCGGACCGGCGGGCGGTGGCAGTGAAGCAGCTGGACGGGGT
GGGCGGGGGAGAGGCGGAGTTCTGGGCGGAGGTGACCATCATCGCGCGGATGCACCACCT
CAACCTGGTGCGGATGTGGGGGTTCTGCGCGGACAAGGAGCAGAGGATGCTGGTGTACGA
GTATGTGCCAAACGGATCGCTGGACAAGTACCTGTTCGCTCCAGGCACCGGCACCCAAGG
AGACGAAGAAGAGAGCAACAAGCGGCCTCTGCTTGACCTGCACACCCGCTACCGCATCGC
TCTGGGCGTGGCGCGCGCCATCGCGTACCTTCACGAGGAGTGCCTCGAGTGGGTTCTGCA
CTGCGACATCAAGCCTGAGAACATCCTTCTGGAGGACGACTTCTGCCCCAAGGTGTCCGA
CTTCGGGCTGTCCAAGCTCACCAGCAAGAAGGAGAAGGTGACCATGTCCCGCATCCGTGG
CACCCGCGGGTACATGGCCCCCGAGTGGGTCATCCACCGCGAGCCCATCACCGCCAAGGC
CGACGTCTACAGCTTCGGCATGGTTCTGCTTGAGATCGTCTCCGGCCGCCGCAACTACGG
CTTCCGCCAGGACTCCGTCGGCAGCGAGGACTGGTACTTCCCCAAGTGGGCCTTCGAGAA
GGTCTACGTCGAGCGCCGCATCGACGACATCATCGACCCTCGCATCGTCCAGGCCGAGGC
CTACGACGACGACCCCGCCAGCCTCGCCACCGTCGAGCGCATGGTCAAGACGGCCATGTG
GTGCCTTCAGGACCGCGCCGACATGAGGCCCTCCATGGGCAAGGTCGCCAAGATGCTCGA
GGGCACCGTCGAGATCACCGAGCCCGTCAAGCCCACCATCTTCTGCGTCCAGGACGACTG
ATCTCTCCTAGGAGTACTCCACTTCTTGCCACGAGAGACACACAAATTATCTTTCTTATT
TATTATACTAGTACTAGTTCAGATCAGATCAGAGCAGAGCACTGCATATCCTGCGTTGTC
TGATTTGCCTGCTGGGCTCACGACAGCAACTGAGCAAGGCAAATGTACATGATGAGTGGA
TTACGCTTCAAAATGATACGCACCATCAAATTCGTCGGCATCTCTCTCGTAGGCTCAGCG
CAGATATCATGACATATATTTACCTTTTTTTTATTAGTAAATTTCATAAAACTACATATA
CTTTGACTAAATTATCATAAAACTACATATTTAAGGTCATATATCATAGAACTACATATT
TAGCAACAAATTTATCACAAAACTACATAATTTAGAATAAAATTATCACAAAACTATAAA
TTTTAGGATTTAAATCCTTTGCACTAATGTAATGTTTGAGTTATAAATATCCAAGTTTTG
TGATTAAATTGACATTAAACATATATGTTTGTGATAACTTTATTACTAAATCTGTAGTTT
TGTGATATTTTACCTTAAATCTGTAGTTTTGTGATAAAATTAGTGTTAAATCTGTAGTCT
TGTGATACATCTTGTTAAATCTGTAGTTTTGCGATAATTTGATCAAAGTATTTGTAATTT
TGTAAAATTTACTCCTTTTTCTAGGATTTTGCCCCTTTGCTTTAAAATAGGAAAACCGGG
TTTTGACCCGTTGTTCGCCAAACAGGTTTTACGTTTGCGTAGACGAAGCCGCAGTAATCG
ACGAAGAGCTGTTCAAACTTCAAAGTCTCTACGCTCCCCTCATTTAGCATGTTGATCATA
TTTTTATAAACTAGTATGTTGACCTGCGCAGATTGTGCAGCTAAAATCATTATATTTTCT
CTCATATAATAACATACATGTTTTCTCAATGTATTATTCAAATATATTAAAATGACAACA
TAATTTTAAATTTTGTATTAACTTTATGAAACTACTAATGTGTAATTTTTATATTGTATT
TTATATACGTGTTAGTTATTAATTATTTTTAATATTAAATTTTAGTTATTTGTAAATTAT
ATTCGACTCTAGACTCGTCTTTCAATATTTCTTTTTTGAATTCCAAATTTTCGTTATTTG
TCAATTGTATTTCTATATAGACTCTAGGCTCTTCTTCCTATATTATTTATTTTTAATTCT
GAATTTTTATTATTTCTAATTGTATTTCTATGTGAACTCTAAACTCATCTTTCAATATTC
TTTAATTTTTAATTTCGAATTTCAGTTATTTCTAAATTGTATTCCTATATTGACTTTAGA
CTCTTCTTCCCATATTTTCTTTTAATTTCGAATTTTGGTTATTTGCAAATTGTAGTTTTA
TATGAACTCTAAACTCTACGTTAATTTTATTATGTTTATTTGGAATTTGAGTTAGTTTTA
AATTTCTATATGGACTCTATACTCTACTTCTAATATTCCTTATCTTTAATTCCGAATTTC
TATTATTTCTTAATGGCTTTCTACATGGACTCTATACTCTACTTTTAATATTCCGCATTT
TTAATTCCGAATTTCTATTATTTCTTAATTGTATTTCTATATGGACTCTATACTCTACTT
CTAATATTCCTTATTTTTAATTCCAAATTTCCATTATTTCTTAATTGTATTTCTATATGG
ACTCTAGTCTTCTCTTCCAATATTCCTTCGAATTTCAATTATTTCTAAATTGTATTTCTA
TATGAACTCTATTTTTCTTTTTCTCCGATTAATATGAGAATTTCTAGATCGTGAGAGCGA
ACGTGGAGGCTCCTTTTTCTATTCCTTTAATAAGTTAATAGATGTATTGATTGCAAATAA
AGTTGCATGCTACTTCATCTGTTTCATATTATAAGACTTTCTAGGATTTCCCACATCATA
TATATGCTAATGAATCTAGACATATATGTGTGTCTAGATTCATTAGCATATATATGAATA
TAGGCAATGCTAGAAAGTCTTATAACATGCAACGGAGGGAGTAGTTATAAAGTTCGTACC
TAAACTTGATTCTGAGCCACCTTAAAATTATTATTCATATTCCTTGCTGTCTTAGTCTAT
TTATTATTACATGGTCAATTATTAACATAACTTAGTATTGCTTGTTTAGACAATTTTACA
CTCCATGTTTGGTATATGGATGTGAATGTGTTGGTCAGTCGATGTGAGTGATTGTTGAAA
GACGGGTGGAGACATGAGCATCACCCGCAACATAAGACTTTTGCAAATACCAAAAACTTA
ATAAAACAAAATAATTTCGACTGGGACGACATGGATACAATATGTGTGGTTCTATGAAAC
AACAAGCCATCGATTGTAGTAAGTAAAGGACCGAGTCAAGAAGCTACGCAGGAAACAATC
AGAGTATGATTCCATTGCTTGAGTGGGTATAGACCTGATGCATTAGGTAACCTGAGTGGG
GCAGCACCTGTCATGGTAGTTCTGCAGTTGTTACTGTTTGTGATGGAAGATGTGTTCGAT
TGATCAAATGCCATGACAAAAATCTAAAAGGCACCTAAGTATATATATTGTGTAATCCTC
CTAGTACCTCGAAATACCAGGAGTCCTTGCAGTGGGTGTCGCAATGCAAGGGTGACTGAA
AAATAGGGTTGTGACAAGTCTCATGTGTTGTGTGCGTCACGGAGTGCGGGATTAAAAGCG
TACATCCCTTGCAATGTGAGTAAACAAATATATTCGAATAGTCATGCTCGCGATTAAGCG
TCGGGACTTGTATTACTCTTGAATAGCCTTATAAATTTTAATCTTGCTTTGAATAGTGTT
GGGAGGGATTGTGTGACCCTGCCTAATGTGCGGGAAGGTTGGAATGGTGAAGAATACGGA
AAACTGGATGCAAGGGTAAACCGGATGAAGTGAAGCTTAGGGAAGGTGGATGAACCCTCG
TTGATAATCGAGGATTTCAACTTAACATTGTTTTCAGTTAAAACTGCTAAGTCATAGGGT
TGTAAAATGAATTATGAAATCTAGCTTTATACAAATAAGTACTGATGATTCAGAGAATGA
TATCGTAAAACACATTGGATTTCCGGTGTACAAAACTGGGGGCCACACTGACGGCGTAAT
AAAATGTTACATGTCTATTTACATTGACGTGTAGGAGTATGCTCTTCGATCCATCATTTG
CACTGTATTGAACCATGTTTTGTTCTCACTCTCCAGATCTTACACATGGGACAAATCTTC
ATGCACTTCGTGAAGAAACAGACATATATAATACACGCGCGAGTATAGTCTCCGCCGCAA
CCCAAGAGAAAAGCATTCAACCGTGATGGGGAAAAAAATGTCGCCACAATTTTAGCAAAA
TCATAAATTTCTTGTGATGTAATATCTCCATCCTGGAATTTTCTCTTACACATATATGCA
CCATCGTCAAAGAGGATTGCCAGAAACCCACCTTGCAAGCATAGCAAGGCATTGCTTTGG
CATGTATTCTGGAGCAGTATGTCCACCACCCTACACAAATTAACACCAAAATACTCTTTT
TAGTTACTGAGGGCCTGTTCACTTTGATGCCATTTTCAACCATATTATTTTTTTAAAGTT
ATAAAAAAAATATCTACGTTTAGTTTGTTGCCAAATTTGGTCAATACATAAGAAATTCTG
CCAAAATTTTGACAATATTGCCATCTTACCAGAATTTTAGTATTGCCAAAACTTGATAAT
ATTTATTTTGGCTACAATCTAAACAGACCCTAGATCATGCGTACCAAGATATTAATGTGT
TGCATCCCTTGAAGGAAGCTAAAACGCTGGCACATACCTTGACAGTTGCGAATGTGAGGT
TATTGGAGTATGACCTTATATATCTGCACATAAGACAGACGGATAATATATCTGGTCAGA
GACAGACACAGTACTCGCACACGTACTCAATTAATTTGATGGTATCGATGAATACTGTGT
GTCCTCACCCTGCAACTTGTCCATCCACAAACCATGGTCTCCACTCATCCACGACAGAGA
AATTCAGAGATCTAATCCAGGCTTGCGTGCCGATGAAAGGGATAATCATGTCATGATCAC
CACTGTAAATTAGGCTTCTGTAGCCTCTAGTTGTCAAATCCAGATGGTATCTTACTGAAC
TTTTGATGTCATAAGTGTACAGAATGTCGTAGTTGCATCTTTGCCACGAAGGAACTGTTC
CCTGCATTGCAGAATGAATACAGTGGATCATTGCATTGTGTTGTGTTATGCTGTGTGACA
GAATGATCGAACCTGCATGCAAATTACTGTTCAATTGAATGATGATGAAGAGATGTGTAT
ATACCTGGTGAATTCCAAGGGCCTCTCTTACTGTATCATTGTTGGCCCATATTCTGGACA
TTGTATATTCTGCCGTCTGCATGACATGAAGAAATACCAAATGGTAAGATTTGGTCGGCT
AACCAATACTACCCACTAACATATACTCTCACAGTCCCATATTATAAGATATTTTGAGTG
TATATTATGGGACGGAGGATATATTTTAATTAGATAGGATATATTAGTACAAGGCTGTTC
AGATTTTTTGGGACGGGAGGGGTAGCTAGTACTCGAAGAAGATTTGATAAAGAAAATAAT
TAGGGTCCACTGACTCTGCATTCTGAAGAAATCTCAGACAAGTGAAAGTCTTGGAGTTGG
AGTATCTGCCGTACCCCTGAAGTGAATGGCTTATCGATGCGCGGATTATGCGGGCTTGCA
AAAGTGCAGTAAGGCTCCAGAATGTGATTTCCGTATATGTCCTTGACACACTGCACAATT
AATTCAAGAGACAGACCATTGATTATTAGTGGTCAGCATCACTGAAACTGAACAACAAAG
CAGAGTAAGTAATCCTACTAAGTACATGCCTCATCTATGGCATCAAGAGTATTTGTGCAC
TGAACGCTTTGCTGCTGGGTGTTGTGCTTGACACTGCAGCTCTTCTTGTATGCCTAGAAA
TCATACATGATTATATACGTACGTAGTATATAGTAAGATGCTGGTAAAAATCCGTCGTGA
AGTAGGATATATGGATGCCAATTACCTGATACAGTTGGTCAGATATGAGACCCATCCCAT
GGGCAAATGGAATTTTGGATGGAGCATCGAAGTTGTGATCAGTGACTGGATTGCCCAAAA
GGTAGCCCTGAAGATGACGATGTGGCAGGGTATCAGTTTCAGTAAGTTGTACTCCTATTT
GTATCTTTAAAAGTAGCTAGTACCTTGAGATTGAGAGATGGTTTGGGTGATGAAGTGGCG
ATTCCGAAGGTGACAGCCGGCACAATCATCCCAGAGTAGGAGTCGCCGGCGATGTATAGA
GGATTGGAGAGGAAATCGGGGTGCACCTCCTGAAACCAGTTGTTGAGGAAGACGAGAATG
TGGTGGACAGCAATGGTATCGCCGGTGCGGAATCCGGCGTCGGTGTCAGCGTAGGAAAAG
CCAGTTCCGACAGGGGAGTCGAGGAAGATGACGTTGGTACGTTTGGTCCACGACTCCGGC
TTGTACAAGAGCCTTGGCAGTTGTCCATGTCCATGGCCATGGACATCGAAGGTGAGGGGT
CCGACCTCGTAGACGAGGCCGGAGAAGGCCGAGCAGCCTGGCCCGCCGGTGAGCCAGAGC
AAGAGGGGATCGTCGGCCGGGCTGCTCTCCGAGCGGATGAAGTAGTAGAAGAGGCGCACG
CCGGCGATGCGGTCCACCTCCACGTACCCGGTCTCCAGCTCGAAGGGGAGCGCCCCATCG
AACCCCGGGAGATGCCTCACCACTCTCCTGCTGCTGCTGCTGCTGCTATTGCTTCTCTCT
CTCGCAGACAGGCAGCTGCAGGTGACCAGGAGAAGAAGAAGCAGCAGCAGCCGCCGCCGT
GTTACCGCCGCCTCCGTACATAGATGCATCGAGAAGTAGATAGCTTCACCTATTTCTTGT
CCTTGTCCTTCATCCCTCACGTTTTTGTTTGTGAGATGATCGATCCCTTCATTTTGGAGA
GCGAATATGATTGATTGCCTAGCTAGCTTACCTGTCTGTCCTCTTCGCTCAGCAGTACAA
TATCTAGTAATCTTCTATTCTTCTTTTTCCATGCTGCTCCTGCCTCCTTAATTACTTGTC
TTCCACTTGCTAATTATTGTTGCATCGTTGACCCAAATCAGATTGATATGGCGGCTTGTT
TGGTAACTTGATGAAAAGGGATTGGAAGTTTATACGAGGAAATTGATGATGAGATTAAGA
TAGGAATTCGATTTTTAATTCCAATACATTGTTTGGTAGAGGTGATGAAAATTGATAGGG
AGTTTAGTTAGAGATTATATCATTAATAAAAACGGATGGCTGAGATTTGCTTAGATAAAA
TAGAGGAGGAATTCCCTCCCAATTACCTGCCCCTACCCAGGTATTAAAAAGGAGGGAGTT
CCTTCCTCAATTCCTCATCCCCATCCCACCAAAGTTCCCATATCTCCCAACCAAACAAAA
CACTTAATAGTCTCATCCCTCTAAACTCCCAATCCCTTCTAAAAACTCCCTCCAACTAAA
CAGGCCGTGGGTAGATGGATGGGATGTGTACGATCACGAGGGCATTATTATTTTTTTGGG
TTTTGCTATTTAACTTTTTATCAATTTTTTAAGGTACAAAATTAATAAAAATTCTGAATC
TCAGAAATTTATTTGTCTTTTCCTCCCTTGCATGTTTCTAAAAGAAACGAGAAAAAGAGT
ATATATCCTTGACTTGGTGGGAGTGGGAACGTGACGTAGCATCGTTCGATGCCACTAATT
AATTAAGCTTGCCCAGCACAGTAGACGCCGCAGCCCGCACTCTTATAATTAAAGGTCTGT
TCAGACAGTCAAAATAAACCTCATTAAATTTGGATAAAACCAAAATTTTAGTAAGTCAGT
AATATTACCAAAATTTTGACAGGATTTTTTTTATATATTTACCAAATTTAGCAACAAACT
AAACGCAGACATTTTTTATAACTTTTCAGGAAAAATGGTCAAAGTAGCATGTTGAAGACC
GTATCGAAGTCTAAAAATATTTATTTAACTCTTTTTTAAAAAAATCATTTAAACAATATA
GCGTATAATATATTGATTTATATTTTTCATATAGCAGATAATATATTTTTTTGAAACCGA
GCAGATAATATTTTTCCTTGTCATATGCATATTGGTTAGTTCTCGCTCCGTACTCGTAAA
GGAAGTCGTTTAGGACAATGTTTAATTCAAACCTTGGGAATATAAATCATGAATAACTCT
CAAGTTGTTGAGTTTGAAAATGTAAAAGTTATATAAATAGATTTGTCTTGAAAAATACTT
TTATAAAAGTATACATATATTACTTTTTAATAAATATTTTTATAAAAACAAGAAGTTAAA
GTTGTGTTTTGAAGACCATGTTACTGTTCAAAACTACTTAGGGTAATCAGTGAAAGCTAG
TGGCTCTGCTTTTGCTGCAACCCGATAGCTCTGAGTATGGGGTTAGACCAGCTGGGCTTG
TGCTCGGTTGGAGCAGGTTAAGGCATAGGTAGGTTAGTATTTAGGTCATGTTGTTAATGT
TTGAAGTAAAAAAAGCACAAAATAAGTTCTCTCATGCTAGTTCAGATTGTTGTTATATTC
TTCTTCTTCTGATGCTTGAAGTTGATGGTCTGCTGAGGTTTATATTTCTCTTTGTTCTTG
TTTTGGGCCTTGTGCACAACATTGGCATTAGACTGCCCATCATTGCCCTTAGACGCGACG
TCTTTTTCCTGAGCTTTCTCCTCAACATCAAGAGACGCTATAAATCCCTCAACGGAGTAT
TCCTGTCTCTTGTGTTTAAGTGCAGTACCAAAACTTCTCTAAGATGGAGGTAGTTTATCA
ATAATGCACCCGGCCACAATTTTATCGAGTAAGACACACTTAAGGAGTTCGAGTTCCTTA
GCCATGGCATGTATTTCATGAGCCTGCTCAAGTACAAAACGTTTGTCAACCATCCTGTAG
TCATGAAACTGCTCCATGACGTACAGATCATTGCTAGCATCAGTAGCACCGAATTTGGCA
GTGCATCCCACAACTCCTTAGCGTCAGTCATGTGCATATACACCTCGACTAGACGATCGA
TAAGAACGCTACGAATCCATCCCACAAAGAGAGTAGTGGTCTTCTCGAATTCTTTCTGCT
TTTCAGCAATGAGAACTCCTTCAGGTTTGCCATTATTAATCTAGAAGCATTTCATAGCCA
TCAACCACAGAGTAACCCTGATCTTCCATCTCTTGAAGTGCACACCGATGAATTTATCCG
GCCTTAGAGCATGGGAAAAACTAGTCATAGTAAAACCACAATGCCTATAATAAGGTTTTT
GGATTGTTGAAAATATTAGCACATAATTATTTCATTTATTCCATAAATAAATCATGACAT
TGCAAATGACATAATCACATCATACGATCTACACATGTAAACTAGACAGTAAAGTATGAA
CAGATTGAATATGCGGAATATGTCGAATGCATACCGAGGGTTTTGGAAAACTGGCTGCTC
AGCAGGAAGGACTCAGGGTACCGTGCATTGACGATGGCGCGCAACACGCCAGCGAAGAGG
AAGATGAGCCATTGTGGACAAACAGGGAGCAGTCGCGCAAAGCATTTTCCAAAAACCTTA
TTGCCGCCTTCTCCCAGTGCAAGACATCGAAGGCGAAGGTTCCGGAGACCTGCTCTCCCG
ATTGCCGGTGCACGTCAGCGAGCAGGATGGAGTAGACTATGAGCGACGGCGCAGTACAGA
GGAGGAGGCAAACCCTAGATTGATTTCACGTATATTGCGTGGAGGCAGCCGCTCAACTTA
TATAGAAATATTAGGACGCTTGATCAGGGCACCTGCACAATCTTCACTCCGCGTAACCGA
ACCGGATAAGTCTCGTGTAACTTATCCGGACTCCACGTCGTTTCACGCATCGGATTATTC
GAAGGGTTTCCAAAAAACGAATTCGAAATTTCTGCAGCAAAACAAAACTGCGAAAGGAGA
TCGTATCTGTGCAAGGGTGAGGAACCAATTTTGGGGACCATTCGACGCGTACGTTGTGCA
CGGGTGCCGCCATGCTAGGCCAGGCGAGCGAGCGCGTGTGTGTTCCCCCCGTTCTCTCCA
CCTCACATGCCTCAAGTGGCTAGGCGAGTATCCTCCCTTATAAGGAGGTCTTCCTCTTCT
AGAATATGAAAGGTGGTACTAAAGTCCCCGTGCATGCCATCCCAGGTGGGCTTTTGTGAT
TTTCCAAAGAATTAATCTTCGAATGGGTTAAGACCCATCTATTAATTCTAATAATTCCCC
ACCAAATCTCAAAATCCTACTGAGATTTGCCTTTTTCCAATGTACTGTTTATATACCAAC
TGTTGATGGAGACCGATTAAGATTGAACATCCACCTAGAACTTCAAGCTACACTTACTCA
CAACTTGAACAATGGACTATGCCTTGAATTGCAAGTCTTGTGCAAGCAAGTTTCACACAG
AGTCTTATCTGGTACTAGACCGTCAGTAGACTGCTCCTCGGGTAGAGTGTATAAGTCATA
CTCATTGGTCTCTTAGTAAGCTTCCTAGAAGATTCACCTAAAATATCAAGAGTACAACCA
ATAGTCAAGCTCACAAAGGTGTGTTCTTTTAAGAATGCTCTACAGGATAGCATCTTTGCT
AATTAAAGCTAATAGAACTCATTAAGGCATATAGCCAACCTGCCTTGCAGCTCATGAGAG
TACATGCATCTTCACTTAAAGAGGATTTAGATTGGTACTCTCCTCCAGTTGACTAATGGC
TTGTTCTTCACAGGTTCTAATTCACGGGATCTCCGATCATATAGATTGGGTTACCGCCAT
AGTATAACTCACATGGGTTTCAAACTCATCTCCTTCGATGCATTGTCTATCACATTTCGT
GATAGTTACTTCGTAGATGGATTTGCCAGGTTTCTAGCTATTTCAGTGTAATTCAATGTT
ATAACCCCGGAGTTTCTCAAATTCCTGACAGACTACAATTGTCTTTTCACATGTTTAGAT
GATTTCATGTTATCCTTATAACTGTTCACTTTCACAATTACCGTTTGATTGTCACAGTTC
ATAAGAATAGCTGGCACGGTTTTTCAACCACAGACAGATCAATTAATACATCACTTTTTC
AACCATAGGCAGATCCATCAATAGATCACGCAGCCATTCTACCTCAACAGTAGCAGTATC
TAGTGCTGTCAGCTCTGCTTCCATGGTTGACCTCGTCAAAATAGTTTGTTTGCAAGACCA
CTATGAAACAACAGCACTAGCTTTTTTGAAGACATATCCACTAGTGATTTTGATCCCATC
CACATTAGAGATCCAATTAGAATCACTGTATCTCTCAAGTATCGCAGGATACCCAGTATA
TTGAAACCCCAATTGTAAAATCCCTCCCTACAAGATACACAGTATATTGAAGGCCCAATT
GTAACAGCCCTTCCTCCAGAACCACGTAGTCAGTTCATCCGACAGATATACCACTCCACT
TACACTTGCGTTCTCGCTTCCTGTAAAAGGGTTAACCTGAGAGTGACATGGTTGGAGGGA
AGATGCCTTATAAATTGGTTTCAACCTTGCTAAATTCATGGGCCACACAGGCCAAATCCT
AATTGGGCCAGGATGTCACATACACCCTCCCTCAAAGGACCCGACGTCCCCATGGCCCAA
CTTACCCATGTAGCTACACAGGTATATAGGCAAATGTCCAGGAACACACCCCCTCTTTAG
CGCATGTCTGTATGTCTAGTGCCGGCGCCATACGCCATGCCATGTGCCTCACACAGAGCC
CACAGGTGCCATGCTTCATATGCCCACACATTGACCCGTATGTGCAACCACGAGGGTCAG
CTCTGATACCATTTGTAACAGTCCTCCCTACAGAACCGCATAGCCAGCCCATCCGACGGG
CAAGCCTACTTACACATATGCTACGTCCAGAAATTCCCGAATATAATTCCGAGTAAGATG
TGCATTAAACCCCTGTCCAGGACCAGCCAGGGTACACAAACGACAAAGTTGATATACAGA
TCCACGTCTTACACACATATAAAAGTCTTACATAAATGCAACGGAAAATAAAAGCGAGCT
TATTCTAGATCTTGATGCTAACAGCGGGGCAACACCATTCCACACGCATCCTTGATGGAA
CGGACAAAGCCTGCTCCTCCGAGTAGCCACCATCTGACGCATACTCCAACTATGGGATGG
GAGACAGAGCAAGACTGACTACTACCCACTGTACTCAGCAAGTCATACCGGAAGAGAGTA
TGATGCAGGATATAACCAAGGAGAGCTAGAGGGGTTCATTTGCATAAAGCTAGCATTTAA
AAGCATAAGTTGAAAGCAGTAAAACTTTTGTAGTTAAGTAAAACTTTTGTAGTTAATTAA
GCAATATTAATCATCACTGTCCAACGCTACACCACGTTGCGATAAGGCCCAACCAACCAC
CTAAATTAAACCAGTTCCATTAAGTCAAATTATTATAGACGAGTCTAATCATGGTGAATC
TGTTTGATCGCCCATAATCGCGGGCACGATTATTTATGATCAGAGTAAAACTATTCGAAT
AGTCGTGCCCGTGGTTATGGCGATCAACCAGAATAGATCTCATCTAAGGGTCGAGGGGGA
GCCGCCCCCCGCGGTTTTTAGGGCAGCGCCCTAAAAAGGTCACGGGGTACATAGATCTTA
TCTACGATTCGCCATGTGAAAACCTTAACAGCGTAATCAAATTATGCCGAAACCGAGGCA
ATCTCATTGGCTTGTCTTTTCTCATTGGCGTGCGGTTCCAATGGACATCGGACTATCCGA
TGAACACAATCGCGCTCGGCCATGGTGAGTACCAGACATTCCAGTGAAGTCACCAGCACA
TATACCGATTGATCTCATCAACCCATGTGCCTATCGGTCCATCTCATGTTCTGATCATCT
AAGAACTCATCTACTACATAATAGATCTTATACTACGCCCGCATATCAACAAGTACTCCC
TCCGTCTCAGAAAGAAGCGACTCCTGGAAGGCCAAGGCAAAATTAGCACAAGTAGCTAAA
GACCCAAATACCCTCGTAAAGTACTGCCATTAATTGACAGTTATGTAAAATCAAACCAAG
ATTCTCTGCAAAGTAGTACTAGTGCTCTGGAGTAGTACTAGCATCCAGCAAGTGTGAACA
AGTGTGAACGTAGTTGTCTTTATTTTTTTCTCACCCATCGATGCTAATTAATGAGCCGAT
TGAGCAGTCACTTCGTAATCAGCAGCGGTTGAATGCTTCTTGTTTTTGTGTAGAAGTCGC
CTTTTTACGGGACAAACTCTTCTCGCTAGAAATCATCTCTTTTCAGGACGGAAAGAGTAG
GTAGGTAGGAATAAGATTGACAAGGTACCAAGTGACCACCAGCTCGCCACTGCTGTTACA
GCCTAAAGATTATGTTCGATTTGCTTGGAACGAGCTCCTCCTCTTTTTATATCCTTTCTT
GGTTTGTTTGAGAAAAAAATGAGGCTTGAGCTTGCAACCTGGTCTGGACCGAATCGTCCC
TATAAGGCCCATTCAAGTTTTTAACAGTAAATTGGGGAGAAAATGAAACATGGAAAGTGG
GTGCATGTTCTAGGGATTAAGAAGACGCGCGTCCATCACAATGAGTTTGGTTCCGTATGG
AAATAGAATGGAATCAGACGCGTGAAGAGCTACACGTGCGTGAGGGACAAATCCAAGAAA
TTTGCCGTGCAGGAAAAAAAGGAGGGCCTCGTCACTCTCGAAATGGAAACCGAGTGGGAA
AAGAACGACAGACCACACAAATGCTCCGAATTTTGTAAGTAAGTGTGTGTAGTATAGGCT
AAGAAAAGAGAAAGATAAGACATGATAAAAGATAAGTAGATAAATTATGAAGGGGGTAAG
ATTTCCCATAAACGGACATATATACGGACGGTGATGAATTAGTATAGTAAAGTAATTCAG
AGCTCGCCGGCCGGAGAGGTCCATCTGTCGAGCATGTCGAGGCACTCCTTGGGGCGGTAC
TCCGGGGCGGTGTGGCCACCGCCCTTGACGGTGGCGAAGGTGAGGTTGTGGTCGTAGACG
GTGGTGAAGCCGGCAACCTGGCGGTTGGAGTACCACGGCCTCCAGGCGGTCACCACGTTG
TAGCCCAGCGTCCGGATCCACTGCTGCGTGCCAACGAACGTCATGTCCAGGTCGTGGTCG
CCGTTGTACACCAGCGCCCTGTAGCCGCGCTGCGTGAGCTCCGCGTGGTAGGGGATGGCG
CTGTCCACGTCGTGCCGGAAGAGCGGCAGCGCCGTGCAGCGGCTCCAGGAGGCGATGGAG
CCCTCGTGGATGCCCAGCGTGGCGCGCACCTCCGGGTCGTCCGCCCACAGGTACGACAGC
CGGTAGCCGTTGTCCCTGCACTCCACGGGGAGGCCCAGGCGCAGGCGCTGGTCCATCGTC
GTCTCAGGCATCGCGCGCCCGCGCAGCGCGAATCCGCATATGGGCTCCAGGATGTGCACC
GGGTTGATGGCGAAGGTTGCCATGCTGATGGCCTGCAGCGCGTTGGCGCAGTCGGCGTTG
GTCGGGGTGGACACGTAGTCGCCACGGCAGCTGCTCCGCGCGGCCTCGTACATCTCGTCG
GAGATGAGCCCCATGCCGTGCATGAAGGGCACCTTGCCCCCACTGTCGTACTTGACGTCC
GTGGCAGCGTTGCCCACCAGGTAGCCCTTGAGGTTCAGCCGCGCCCGGGCGTCGTCGTCG
TTGGCGATCTGGAGCGCCGTCACTGGGACGGTGTAGCCGGAGTAGGAGTCGCCGCCGATG
TAGAGAGGGTTCGAGGCGAACTCTGGGTGATCGCCCAGCCATTTGGTGAGGAACACCACC
AGCTGCTGTCCCGTCTGTGTGAGGGTGACGTTGTACCCTTGTTCCTCACGGGCGTAGGAG
AACCCCGTCCCCACCGGCGCGTCCAGAAATATCACGTTGCTCACCTAACATCAAACATAT
ATCACTCTTCATTATTCATGCAATTTATTTTTTTAGGCAAAATATATTCCACATACTTGA
TTCATTAGCTAGTACCTTGGTCCAGGAATCTTGGAAGTAGAACAATTGAGGGAACCCTTC
CGTGTACCCAGCTACGTCAAACTTGAGAGGGCCTGTATATATGCACGTGTACTCATTACC
TTTGAAAATCATTTTCCTAACAAAAAAAATTATACTCCTATTAATTATATAACCGACAGG
ATCACGAGCTAATTTCAGCAACCATCTGTGGTAGGCATATATACGCACTGGCCTTTTTGT
CTGGCTAGCTAATTGAAATCCTTTTCACTAATTCACTTGTAAAAGCAATTCTTTTTTTCT
TCAAACGAACCGGCACATGATTGTGCCAATTTCATTGGATATAGCAGAAAAAATATACAG
GCTATAATAAGGAAAAAGTTAAACAAAAACACACCACCACCCCGTGCTAACAATTCCAAA
TACACTCCTGGAAAAAAGAACTAGGACGAAGCCAGCGCCGATATGCAGGACCGATTGCTG
CTAGTCTACATGGGCTGGAAATGCGCCACCGAACACCTTCTCCAAAACAAAACATCATCA
GCGGGCTCCCAGTCATCCTCATGGAGAAGGGTTGGAGAGGGAAAGGGCGAGACAAAAGAA
GATCCGCTTGTTCCTCACACCTACCCGGCGATGACAACTGAGAAAACATTGAAAACCAAA
CTGAGAGAAGTCCGCGTCAATAGGAAGACGAGATCTTGAGGATGATGCCTCCAACGAGGT
CATGATGCTGAAAATACCACTATCATCTGTCAAAAGGGCTTCATTTTCACCCGAATAATC
TTACCAGGGGAGGAGGCGTTAGCTCGAAAATGCCCTAAAGGGGGGAACAACCCTAGACGT
GGTTGTTGGCCCAGAGAACTCCAAGCATGGCTTTTGCATGTAGATCCCTCTCCAAATTTG
TCACCAGCAACCTAGCACTCCACCACTCAACCGGTCTCCGCCACGCTAGCAATCCTTTGC
TGGCCAGCCACATTCAACGCTACCAGTTCTGCCAACCACCTCGTCATGGTGTCGGCCTCC
TCCTCGGCCATGGCCTTGTGCACCACCGGCCTTCACCTCATGCTCCCATCACGCATCGCC
GATCTCCTCGCACGCCCCCTGCCACCTCCTCATAGCACCAACAACCGCCTTGCTCTGCTA
TCTTCCCGGCCATGGCCACACGTGTCGTGGGTCTGCGTGCTGCCAGCCTCCTCCTCACGA
GTCGCTGGCCACCTCCTCACGCTTTGTCAGCCTCCTCGTTGTGTGCTTGCCGCACTGGCC
ACCTGCAGGCGCTACCACCTAGGCCTCGCCCTTGTAAGTCGTGCCTCCACCCTTGCGCAA
TCTAGTTTCTCCTCTCCTCCTTGCTGGTTCGTCGTGCATCCTCCCCATCACCGACTGCTG
GGGCGGCAGATCAGAAGAGGACTAGAGCCGAGACCCAACGATGCCGGTTTGGCCGCTGAT
ACCGCCACTGACAGCCTTCCCTTCGATCTTGGCAGTGCCTCGGACTATCGCAACCGTGAG
AAGAATAAGAGAGCTTGCTGCCGTTGTCCTTGTGCCCCCTCCCCCGGCTTTGCCCACGAT
AGCTCAGGCGGCGGTGGCGAGGCGGAGGGGACGACGGCTAGGGATGGCGATAGTGCTGGT
TGCCGCTTGTGCTATCCTAGCTGGGGCCGAGCGATCACGTACGAGCTCTGAGTGACCTTG
CAAAAGCATTAATTTCATTTTATCTTCCCTAGATCTGCATTTTCCAAAGGATTTATTAAT
TGTTGGATTTAGTCTTAGACAGAGTACTTACTAGTGTTATCACACTAGTGCGTCATGCAT
TAAGGCCATTCCCAACCCAGAAATTATCAAGTAGTTTCCATACTTGCCATGTCATATAGA
CACTATGTGTAGAAACTATATATTCAATGAATGGTGTCTTCAAATTAAATTATCATACAA
TCACCTCTTTTCTCTCTCTTTTTATCCACCTATCACCAAGACCGGCTGATCGGTCTAAGT
CAGTATAGCAGGCCACTCAATGGATAGGTGTTGTTCATGTTTCGAGAGTGGCCAAGTTCA
TAGTATGAAATTAATATCATACTATATACCTTCGTTCTAAAATATAGCAACATTTAAATC
TAGACATAGTATAATATAAAACTAAAAATAGCTCAGCTAAGACAAGCCCATGTAATCAAT
TATTGTTATATATGTAATGCTTTTCGAGCAATTATATTAGTACTTAAGAACCATGCATAG
TACATATGGGTGGTAATAGGTCTAAGGCACATAGGTTCTTTCATAACCTTACCTAAGCCC
TTAAATATTTTAAAGTCAAAAGTGAATAAAATTTTATTCCACCCGTTTTAAACCAACCCT
CGAATTTTATATTGTAAAATGCTATATCGCTTTACCGCTTGTAATTATATATGTATAGTC
CATAAGCTGAAATGAACGTAGACAAATAGTTGTGATGTATTAGCAGCTAGCCCAGCTAGC
TAATGGCTTCTGCTCTACTTTATTTTGAGCAATTGGAAAGTTAAATGAGGCTTAGTCAAT
TCAATTTAGGCTGTGTTTAGTTGGTGGAAAGAGTGGGAAGTTTGAAGAAAGTTGGTAATT
TGAAAAAAATTAAAAGTTTATGTGTGTAGAAAAGTTTTTGATGTGATGGGAAGTTGGAAG
TTTGAAGTTGGTGGAGGGAAACTAAACACGGCCTTAATTTCAGGATGTTCCCAATCTTGG
GCATATTCGTTCTGTATTAATTTAAATAAAACCATTCAGGAAAACCAAATCCCTTCTTGA
ATGTCATTGACAAGCTACTCTAACTTCTGGTATATTTCCTTCACCTAAAAAATGTTCATA
GCCAGAAATCGATTCTGTTTAGGACACAGAGACTCATATATAGGAATTAATTATTTTATT
GGGGCCAGGGTGGGTAGGGGGAATATATTAAGGCTGTGTTCTTCCCCCACCTTTCCTAAC
TCATCTCTATCGTGTTCCGCGCACGCTTTTCAAACTGCTAAACGATATGTTTTTTTTGCA
AAATGTTTCTATACAAAAGTTGCTTTAAAAACCATACCAATCCATTTTTCAAAAAAATAA
TTAATCATAAGAAAATACATTGCTCCGTTTTGCGTGCGCGGGAGGTGAGTTTCCAACCTC
ACCTCCTGAACACAGCCTAATTGGGAATGCTCCAACTTTTATAGAAGTATATAGGAGTGT
GAATACTAAGGTTGTGTTCAATGTTCCCTCGTTTTTCGTAAGTGCATTTTCCAAACGGTT
AAACGATGTTTTTTTAAAAAAATACTATAGGAAAATTTCTTTAAAAACATATTAATTCAC
TTTTCAAGTTCTTTTAGCTAATATTTAATTAATCATGCACTAATAAATTACCTTGTTTTC
CGTGCATAAGAGATGAGTTCCGAAACTACTCGTTCGAGTGCAGCCTAAGGTGTACTTCCT
CTGTTTCATATTATAAGTTACTTTAGTTTGTTCCATGTCAAATCTCTTCAAGTTTGACTA
AGTGTATAGGAAAATAGGATAATATTACCAATACCAAATAATTATACTATAAAGTATTAA
ATGTTGGATTTAATGAAACTTATTTGGTATTATAGATGTTGCCATATCTTTTTATTAAAC
TTGGTTAACTTAAAGAGGGTTGACTTAGGATAAAAACAAAGTGAATTATAGTGTGAAAAG
GAGGGAGTAGAATTTTTCTAAGAAGATAGGTCACTGGCAATACAGCAAGGGAATACCTAC
ACGGCAAAATATCCACAATATTGTGAAAGACCTCTCAGAACGGATAGATATATACAGTGG
AAGGAGTCTATTAACTTGGCAGGTTTCAACTTTAATTAATAGTGGAAGGAGCATTCAACA
AATTTGAGGCCAAATAAAGACTTGACTCATCGTCAGTTTTTCTTCGGCAACCATCTATAT
ACAATGTGCCATGCTTGTATGATGTGGACAGGGGAGATATTTCCAACGAAAGAAAAGCCG
TTGTTGATAACGCCGCGAGCCCCAAGTTGTATTGAGAAGATCGATTAATTATATTATGTA
GTATTATTCTAACTCAATTGCTTTGTCATTTCCGTAGACCAGCAATATTATATTGCAAGT
TAATTTGAACTTTTGTAAACTACTATGTTGCATGGTGGCAGTACTGGCCGGCAGATATAT
ATGTATATATAATTATATAAAGGCCAAGTCTTACATATATACTTAATTAACCTTTTGCTG
TTCGCAGATAAGCTTGTTAGATATATATAGTTGGATATATATATATTAGTAGTTCTTTTA
TTACACTGAAGACATGCATGCCACCATAGGTACACACACCTGAGAAATTAACAGTCTCCT
GATTAATACGTACGTATTTAGAGAGAGAAACGAAGACTAACGGCCAATACTTAGTCTCAC
TAAAATGAATATCCTAGCTAGTTGATATGTATGAAATATTCGTTGATAGTATATATTGGG
ATTGAATCCTAGTGCAAGGGTGGAATTAATTAATTATATGTACGGCGCTTCACCACCATG
CATATACCGGGCGGGGTGCTTTAATCAATGATGCTTTGCATAGTTAATCGTACGTGTGAC
AAGCTAGCTAGCTAGAGTAGATTGATGAAAACTCCTATATCAGTGGTTAATTTATTGGGC
GATCGAAAATGAATGAAGAAATAATTAAGATAGAGCTGGGTACCAATCTCGAAGAGGAGG
CCGGAGAGGGCGGAGCAGCCGGGGCCGCCGGTGATCCAGAGGATGAGGGGGTCATCGGCG
GGGCTGCGCTCCGACTGGATGAAGTAGTAGAAGAGCTCAACGGTATTGGTGTTGTCCACC
TCCACATACCCCGTCTCCAGGTGGAACGGCAGCCTCCCTTGGAACCCCTTCACGTGTGTT
ATCACGTTCCTCGCCCGACTCGTCGTCGGCGCCGATGCCGCCCATGTTGCCGAAACCAGC
AGCAGCAGCAGCAGCAGCGTCGATGTGGCCCTGGTAGTCGCCATTGGTATCGACGATGAG
CTAGCTAGCAAATGCATGAGCCAGGGCAGCAGGGGCCCCCTTTTCTTTCTTAAATAAAGG
TCCTCCGTCCGTCCGTCCGTCCGTCTTTGTCTGGCTACCATGCTCTTGTCCATTTCTTAA
TTTAATTTATTTACTGTGCATGCCGCCCGGCCCTGTGGGACAATAATTAAATTAATTGAT
TTCTTCACGAATTTTATTAACGAGATCGATGGACTTGTTTACAAGCACTCCCCCCACACA
CAAAAAAAAAAGCAGTCAAAAAAGCTTTACACTGGAGATGAAGAGAAGAGATCGAAAAAG
GTAAAGGTAGCTAGTGACCCGGGGTGCATATATGCGGTCAGCGATTGCGTGAGCTACTCC
GTCCGTTTCCTTTCCCTACTGCGCAAGAGTACCAGGCCAGCTCTCCAGCTGATCGATATC
ATATGAGAGGCTGCGACGCATTGCCGTCATCTAACTTCACCCTAGCTAGCTGCACCACAC
GTACACGAATCTACCTACCTACTGTAAGCTATTAGCTACTGTACAACTATATCTCCTCTC
GATCGGGACACATGCCCAGCATGCTTCTCAACTCTTTCCAAAATATAACAACATTTAATA
TTAAAAATTTATCTCATAATATATATAACAGTTTCATCGCTATTTAAATTTTTCATCTAT
TTTGTTTTCTCGAGCAATGAAAATCCTCTCTTATTTAATCTTATCTCTTTTCTTAATACC
TGTACTTATACTTAATTAAAATATTTCATATTTTATTTTGGAATGAAGATTGTAAAAGTA
AAACACGAGCACATTCAAATTCTCCCACGAGCTAGACATAGACAATTCAACAAGGAAGAA
ACACATATCGGTGAGTACCTACAACATGACAAAAGTCTAGCTAATAAAGTCATCTCGTAG
CCGCTTGTTATTTCTGTGTCGGCTACTTCATCTCATTCGTCACGTTCCTTTGGCAGATAG
CTAGCTAGCTATACTTTTGCTACTCACCTTAATTAATTGCTAGCTTATTAACTCTGTTAG
GTGTGGAGACGGATCGATGCATCTGAATTCGATGCTGAATTTTTACATTTGTGTACTTTT
CAAAATCTTATTTTACAAATAGATCCCAAAAAACTTAACCTAACAATGCTCTTTTTTGGT
TGCGCCGGAGGGGATAGCGCCACCCTCCAACATGCACTACAATGAAAAAGCTTTTCGCTG
GTGGCTATTTTATATTTTTGCTGTCGGCCAGTGCAGTCGCCAGTAAGAAAACCCAGTGAA
AATAGCGTATTTTCGCAAGCGGGAATTAGCCGCCAGTGAAAATATATTTTCACTGGCGGC
TACCTAAAGAGAACCGCCAGTGAAAATCACACCAGCAAATCCAAAATCCCCCACCCCAAA
TCTCAAATCCCCTACCCAAAAATCCCCCACCCCAAATCCAAAATCCTTGGACGCCCTAAT
CCATTCACAAAATCACAAATTCATCACAAATCTCATAATCAATTGAACAAATTCATTCAC
AAACATTCCAAACCATTCACAAATCACAAATTAAACTCACATTCATTCACAAATCACAAA
AAGTAAAAAAAAATTGTCGTTGTCGCTGCACTCCACAACGGCCACCGCACCTATCGCCAC
TAGCTGCCGCCGCCGCTGAGGTCATTGCTGCACTCCACCGCAGCCGCCGGACCCCGCCGC
ATGGAGCTCGACGTCGCCGCCACATGGAGTGGGGAGGAGCTCGTCGCAACAGCGGGGAGG
AGCCCGTCACGGCTCTCCCGTGGCCGGATCGGCTGCCCGCGGCCCAGTAGTGATTATGTC
GTCGTCGCAGCGGCCTCCCTACCCTATCGGGCTCCCCCGTCGTCGTGGCGGCGGATCCGG
CCACCCCCCGTCGTGGTAGCGGCGGCTCCAGCCTCCCCCGTCATCGTGGCTACGGATCTG
GCTACCCACGTCGTCGCGGCGGCGGATCCAGCCACCCCTGTCATCGCAGCGGCAGATCCG
GCCTCCCCCATCGACGCGGCGGTGGTGGCGATGGCAGCCCTCGGCGGTGGTGGCGATGGC
AGCCCGCGGCGGTGGAGGAAGGAGAGAGAGAAGGAGAGGAGGAGAGACTGAGGTGGGGGC
GGTAGGTGGCTAGTGTGGTGGGTTTATATATTCGCCTCAAAACTTTTTTCGCAATGGTCC
CCTTTACCTAGCTTGGCCGCCAGCGAAAATCAGTTTTCGCTGGCGGTCCGTAACCCCCTC
CCCTCATTATATTTGTGCTGGCGGTTTTTGCATATGGCTGCCAGCGAAAATTAAAGGGTA
ACGCCAGGAAAAATTGTTTTTCTAGTAGTGATGGTGGCGCCAGCTAACCTAGCGCCGTCA
CCATGCCACCTCGGCAGAAGGGCAAACGTGGCTGGGCTGACGTGGCAAGGGGGCACCAGT
TGTGCTGGCACCGTCCCACTCCCCAAGACCTTTTGCCTCGAGCTGCTGGCTGGCGCCGCC
CGCCGTCTCCAGACCTTATGCCTCAGGCTGCCGGTTGGCGCTGCCGCCCCCCCAAACCAC
GGTGCCAGGGTGGCTGGCGCTGCCCTTCACTCCCTAGAACCTTCTGCCTCGGGCTACCGA
CTGGCGCCACCCCCCCAAGCACGGTGGCTGGTGCCACCCCCTCCCCCCAAGACCTAATGC
CTCGGGCCGCCATCTGGCGCCACCCACTCAACCGCCGCGCTAGGGTGGCTGGCGCTAACC
CCCCCAACCCCTCGACCTCCTGGTCCTTCTGTCTCTGCCTGCTGGTTGGCGCCGCCCCTT
CCAACACGGCGCCTAGGTGGCAAGCGTTGACAATTCACAGTAAACATACAATGCAAATAT
TTGGACCATTTCACAGTAAACATACAAAACAAAACAAGTTCCACATCAAACATCACGTAG
TCCACAAGTTAACTAAGTTGACAAATAAGTCCACAAGTCCATCACATAGTCCATAAGTTC
ACAAGTCCACAGGTCCATTAAACAAGTTAACACATGAGAAATAGTTGAACTTCGTAGAAA
TTACTTCTTGCATTGACACCGAAGAGCCTGCCAGCCTAGAGTGTACATACATTTGAAAAA
CCAATTAACAAAACAATTACAAAACGAAGCGAGGGAAATCAAATAGCACCTATAGGGATC
CAAACTGAGACTCTTTTACCAAATCAAAGTAAATTTCCCATTCCAACTGACCTAGCACAT
TCAATATATACTTATGCCCTTTACCAACATCGTATCGCCCATAAAAACGAATCTCCACAT
TATCCTCGGTCCATTCAAGAGCTTCTTTCACTTGTGACCTTAGTTCATCTAGAGTTGGGC
GGGCGGGAAACAAAATGGTCTTGAATGACATATCTCAAACTCAACATGTGCACCAACGTA
AGGTTCCACCACTCTACCACTGTACTAAACACGAACAAGTCTATCCATCTACACCAAAAA
AAATTGTGACTTTATAACTAAAATCACATCTTCCTTCCTAAACGTAGTCCAAACTGACAT
ATTATAACCAATGCATAACTTAAATTGTCCCAAAGCTACTACTTCACGAAAAGTATTTAA
TCCACATCCAAAAGTACCAACAAGTTAACTAGTGCATTAAACATCAAAATATTACAAATA
CTCCGTCATACAACCCAACCAACTTCTAATTAACAATAATAAATTTCTATAATGCTACCG
AATTCGGCTCCCATTCATATAATTCATACCTACAAATTTAACCTAAAGCCTCTGGTCCAT
CAAATTAATAATTCAACGTTGCCTCAAGTTTATTTTTTCATCCATCTGTCCAACCAAACC
ATCTAAAAATTCACATTACCACATATATAATTCAAAAAATCATGGCACTACCGAATACAT
TGCACACATGTATCACTATAATAAGCAAATCCCAAGAAAAAATATTGAAAATCACAAATT
TGGTTAAAAAGGGGTTCTGGGATTACCCTTCGATCTACAAATTCAACTGATTAAAACCAA
AAAAAGAGGGGGGGGATGGAGGAGTATACCTTTCTCGTTGATTTCCAAAAAAATCCCGTG
AAAAACACCTTCAAATTGAGTGGATTTGAGATGGAGAGGTGAGGGGGCAGAGAGAGAGAG
AGAGAGAGGGAGAAGAACTGCACTCGGGCTTGGGGCTAGCACTGGGCGAAAATGAGTGGG
GGAGGAGAAAGGGGTAGGCCCCGCGCGGGTTAAAGGCGCGGCCCACCCAGGGAGAGTGCA
CCAACCATGCTGGCGCCATGGTATGTGGGACGACGCCAGTGTGGCTGACGCCCCCCTTCG
CCACGTCAGCCCAGCCAGGTTTGCCCTTCTCCCGAGGTGGCACGGTAACGGCGCCAGCCT
CTCTGGTGCACCAAAAAGGACTATTCCTGGATTAAGTTTTTCTAGGGGTCTATTTATAAA
ATAAGTTTTCAAAAAGGACCAAAATGTAAAACTTTCAGATGCGTACTGTACTTCAGTACT
GTTAGTCACGTTGCGAAACTTTTGGGTAACACATATTGTTCTATTCGAATGCTTCAGGAA
CCGACTCTTCCCTGGTCTGCCAAGTTGTGTCCTGCCTTAAGCTCTATGATGTACCCGAAT
GTGGAGGAATACGAAGGACAAATAGAGCTGTCACCACCTGCTGCCTACCTCACTTTCCAT
GGAGCACACAACAAACGAAGGTAATTTCTAACCTAGACACTACGTCTAAGTTATTAGTTA
CTACTCTAGCCTTACGCATGAACTTCCTTCATTATCTAGAGTCCTAGTACTAGAGCATTC
AATTGCACATTAAGTGACGAACCCACACCAATGAGAATGCACTACTACAAAAAAGCTCAT
AGAGATCGGCACTATAGGTGCCGGATCAGCTAAAGCCGGCACCTATAATGCTTTTATCTC
CTCCGTGGACTGAAAACACATAAAACCGACACCTTTAAACAACTATAGGTGCTGATTCTA
AAGAAGAACCGACACCTATAATATAATATAGGTACCAGTTTTCTAAAGAAAAACCGACAA
CGATATTATAGGTGTCGGTTCTTCTTTAGAACCGGCACCAATAATAAACTATAGGTATCG
TTTTTTTTTAAAAAAACCAGCACCTATCCAAGCCGAGCCGAGCCGATCCAGGCTGACGCG
TCAGCCTATATGAGTCAATATCGCCGAGTCTTTATCTCTATCTCTCTCTCTTGCCTCTCG
TCTTTTCTCGCCTCCTCTCTCTTGCTTCTCGTCTCGTCTCTCTCTCTCTCTCGTCTCGGC
GGTTGGGCGGCGTCCTGGCAGAGGCACAGTCAGCGGTGGCAAGATGGGAGGCAGCAGGCA
ACGAGCTGCATCGGCGGCACCTACAGCGGCGGTGACCTTCGATATGCTTTTGGATAAGCA
TGAGAAGCAAGGTGGTGAGAAAGCTCGCAATAAAGGAAAAAGACCAAGATCACCTCCTAG
GGAGCGATTTGGTCATTCACCAAGACAGTCGGGATCACCTACATATCATTGTTCTCAAGA
CATGTCATGAGGGTCTTATCCAATGCCACCGCCGGGTTATCCCTTTCCTTATTACATGCC
ATGGGGGCAACACCACTAATGTTCAATCATATGCCTCCAATGCAATACAATCAAGGATAG
GGAGGACCAAGGAGGCCAGCTCATGAGCATTTGTCTTCACCAAATAATGGCCGGTTTTGT
GCTAAAAACCTCGTTGATGAAGGAAAGAGGGAATGAAAGCATGTTAAGGTGGAGACAAGG
ACTTCGGAGGTGATTACTATCAAAGTAGGGTCTCATAATGTGCCAATACGTTCTGGAGAT
GAGGTTGGGAGTCTTCAAGTAACAAATCCGAAGCCGGGATCAGTTCATCGCAGTCGGCCG
GTTTGACCACAGCCCTACGGCCGGTCTGACCGCCGGCCACATGCCGGTTTGATTGGCGTC
TCTGGCTGGTCTGACTGACGGCCTACGTCCGGTCTGACCGGGCTCCAGCGCCGGTTTGAT
GAGAGGTTTACAAAGGATAGCTCGGGGGCTTCATCGTCTTCAGGTAGAATCAACAGGGGG
CATTATTTCTCTCCTGGAACAAAGCCGAAACCAAGGTAGATGCCTAAGGATTTAACGGCT
ACTCAAAAAAGAAGGTTGCAATGTCTTTGGGCCCAAGAATTAAAAGAGAGAGAGAGAGAG
GCCGAAGAGCAAAGAGATAGAAGATTCAATGAGTTGCGACCACCGCCTACAAAGGTGTGG
AGGCGTAAATCCATAGGGGGAGAAGAATTGGTTGTTGTGCAAATGGGGAAGGAAGAACAA
CCGGTTACTAAGGACGAATCATCTCCAAAGGACGACATGGACGTTGACATGGTGTGTATG
TTGCATATGGAGTTTTGTGCTATGGATAAAGCCGAAGTTGCTCAATTTTTAGTAGGTCCT
AAAGATGCGGTTTTTGAGAAGCCCGATGAATCAAATCGTCATATGAAGCCTCTTTATCTC
AAAGATCATATTGATGGGAAGCCGGTCTCTAGGATGTTGGTGGATGGAGGTGCCGCCGTG
AATTTGATGCCGTACTCATTGTTCAAGAAGTTGGGACATGGAGATGATGAGTTGAAGAAG
ACTAACATGATTCTCAATGGTTTCAATGGTGAACCTACGGAGGCGAAAGGTATCTTTTTG
ATGGAGCTTACCGTGTGAAACAAGACGTTGCCAACCGCTTTCTTCATCGTCGATGTGCAA
GGTAACTACAATGTTATTTTGGGTCATTGTTGGATCCATGCCAATTGTTGTGTGCCTTCT
ACCTTGCATCAATGTTTAATTCGATGGGACGGTGATGATATTGAAATTGTTCAAGCGGAT
ATGTCGGCCAAAGTTGCAATGGCCAATGCGACATTAGAGTGGCGTCATGGGAATATTCAA
TGCTTATCGGGGATGGATCTTTCTAGCTATGATTTTATTAGTATTTTCGATGGCAAATTT
GTACCTATCTCTGTAAAGCCAGCTAGTGTAGCACGGTGTCAGGTCCTGAAACTAATGATT
CGGAAACCGACATGTTTAAACTGTATCAAGCCCTGGATTAGTAAATTGGTACATGTTCAA
CAATCTGGATCTTCATTGCATACGTTTGAATAAGACTCCAAAGGATATATTATTACAAAA
TATATGGGTATTTAAAAACTTGTGGCTAACTAATACAGCAAAAGCTATAGAATGACTTAA
CTCTAATGTTTGGCTATAGACCTAAACCATCTATCTAATCTAGACTTGAGAATTAAGTTA
GAATGAAACTAACTTATGTGATTGAACTCCCAGCTTTGGCAAGAACTCCAAAATGACTCT
GAAAAAGGTGGGGTTGAAGCAAGGGTGAGTACAACGTACTCAGCAAGCTATTATATTCAA
TATGAATGTATGAAATAGTAGCATTTAAGTAGGGCTAGATTTAATTGCAGAAAGCAGAGG
ATGTAGAAGAAGAAAGCCTGTAATGACTTTAATGCAACAGTATTTAGTAAAATCTTGAAT
TAGGTTTCTAATCAAATACCATATGAGTCCCGGTACTCAATTCCGTGAGCACGACTATTC
GAATAGTTTCATGAATATTCTACTGCAGTAGATGTACGCTTTACCCGCAGTCCACGACTT
GCCAATTCATTAGGTTAGTCATGGCCTATTATTAGGTTATTAACAATTGTGGCACTTGTT
CCATGAACTCTAGTCCCCATGCGCTCTGAACGTAACGTTATCAGCAGCGAGAGGAGTTCT
GGCGTTCCCGGGGTCTTTAGAGAGAACTGATCGTATGACACCATGTCATCGCAATCAGGG
TTCACAAACAGACTAGTCATCATAATTTATCTCAAATATTTACCTGCGCCTCAGTAAATA
TTACAATCGCCCTTCGCGGCGTAAATTTGCCTCCTGCGCGAGGACTTACAAAAGGAACCA
CTGTACAGAGGTACCACATTGTTAATTAACATAATATCTAGGTCTGTCCCCATTCTAGAA
GCTGCGGTCGTACTCGTTCGTTCTTCACAAGTACTTGGGCAGTCTTATGTCGGTTGGAAT
AGTACTAGCCACCCGGAAATCAACCATTTTTTACCGTACTGTTCCAATCTAAGTTCATTA
TATTTTATGCAGTCTAACTGGCATGGCTAAGCAAAAGCTAGCATATCTGGTTTGCTATAT
TCAGTTTATGCATTCGAAATCATGAATGACTAATGCATAGAATAAAGGTATAGAATATAG
GGCATTTATGTTCAAAGGAGAGGAATAATAACTTGCCTTGCTCCAATGCAAATAAATCCG
TGATAGGCAACCTGATTATCCGATCCTCGAAATAATACAGGTTGCCATCCAAAATAAAAT
AGACTCTACTAAGAAAGACGAAGAACCAAATTCAATAAAAATCATGAAATAGCAAGAAAA
CAATAAAGAGCGAGAAAGGCTGGGTTTGGGGGTGTAAATATCTCCTTTTTATTGGGTATA
GGGATTATTGGGCTAATATTTTGTGTGGAGGTTCTCGAGGGTTGGAGGCTAAGGTAGAGA
AGGGATCAAGCAACTAATGTCGCTATATTTCATGTGTGGGTTTTGGTTGCTTGGAGAATA
AAGGATATAACTGGTTAAGTGAGTATGTGGCTAGTATTGGCTGGTGGTAGGTTTAGGTAG
TATAATATCTAGGGTTTGGTTATAGTTAAGTTGATTATGGAATAGGATAGCGTATCAACT
AGGCTCTATAGTTTATGTATAGGTTCTGGTAGGCAGAGAGTATGCTCGATGGGTGGGTAT
GGAATTTGGATGATGACTGGAATTTAATTAGGAAGGCATCGGCTAGGGTTTGGTTGTTTG
CTAGTCATTGCTAGAGTCGGGCAGTATAACAGCTAGATTTGGTATCTTTTCTAGCCGGTG
TCAACAAAAAGGATAACGACTAGAGGAATAGGAGATTTGTGTAGGTTTAGTGGGGTGGAA
GTGTTACTCCGACAACCGTGAGTGGCGGCGGAGCGGCTAGGATCACACAGAGCCAGAGAG
CTAACTGTGCGGCGTGCTGTGGAGGTCGAGGGGATAGTGAAGCTCCGATCATTATACGCA
TCAAGGCGTAGGGTGCTAGGAGCAGCACTTCGACCTTGGGTTTGAGTTTTGCCGGGCTTT
ACAGCCAATGGTTCGACGTCGGGGCCTAGGTGACCGCAAACGTCTCCATGAAAGGCGTAA
AGTTTCAACCAGCGGCTTTTTAGTGGCTAAAGGGTATTTTGGATTAAAAGGAAATATTTG
AAAAGGCAATTATAAATTCAAACGGTATTTGAATAAATTCAAATAAAATTATAAAATAGC
AAATTTGGTATCAAAATATAGGGTTTGAATTTAGATGAATTTAGGTCCAAGTTTCACTAG
ATTCGGATCTACGGTTTAGGAGATATGAGCTTCTAAAGATTGGGTTTTGAATTAAATAGG
AAAATTATGAAAGTGAACTGTGCAGGGGCCCACCTGTCAGTGTTTCTTTTTCTTTTTCTT
CTCCTTCCTCCCGTCTTCTTTCTTCTCCTCTTCCGTTGGCAGCGAGAGAGGGAGAAGAGA
GGACGAGCGGGGCGCCGGCCCTCCGGTGGCCGAAACGCGGCGACGTCGGCAACATAACAT
GTTCCCCGTCGACGCGCATCCGGGGACGGCAGAGGTCGGCAGTGGAAGTGAGATATGAAG
CCGGAACGGCGGCGGCAAAAGCTTGCTCCGGCCGGTAAAAGAAGTGGCTATAGTGGCTTA
TAGGACGGCTAAGGGAGAGGGGAAACTAGAAAAATGGGTTCACCTCATCAAGGCAAGCCC
GGTGGCGCGAGGGTTTGTCCGGCAATGCTCCGGTGAGGGAGATCGGCAATAGCCGGTGGT
GGCTGCCATGGTAGAAGAGAGAGAGAGCTTGGTTTGTGGGGGAGAAAAGGAAAGGTTTGC
CGTCTATTTATAGGGATCGAAGGCGGTGGAGAGAGGCGGTTCGGAGGAGAAGGTCGACGA
AGACACGGCTGCGGCGACGTGGAGAAGACAAGCACGTCGCCGATTTCTTAGCGACGACGG
TTGGCGGCGGCGTGCGCCGTGCACGGCACGCGCACCTGGAGGAAGGCGGCTCGGCTGAAT
TGGGCCGGTCTGGGCCGAAGGAAGAGAGGGAGAATTCGGCCCAAATGAATAGAAAGGCTT
TCTAATTTGTGTAGGGAATTGACGGATGGAGTTTGAATCCAAATTAATATTTGGAAGAAA
TTTAAGTGGCTAACCTTTGAGATGAATTTATTTTGGAGATAATTTCAAAGAGAGATTTCC
TAATTATTTGAGTGCAATATTTTAGAAGTAGTATATAATGGAATTTATTTGGTGCACTCA
AATGAAAGGGTGAGAGATATATGAATAAAATTTAATATGTAAATAGGAAGGTGGGAAAAA
GATAATTGGAGAAGGATAAATAGGGTTTTAGCCTCAAAATATATGGCATGGGTTTCAGAG
AATTGTTTGAGGCTAATAGTAAATTTGGATGACAAAGATATAATCTATTTTCTTAGCACA
AGAGCAATTATTCACAATATTCGTAATAATTTTATTCTTGTGCCGAGAAGGAAATCAAAC
CACAGAAATTAAATTAGTGGCTAGATCAAAAAGGAGGAATTTGGATATTTGGATTGAGAA
TCAAAGGATAGGTTTAAAATCAAAGGATGGATTAACAAATAATTCTAATGAGATTGGAAT
TATTTTGGTTTAGGTTCAAGGGCAAAATTGGGAAGGTTTCTTGGACCACAATTCATAAAA
ATAATAAAAAGGGGTTTTCAAGCAAAATTGACTAAAAGGAATTTTAGTCAAAAGAAGGTT
TTGAACGAAATCAAGAAATACCTCAATTTAACCAAAACATATTTTTAAATGAAAAACACA
AAAGAGATTAAATACCATAGAGGCTTTCGTACAAGTCATTTTTAGGAGGTCCCGCTAATT
ATATTTTCCTAGGTTTAGAAGGTTATTAAGAACATAAGAATCAGCATGATGCAAAATTAG
CAGACGGCTAATTTTTGGGTTGTTACACACGGCTAGGCCATATCACTTTGTGCAATGAGT
AAATAAGCTAATTTAGAGTGGTTGCAAAAGAGGGTGCAAAAATATCGGTCTACAAAAAAC
GATATTGGTGAAACTATTGAAGATTTTGATAAAGTAGAAAAGCTTGGTCAAGGGTTTACA
TCGGCCGATCCGTTGGAGGAAGTAGACATAGGTGATGGAACTAAACCAAGGCCGACTTTT
GTAAACAAAAAAATGAGAGCCGATTATAAGGTTAAAATAATCGAGCTACTTAAGGAGTAT
GTTGATTGCTTCGCATGAGAGTATCATGAGATGCCAGATCTTAGCCGTGAACTTGTTATA
CATCGGTTTCTAATTAAACCGGGTTTTAGGCCTTATAAATAGCTACCTCGTCGTTTTAAT
CCTTTGCTATATGACCGGGTCAAAGAGGAGATTGATCGGTTATTGAAGGCGGGGTTTATT
AGGTTATGTCGTTATGCAGAGTGGGTATCTAGTATTGTCCCGGTGGAGAAGAAGAGGAGT
GGTAAGATTAGAGTTTGCATAGACTTTAGAGATTTAAATAAAGCTACTCCAAAAGATGAA
TATCCTATGCCTATAGCCGACATGATGATTAATGATGCCTCGGGTCATAAAGTGATTTGT
TTCTTGGATGGTAATGCCGGCTACAATCAAATCTTTATGGCGGAGGAGGATATGTACAAG
ACGGCGTTTAGGTGCCCGGGATTTATTGGTTTATTTCAGTGGGTTGTCATGACTTTTGGA
TTGAAGAACGCCGGTGCAACATATCAAAGGACAATGAATTTGATCTTCCATGATTTGCTA
GGTATTATCTTAGAAATCTATGTTGATGATATTGTTGTCAAATCAGATGGTATGGAGGGA
CATATAGCCGATTTGAGGTTAGCTTTTGAGAGGATGCGCCGGTATGGTTTGAAGATGAAT
CCACTCAAGTGTGCTTTTGGTGTGTCGGTGGGGAAGTTCTTAGGGTTTATGGTGCATGAA
AGAGGAGTTGAGATTGATCCTAAGAAGATAGAAAAGATTCGTGATTTCAAAGCACCGACA
TGCAAGAAAGAAGTTCAAAAGTTGTTAGGTATGGTGAATTATTTGAGTAGATTTATTTCT
AACCTAGCGGGTAAAAATCGATGCTTTTGTTCCTATACTTCGCTTGAAAAAAGAAGCCGA
TTTTACTTGGGGGGCAAAACAACAAGAGGCGTTTGAGGGGTTGAAGTAGTATTTGTATAC
TCCACCCGTGGTGCGAGCGCCTAAAGCCGGAATGCCGTTTCGGTTAGATATTGCCTCCGA
AGACAAGGTCATTGGTGCCGTTTTGACACAAGAGGAAGATGGCAAGGAGTATATCATTAC
ATATTTGACCCGCCGTCTTTTGGATGCTGAAACGAGGTATGTCTTCATAGAGAGACTTTG
TTTATGCCTTTACTATGCTTGTACCAAATTGCGGCATTACTTGTTATCTAGTAGATGCAT
AGTTGCTTGTCAAGCCGATGTTATTAAACATATGATGCAAAGGCCAATTCTAAGTGGGAG
AATTGGCAAGCCGATGTTATTAAACATATGATGCAAAGGCCAATTCTAAGTGGGAGAATT
GGCAAGTGGGCATATGCTTTGATTGAATATGATTTGGCTTATTGTCACGCCCAGAAATTC
ACGAACCAGAATTTCTAAGCTGAATGTGTATTAAACCCCTGTCCAGGACCAGCCAGGGTA
CACAAACGACAATTGTTGACATACAGATCCACGTCTTACAAAAATATGAAAGATTACAAA
TGCAGCGAAAAAGGTAAAAGCGAGCTAAGCCTGAAGACTTGACTCCTGCAGCGGGCGACT
CCATTCCACAGGCATCCTTGACGGCAGCGACGAAACCAACCTCTTCGAGACATCTTCAAC
TGAGAAGAACTTCAACTCTGGTGTGGGGGAAAAGAGCAAGACTGAGTACTACCCACTGTA
CTCAGCAAGTCATACCGGATGAGGAGGTATGATGCAGGATATAACCAAAAGAGGCTACGG
GGTTCATTTGCATAGAGCAGGCATTTAAAACCAGTAGTTGAAAACAGTAAAAACAGTTGT
AGTAATTAAGCAATATTAACCAGTCACTGTCCAACGCTACGCCACATTGCAACAGGCCCA
ACCAACCACCTGAACTACACCAGTTCATTAAGCTAAACTAGGGGTGAGACTAATTACGGT
GAATCTGGTCGACCGCCCATAACCGCGGGCACGGCTATTCGAATAGTTTTACTCTGATCA
GAGGTGTACAACTATACCCACAAGACACAGCCCCACGACACGTTCCCGTGCGCCGACATG
CCACCACGACATACCGGAAAGAGGCTGTGACAGGACCCTTCGCATAACCCTCTCTAACCG
ATCGCACCACACCTTAGGGTTCGCCCCCGTCCCCAGCAGGCAACGGGCAGCCCCCCCTTT
GGTGCCGCGGTGAATCCGGAAGCCGATCAACCGGACACCCCGGCCGACCCAACTCCATCA
CGCCCACCCTCGCCTGGGTACGTCGGCTAGAGAAAAGCTACACTACAAGCCCAGCCGTTG
CCCACGCTGGCTTGTGGTAAGTACGATAAGTTCTTCCAGGGCATCCCGCGAACCGGTCCT
TAACTGCCATGGGTGCGACCAGCAAAACCATGCACCCACAGCCCACCATGTAGTGTACTT
TAATTAACCAACACCATTGCGGTGGCACTAATCCAAAGCTATTGCCAATAATCAAAGTCT
ATGCTTTAGTGTGATCCCCTTTTGTGCATTAGTTGAACTAAGCATGGCTAAGCATCTCCT
AAACCAACATCTAGTCATTTTGATACCCAAGTTATCAATGGCGTAAGGGAAACAACATAT
AGCTGAGTAATAGGACCCATCCCACATGATATTGTAAAACAGTGCAATATTTAATAGAAA
TGCGGGACATTTGTAAATTGGGTACAATATGATCAATTGCAATGTATGACTTGCCTTGCT
CTCGCACTGATGGAACCACAGCAACGTCTTCGAGAAACCACGAATCGACGAAACGGGCGA
AATCTACGCGACAAACAAAGCACACAAGCAAAACATGCTATAAGACTACTGAAACAGGAA
ACAAAACCATTTTTAATGGATTCTATACATTTTTATGAATTTACTGAGACTTGAATGGGC
TTAAACGGAGCTCGGATGAATTAGTTATGATTTTTAGAAGATTCTTTGTGTTTTTACTAT
TAAAGAAAAGCCTTAATGTATTTATTGCGCAATATTGCCCCAGGGCTGACGTCAGCAAGG
AAGGGGAGGCGCCGGCATGCGGGCCCCATGAGTCAGCGGCTCAAGAGAGAGAGGGAGGGG
CGCCGGCATGTGGGCCCCACTGGCAGTGGCACAAGGCGGGAGGGGCGCGTCTGGTGGCTC
GGCTCGGCTTCAAAGCCGGCAGGCCAAGCGTGGCGAGCGACGGCGGCACGCGCGGTCGCT
GGCGACGGCAACCGGTGGCGCGGACGGCGACGGCAGACGGCGCAAAAAGCGGCGGCGGCG
GCCGAAGACGACGGTGCGCGCGCGGAGGACGGCGGCGCACACGGGAGAGAGGGAAAGAGG
GGGGGAGGGGGAGTTTTTCACCGAGGTTGGCCGGCGCGAGTGGAGACGACGGCGAACGAC
GACGACGAGCGACGGGAGGACGACGGTGACGGGCGGACGATCTCCGGGACCTCCTAGGGA
TCAAAATGGGAAGGATTAGAGGGAGAGGGGTTGTCCACGACGGGCGGAAACCATGGCCGA
AGGCGGCGGCAATGGTGGTACTCACCGGCGCGCGGGGAGAAGCGGGCCCCGACGGTGGAT
TTGGCCGGGCGGATGGCGGACGCGACGGCTCACGGGATGGTGAACGCGGCGGCGTCGACG
GTGAGGCTCGGCGCGGTGGCTAGCGACGGCTAGCGGCGGCCGGAGCACGGCAGGAGGGCG
GCGGTGATGGGTGTAGCGGCGCGGGAGTGATGGAGGGCACGGGAGAGAGCGGCGGAAAGA
GGAAAAAGGTGGAGGGGAGTGCGGGGAAGCTTTATTGGGGCTCGGGAGAGACGGACGTGG
CCGGGGTGCTCCCGATTTCGCCGGCGACGTGGGAGGTGGAGAGAGAGTGGGAGGGGATTC
AAAATTTGAATCCACCCCTTGTGGGCTCGCGGCGCGGGCGGGAAGGCGTGGGCGGCGTCG
CAGCGACGTGGGCGCGGGGCGCGGAGTGGGCGCGGGAGTAGCGGGATACGCGGCGGCGTG
GGCGGTGGTTTCGGCGGCGGTTGGAGCGGGCGTGGGCAGCCGGAGGTTAGGGAAAGGACT
GATAGGTGGGCCCCACCTGTCAGCGCCCGAGAGGGAGAGGGAGGCCGGGTGAACTTCGGG
AGTGGGACGGAGGAGCGGGCTGGCGCGGGAAGAAATGGGCCGGGCCGACGTCCCAAGAAG
AGAGAAAAAAGGAGGAAAGAAAAAGAAAAAGAAGAAAGGATTTTTCCAGGGATTTAATAT
TGCATTTTGCTTATTTTAATTGGTTAAAATTATTTCCAAGGCTCTGAAAATTCCACTAAA
AATCCTGTTAGCATATTTTGACATGTAGAATCCAAGAAAAATTCCACATGCCGATTCCGA
TGATTATTTGCATTTATTAATTAAGGATTCAACTCTAGGTTAAATTAAACAATTTCTTCG
GACGATTTATTTTATGAATTTAGAGCAAGGGAGGGGAACTTCAGGGCGTGACAAACCTAC
CCCCCTTAAACGGAATCTCGACCCCGAGATTCGGAAGAGCTGGCGAAGAGGTGCGGATGA
GCGGCCTTCAATTCATCTTCTCTTTCCGAGGTGGCCTCTTCTTCTGAGTGGTGGCTCCAC
TGAACTTTGCAAAACCTGATCACCTTGTTTCTGGTCCTTCTCTCACTGGTCTCAAGGATA
CAAATCGGCTTCTCCACATAAGTCAGATCTTCCTGGCGGATAGCCTTGTCCACAAGCTTC
TCAAAGTCCTCATAGACTCCGGAGATTAGCTGGTTGGTCAATTCATCGTCGAGCCCAAAC
AAAAACTTCTCCTGCTTCTCAGCATCGGTGCGCACGTCCTCAGGAGCGTAGCGCGCGAGG
CGGTTGAACTCGTGCAGGTACTCTGTAACCGTTCTGGTTCCTTGTTGCAATGCACGGAAC
TCTCTCTTCTGTTGTGCCATAATCCCTTCAGGAATCTATGCCTTCCTAAAGTTTTGACAA
AACTCTACCCAAGTAACCTTCGTTGCATCTGGACGGGTCACCACGTAGTTATCCCACCAG
GCAGAAGCGGGACCTTGCAACTGGTGTGTAGCAAAAGCAACTTTCTCTTGGTCGTTGCAT
TGCAGTAGGGTCAGCTTCTTCTCAATAGCACGGAGCCAGTCGTTGGCCTCCATTGGGTTG
GTGGTGCTTGAGAAAGTGGGTGGCTGGATACGGAGAAAGTCTAACAGTTTGGACACGTGT
GATGGTGGAGGACCAAACTGCTGGTTCTGTTGCGCCTGCTGCAACATCTGATGGTAATGT
TGCTGCATCTGTTGCATCATCATTGTCATCATCTGAGTGACTGTTGGGTTCTCGGGCGGC
GGAGATGAACTGCTGCCAGGTGCACCACTGGTATGAGCTTCATCTGTCTGCTCTTCGCTG
CCACTGGCGTCGTTGGAGTCACGGGGATCATTCCTTGTCTTCACCATCTGGATGAGGATA
GGTAGAAATAAGAGAAAGGAAGAAAACAGATGGCTCGGAAACTAATCTTTCTTATAAAAT
TAAGTGCAGTTATCTTAATCTTGATTAAAACACTGAAAAAGAGGCACGCAATTCCTAATT
AAGGGTGTCATACCACTCACACATGATATCGACCGCCGACTAACCCACAAGCAACAAACC
TAAACACAAAAACTAGCACGCAAACAGACTAAGAAGACGATAAAGCTAAGGGCGGCGACT
CTGAAGCTCGGAGCGGCGCTTGCGATCGAAGAACAGGTTTGACTTCTAAGGTAGACAAGG
GATAGGAATCAATGCATGCTCAAATCCAAATTTAAACAAAGCAACAAATGGCCCAAGCAA
CTAGCCAAGCATGATGATTTTTATGCATGGAACATTTTTCATGAACCCAGACAAAAGACA
CTAATGCAACTGACTAAACAATAACTTAATGCATGAAATAAATGCATGATAATAATGATG
CGCATAAAGACTGCATCCCATCGAATCTAGACACAACTTAATGCATACCACCTAACAATT
CCCGACTGGCTGCCAAATAAATTCCAAATAAAGTTTTGCTAAAACCCTGGACTGTCCCTA
GTCAAGAGATCCGATTAAATAGGCGACCAAGATTTTCTCCCAAAATCAAAAGATCAAACC
CCAAAGTTTCCCGAAACAAATCCAAGTGAAAAAGGCATGTGCATATGAAAAAGGGTTCAG
AGGGCTCTTAGGTTTTCCAGTTGGCTTGTCCTACGGTCAAGGTCGGCTCTGATACCAACT
TGTACCATTGAAATCTTTGAAAGGCCAAATTGTAGTTGATTTTATAGTAGACCATCATGT
GGATATTGCTTATGAGGAATCTTAATTGAAGTTATACCTTGGAAGATTTATTTTTATGGT
TCTTCTTGCAAAGAGGGTCAAGGCATCGGGGTAGTTTTATTTTCACCTAATGGCATGTGT
TATGAGGCATCGGTTCATTTGGAATATTATTGTACAAATAATCAAGCCGAATACAATGCT
TTATTATTTGGTTTACAAGTGATGGAGATGGTTGGCGCTAAACACGTGGAAGCGTTTGGT
GATTCGGAATTGGTGGTGCAACAAGTTGCCGGAGCTTACTGTTTGGACGGATCACTAAAT
AGTTATCTTGATCAATGCTTGGATATTATTGCCAGTTTTGATAATTTTGCTATTAGACAT
ATTGGTAGGCATGATAATCCTAGGGCAAATGATTTAGCACAGCAAGCATCTGGCTATAAT
GTGAAGAGGGGAGTATTTTTGATATTAGAAGAGCTGGTGCTTGATTTTAGATCTTTGAGC
GAAATTGGCAAAATCACAGACTAGGGGCGATCTGACTGGCCTTGCACAGCCGGTCTGACC
GTTTCTGGACAGAGAGCTAGGGGCACGCCGCAATTGATTCAAAGGCCGAATTAATTGTAA
ATTCGGACATTTTTGCCCAGGAAACAGAAGAGGATTGGAGTATTCCTTTGGTTAGATATT
TGAAAGATCCTACACTTAAGGTTGATCGGAAGATTCGGCGGCAAGCGTTCAAATATACAT
TGCTTGATGGAGATTTATATCGCCGAAATATAGATGGGGTTTTATTGAAGTGCTTAGATG
ATGATCAATCTAAAGTGGCTATGGGAGAAGTGCATGAAGGAATTTGTGAAACTTATCAAT
CGGCCCATAAGATGAATTGGTTGCTTAGGAGAGCGGGGTTCTATTGGCTGAGGATGATTG
AAGATTGTTTCAAATATTATAGGGGATGTGAAGCTTGTCAATGGTTCGGCAATGTTCAAT
TAGCGCCCTCTGCCATGTTGAACCCTATCATCAAACCATGGCCGTTTCGGGGTTGGGCTT
TGGATTTCATTGGTCAAATTTATCCTTCGTCATCAAAGGGGCATAGGTTCGTGCTAGTTT
CAACGGATTACTTCACCAAGTGGGCCGAAGCCATGCCGCTCAAGAATATGACTCATACAG
AGGTAATTGACTTTATTTTGAAGCATATTATCCATAGATTCGGTATCTCGCAAACATTGA
TTATGGATCAAGGAGCTTCTTTTATGTGTAAGGAAGTGAAGAGTTTTGCCGAATCTTATG
GTGTTAAATTGTTGAGTTCTTCTCCTTACTACGCTCAGGCTAATGGACAAGCCGAGTCAA
GTAATAAGACGTTGTTGAAGCTAGTAAAAAAGAAGATTAAGGAATACCCAAAGAAGTGGC
ATAAGGTGCTTTCTGAAGCATTGTGGGCGCATAGGATATCCAAACATGGTGCCACTAAAG
TCACTCCTTTTGAGTTGGTTTATGGTCAAGAAGTCGGTTTGCCAGTCGAGGTGAATCTTG
GCTCTCTTCGTTATATCAAGCAAGATGATTTATCAAGTGAAGATTACAAGACATTGATGG
GACACAATCTTGATGAAGTCATCGACAAGCGTTTGAAGGTTTTGGAAGAGATAGAGAAAG
AGAAGAAAAGGGTGGCCAAGGCGTACAACAAAAGGGTGAGAGCAAAGTTGTTTCAAGTTG
GAGACTTGGTTTGGAAGACAATTTTGCCTTTGGGTACTCGATCCAGGGAGTTCGGTAAGT
GGTCTCCTAGCTGGGAAGGTCCTTATCGAATGTGTGGCATTGTTTGAGGGAACGCATATT
TTTTTTGTGACACTTCAAGGAGAGCGTTTTCAGCAGGCAATCAACGGAAAATACTTGAAG
AAATACTTCCCGAGCGTTTGGCCAGACGCTTAGGAGATTCTTTGGCCGGTAATTGGATTA
TCACCCTAAGACCAAAACATGTTCTATGCTTTTAGATTCACATTGTTCATCAAAAAGGCA
GGGGGGCATGTGTTTACACCCAAATTTGGCACCTAGGATTGAGATAGGAAAAATTGCCAA
AGTTTGAGGTTCTGCCGGTTTCCTCCAGAGAGGGCCGGTCTAACTGCCATATGTCGGCCG
GTCAGACGGGCGGTGTGTGGCCGGTCTGACGATCAGTGTCCGAGTCCGGGTCTGTTTCAT
CGGGTTTCGAGGTTTCCTTGCTCAGGACGGCATGTTTCGGGTTTCTTTTGGATTCTATCC
TGAGTTGAACGTGGAGGAGAGCCTGTAGAGGGCAAGACCAATGTCACACCCTGAAGTTCT
TCTCCCAAGCCTAAATTGAACTTATAAATCACCTAGAGAAAATACCGGTGTCAAAGCAAG
AGAAACCCTAATAAATTAATGCAAATAATAATCGGAATTGGCATGTGGGATTTTTCTTGA
GTTCTACATGTCGAAATATGCTAACAAGATTTTTAGTGGAATTTTCAGAGCTCTAGAAAT
CATTTTAACCAATTAAAAATGAGCACAAGCATTATTTAATCCCTGGAAATTCTTTTCCTT
TTTCTTTTTCTTCCTTTTTCCCCTCCTTTTCCCCAAATGGGCCACCGGCCCATTTCCTCC
CCCTTCCGCGCCTTTGTCGGGCCGGCCGAAGGCCACGGCCCAGCCGCTCGCCCGAGCCCC
CCCTCTCCCCCTCGGACGCTGACAGGTGGGGCCCACCTGTCAGGCCCATCCCTAACCGCC
GGCCGCCCGCCATCCGCAGCCACCGCCTCGCAACCGCCCGCGCCCGTCTTCCCCGCCTCA
CGTCGGCCACGGCCGCGCGTGCGTCCGCCCCTCCCGCACCCCTCAAACCCCTCTCCCGCT
CGCCCGCGCCCCCGAGACGGCCGGGATTCGAATTCCACCTCCACCTCCCCACGTCGGCCG
GCGAAATCGAGCCACTCCCCGCCGTTCCCGACCTCTTCGGCCCTATATAATCCATCCCCG
CATCCTCCTCCTCATTTTTCCTTTTTCCGCCGGCCTCTCCCGAGCTCTCCATCGCTCCCG
CACCGTGCACCCACCCGCCACCGCCTCTTTCACTACTCCGGCCGCCTCCAGCCACTGCTA
GGGCCGCCGCTGCACCGCACCGCCGCCGCCGTTGGGTTCGTGTGGCCGAGGTCCACCTCG
TCTACCCCTCCTCCGTCGAGGTTCGCCGCCGGAGCCCCATCCCCGTCGTGCGCCGGTAAG
AAACGCCACGGCCGCCGCCTTCGGCCGGCGTTCCCGCTTTCTATGCTCTCTCTCTCTCTC
TCTCTCCCTCTAATCCTCTCCATTTCGTTCCTTAGGTCGTCCCGGACCCCGTCCGCCGCT
TGTCGACCTCCCTCCGTCGTTCCTCGTCGCCGGTCGCCGTCGTCTCCCTCCACGCCGGTC
GGACCCCTTCGGTGAGGACGTCCCTCCTTCCCCTTCCTTCTTCCTCCTCTCTTTTCCCTG
GTAGCGCCGCCGCCGTCTGCCGAATCACCGTCGCCATCCGCCGGTCGCTGCCGGTGCCGC
GCCGCCGCCGCACCATGGCCCCGGGTCGGCTTGAGCCGCCCGCGCGCGTCGGCCGCGAGC
TCCCCACCGTCGGTTCGGCTGCCCGCGTGGCCGCCGCATGTGTGCCGCATCGGCGCCACG
TGTGCACCACGTGGTGCGCCGCTCCTCCCCGGTCCGTGGACCCGGTCCACCGTGGACCGC
CCTCCCCGAGTCACTGCCATGTGGGGCCTGCATGTCGGCGCCGCCTCTCTCTCCCAGGGT
TTATTTATTGTGCAATAAATCAATTAAGGATTTTTCTGTTTATAGTAAAAGCACATTGAA
TCTTCTAAAATTCATATCTAATACATCCGAGCTCCGTTTAAGCCCATTCAAGTCTTAGTA
AATCAAGAAAAATGTGTAGAATCCATTAAAAATGGTTTTGTTCTCTGTTTCAGTAGTCTT
ATAGCCTGTTTGTATTGTTTGCTTTGTTTGTCGCTTAGATTCCGGCTCTCCCGACGCTCC
GGTGTACTTTGAGATAGTCACCGAGGTTCATCCAGCAGCAGAGCAAGGCAAGTCATACTT
GTCATTTGAACATGTTGATCCTATATTGCAAATGTTCTATTGTTTTCCTTCAAATCTTGC
ATTGTTTTACAATGATAGTATGGGATGTTTACCTACAGTTACAGCCATGCTATTTTTTGT
ACCATGCTCCTTTGTTAGCTTGGGTTATAAACATGACTAGAGATTGGACAAGGGATTGCT
TAGCCATGCTTAGTTCAACTAGCACACAATGGGGGAAATCACATTAATGCTTAGATATCA
GATTCTAGTAAGACGTTGGTTAATGCCACTGCTCCGGTGTTGGTTAATTAAAATATGTTA
AATGGTGGGCTGTGGGTGCATGGTTTGGTCGGTCGCGCCCATGGCATTTAAGGACCGGTT
CGCGGGATGCCCTAGAAGAACATATCGTACTTACCACAAACCAGCGTGGGCAACGGCTGG
GCTTGTAGTGTAGCTTTCCTCTAGTTGACGCATCCAGGCAAGGGTGGGCGTGATGGAGCG
GGGCGGGCCCTGCGACGGCCTCTGTCGCTTCCGGATTCACCTAGGCACGAGAGGGGACCG
CCCGTTGCCCGCTGGGGACAGGGGTGAAACCTGAGGTGTGGTGTGCATGGCTAGAGGGGG
TTATGCGAGGAGTCTTGTCACGACCTCTTTCCGGTATGTCGTGGTGGCATGTCGGCGCAC
GGAAACGTGTCGTGGGGCTGTGTCTTGTGGGTAAAATTGTACACCTCTGATCAGAGTAAA
ACTATTCGAATAGCCGTGCCCACGGTTATGGGCGGTCAACCAGATTCACCGTGATTAGTC
TCACCCTAGTTTAGTCTAGTGGAACTGATTAGTTCAGGTGGTTGGTTGGGCCTGTTGCAA
CGTGGTGTAGCGTTGAACAGTGGATGGTTAATAATGATTAATTATTACAACTGTTTTACT
GCTTTCAACTACTGTTTATAAATGCTCGCTTTATGCAAAAGAACCTCTCTAGCTATCCTT
TGGTAATATCCTGCATCATACCCCCTGTTCCGGTATGACTTACTGAGTACAATGGGCAGT
ACTCAGTCTTGCTTTATTTTCCCCAAAACCCTAGAGTTTGAGTATGCGTCAGATGGTGGC
TTTTCCGAGGAGTAGGCTTCGTCCGTGCCATCGAGGATGCCTGTGGAGTGGTGTTCCCGC
TACAGTTAAAGTCAAGGCTTAGTTCCGGTTATCTTTTATTTTTCCGCTGCATTTATGTAA
GACTTTTATAATATTTGTACGACGTGGATCTGTATGTCAACTTTGTCGTTTGTGTACCCC
GGCCGGTCCTGGAAGGGGATTTTAATGCACATTCTGCTTGGAATTCTATTCGGGAATTTC
TGGGCGTGACAACAAACCCCTATATAAGGGACATGGCCGATTCGTTATAAAAAAATCAAT
CAACTATCAATCAATCCAATCGTTCTTTTTACTTTTGCTTTAGTTCTAGTTTAGTTTGTC
CATCTTTGTCGATTTGTGCCGTAAATCGTCAGCGGCCGCTGTGAGAGTGCAACACCTCTT
TGTAGATTTGTGCTGGAAACCTTCCGTTTTGCCCATGAGACGGGTAGTTATCCATCGTTC
TAGTCTATCTAGATCGGCTCTGCTAGCCGGTTTAGTTTATCAAAACCCATCTTGATTTAG
CTTTGACTAGATTGAGGTGGTTGGTGACTCTAAGATCACCGCAGGGCGTTTAGGTGCTGC
GATCGTGCTTGTCAACTTGTCACAAAAAGTTGCTAATAGAAACCACCAAACAAAGGCCAT
CGTCGTCACCAATGAGCCTCCTTGCCAACTCCCTCGCCCTCACTTCTAGGCAACCAAGCG
CATCCGCTAGAAGGTCGTGCCAGCCCGATCCGATGGGAACGACGTCCCCTGCACCGGATT
TGGTCCTATTCTACGTCCGCTGGCAAGATTAGGGAGTGAGGAGAGGAGAGGGGCCAAAGG
TGAGAGAGAGAGAAGGGAGTGGGAGTGTCAGGCACTTAGATTTTTTTTGAGTGAATTTCA
TTTTGGACATCTTTTTATTACCCTTGTTGCACAATGGACAAGGGGTTTAACAAATTTTTC
ACTTAACACCAGCTAGACTTGCCAAAACATAGCAGTTTGGACTAGGGTATTGCTCTAGCT
GCTACGGTACTAGTGCTACCATGGCTATTTCTATCATCCATGGGAGGAAACATTTGCTTA
AGTTAGGGACGGAGGCATCAATTGCTTCGCTTCAGTTGCAGTTGCCTAAACCATGGCTAT
TTGGCTATTAATAATCATGTCATCTGTTTGTCTGTAGTTGGGCTGGTGTACGAGGATCAA
ATCAGAGTAGCACATCAGATTGCAGGCCACCGTCGGTGAGCTCGAGATCGAGCACCACCA
TCCCCCCATTCCGTGCTTGAGAAGTTGAGATTGAGGCCTGTACGTGTCGGCCCACACTCG
AACCCAAGCACCGCCGGGCGCTGACTATCTCAGCCTGAAGACCAGCCCTTTGCGTTGCCT
CCTTACTCGAGCTCTGCTGACTATCTCAGCCTGAAGACCAGCCTTTTGCGTTGCCTCCCT
ACTTGAGCTCCATCACCAGCACCTCCAGTGCTGTTGGCCGTTCGCTCGAGCTCAAGCTCC
TTCGATGCTGCTGATACATGCTCTGCTGCTCCTCCCTCCAGATTCGATGACCGTGACCGG
AGTTCTGCGCCGCTTCCGTACTCTTTCCTCTAAGATTGGGCCGCCGGAGTTCTGGATGAG
ACCATCGCCGCCCTACTCCTGCTCCACTTTGGATCATGTCACGGGAGCAGTCACCACCTC
CTCTGACAGCGAGGCAGATAGGGGGAGGGACACTTGCATTGGAGATGGGCTGCCGGACTT
GGAGAAGATGAGGGGTGGTCTAGAGTGAAACCAATGGTAGAGATATGTGGTTCAAAGTAA
AAACCATTGCTAGGACCTAGTCCAAATTGCAACAATGGTAAAAATATGTGGTCCAAACTA
CAATTTACTCTTTTTTTTCTTTTCATCCCCTCTCCCACACCCACTTATTGATCAAAGCGC
ACAGGTCATTCAGTTTCTACTAGTTAGAGCATCACCAACAGTCTACCTATATGATTCCCA
AAATTAATTTTGAGGGATTTTAGTCCAAAAATCAGCTCCAACAGATCCCCTACTCTCCTA
CCCGAGTTTTGGAGTTCCCTTCCCCCGGTTCCTCGCTCTGTTTATATGCGGGCACGAAAG
TCGCTCCCAATCACGCAATCCCGCCTCTCTCCTTCGTTCCCGGCGTGGGAGATAGCGATC
TTTCTATGCGTGAAAAAAAAGGGAATTTTCTCTTGGTAGTTTTACAGAAGGGCCTACTTT
TAAGTTTTGGGGATTGAATTTAGGCTATCTGTTGGAGGGAGGAGTTTTTTCACTTCCTAT
TTTCAGTCTAGAAAACCCAAAAACAAATTTTTAGGAGAAAGTTATATATAATCTGTTGGT
GATGCTCTTAGTACAAACCATTTTAGTATCACTTACGATTCAAATTGTTTTGGGTAGGAA
TACAAAATGAATTGATAGTGATATAGTATAACTATTTGAGGTGGCACTGTAAACCCGGAG
TAACCCCTCTTTCACCACCCATCGCCAATCCCCAGCCTTGTTCTAACCTACTCCGAAACC
TAACCCTAATCTAAGCGTCGCGGACCTCACTGCCACACCGTGGCACCAGAGAAGGCACCA
CTGCAATTTCTGGACCATGATCTTGCCATGGATCTTACAATAAGAAAATTAAATTCGACA
AAAATATTTGAGGACTTCAGGTGACTGAAATATATTTTTGCAATTTCCCATATTATTTGT
TGATCACTTGATCATATATATGGACAGGTCATATTGACGATATAAGCTAGCTTAGCTAGA
CGATGACTTTAATTAAGCGTGATTGAGTCCTTGAGCAGGTCGCTCGCTCACGCTGGTCAA
TCTACTAGTCAGGGACAGCCCTGGACTTTTTGGTGGCTCAGTGCGGAACAAAAAATGAAG
GCCTCCATTCACCATAAAAATATAAGATAATATTTAAAAACTCATTGTCATTAATGAATT
TCACACTAATAAGTTAAAATACTAAGAAAATATCTCTAGATCATTTAAAATAATTTCTTC
TAACAGTTCTAGATGTAAAATCAGTGATGATAGTGTCAATAACAATCTCATCTAGCAGTA
TCTTCTCAATGTACAAAGTAGCCTATCAAACTTGGTATCATAGTATACATATTTTAAAGG
CCCCTAATTTTTGGAGGGCAAGTTTGGTCGCATAGCCCCAGGACCGGCCCTGCCACCAGT
GCACCCGTCATCTCAATACCTTAATTCTAGAAGGTATTACTTAGTATGGATATAAAATGT
TGTAGAATTAAATTTAAAAATATATTGTTTATATATTTATTTAGAAATATTCTTGATGTA
ATTTTTTTTATAAATATTCCATCGGTATCGCTGAACCGTTCAAGGAAACTGACGTGGGCG
ATCTCGCAGCTCAGCAGCGACGCGATACAGAGCGGTCTCGCAAGCACACGGCGCGAGACC
GAGCGGTCTTCATCGTGAGCGTGCGCGAGCGTATTCAAAATTAAATGATGAGCGATTAAT
TATCATAATTAATAATTAATTAATTAATTAATTACTAATAAGGATAATTAATCACTAATT
AATCAGTGATTAGTGCCAAGGTGTGTATGGTTGCCTGTATCGCTGATTGAGCAAGCGAGA
GCCAGGGGTATGCAAGACCACTCGGTCTCGCAAACTCATCGCACGACACCGAGAAGTGTC
GCGTCATTATCGTGCAACATCTTAACATTAACGGTATATTGTGCTTAAAGGGGTATCTAG
GTCCATTAAGAAGATAATTCTAATTAGAGCTAGTGCTGTATGTTGGTCAATTTAGCGTTG
TCGCAATTATAAAGTTCTAATGGTAAACAATTATCTAACCCTATGCAGGTTATCTTCATA
TCTTTCTACTAGCTCCACTTTTGGTCTACAATGCTACCATATAAGTAGTAGGATACTATG
CGCAATGGTGCTACGCTCTTGGAATCAGTAGTCAAGGGTCTCTTATTCCACTATAGGTGG
CGTAGTTCCATAAGAATTGCTAGCTAAAAAATTTTATGTGATTTAACGCTAGTCAATAAT
AAAGGGGAGTTGTGGATTTGTCCCATCACCTTATTTCTTATTTTGATTTACTTTTATCTT
ACCTTTTTATAACTATTAAACTTATGGCTGTGTGTCTTATGACAGAAGCCAGAGATTAAT
CCATTTTCATTATCTTAAAATATTGTGCGAATAAAATTACATTCCGGATATTTGTTAGAG
AAAAAATAAGCAGTATATTTTTAAATTACTTGTCATTCTAGGATTTAAATTTTGTGTCAA
AATACTTGTTATTCTCACATTCCAAAGCACTTAGGGAATCTCCCCTCCCTACCCTTCATT
TTAATGTACTCATGCATTAATGCAGTTACAACTCTTATTGGCTTATCTGCTTTGAAAAAA
TATTTGGGATGTATTTAGTGAGATTTACTTCTCGTACTGCAGTTACAACTCGTATGTATA
TATATATATATATATATATATATATATATATATATATATATATATATATATATATATATA
TATATATATATATATATATAGTAAATTTGTTTGGTGCTCCATGGTGTCCGGGCACCATTG
TTGAAATTGAGTATATACCCAATTCAAATGAGTATAAAACTTTTTCAATTACTTAGGTAT
TAACATTAACTACTTTACTAACTAGTTTAAAGCAAGTTTGAACTGAATTTGAACTTGTTT
TTGTTAGATTTTGATTCTAGGTATATAGCATCCATACATATAATTAGTTAGGTATGTAAT
CATGGATTGTGAAATAAAGTTAAATTTGAGTTGTTTTGTTGATAAGTATAGGTATGAATC
AAATTATTATAACTAGGTATATACTCACAATTTGAAAATTTTGAAAAATTTGAGTAATTT
TGTGCATTAGATACCATGGTGTCCGGGCACCATGGTGCCCCATATGAGTGTCCTATATAT
ATATATATATATATATATATAGTTTGTGTGAGATTTACTTGAAGGACAAGTAATTTGAAA
CGGATGATGTACTGCTATACTCCTAGACTTGTAAAGTTTTAACGTACCCAAACTTGTATA
TTAATGATGTTTGTACCTGACAGTTGGATGTGGGGACGTTGATCGGTTAGAAAACGAGGA
TAATATAAAGAGGCCAATGAATACCATCGATGGTCTGTCACTCCGATCCTCCTGTGCACA
CCAACTGGTCTTGTTACTATTTCTATTATAAAAATTAAAGATGTTTTTATCAGTACTTTG
GTACATTATTCGTGTATGAGTCGGTAAAAATTAAAGATATTTTTATCGGTACTTTGGTAC
ATTATTTGTATATGAGTCGGTTTTTAAGTTCGTTCGCTTTTGAAGAGTCGTATAAGAATT
CTTTTTAAAAACTCGTATGCTAACTTAAGACGATCGGACTTCTAATTACAGGTCATGATT
TTCTAACCAAAAATATATATCCAAGCGAATTTAACAAAGTAAATTTAACTTTACCAAAAC
CATATAATAATAATATTATTAAAATAGCATTCACCTGTTGTAACGCGCAGGCATTTTTTC
TGGTATGAATATAAATATTTAATATATGCCTATGCATCTACATCGCCATAAACAAAGACT
GACGTACATACTATGATCTTGCTAGTAGCTACTACAAGCTGCATTCTTAACATATAGCAG
TAGTAAAACTTTTGGTTGCTTTCTTACGAAAATGCTCTGGCCCGAGCGACTGGCGGGGGG
TGAAGCAGGATCGGGCGCTCCCCCAGGCCTCACCACATGTCTAAAAAAAATATTTCACCT
AACGTACTCACAATATTTCACTATATATAGATTTAATGTTGCAGTGAATTAAAATATTCT
TTTGCAATAAATCATCCACATATTTTAGAAACCCTCTATTAAGGGAATTCGTTTTATTTT
TTGTTCCACAAAAAATGTTTCGCATAGTATACTCGCAATGTTTCACTATATATAGATCTA
ATGTTGCAGTGAACGAAACATTCTTTTGCAACAAATCATCCACATTCTAATGTTGCAGGG
AATTTATTTCATTTTTTATTCCACAAAAAATATTTCACCTAGTGTACTTAGAATGTTTAA
CTATATATGAATCTAATGTTGCAGTGAACTGAAACATTCTTTCGCTATTTGCTGAAACAT
TGTTTTTATATAAGGTGAAACAACGCCCGATATAAACGATTGAAACATTTTCGATCTACT
TAGTGAAACAATTCCAATATACTTGGTGGAACATCGTGCAACATTTAAAAATAATTCAAA
AATAAGCTAAAAAATTGTTTCGTCGGAATATATCCTTGTGTGGTCTTGTTTTGAAGATTT
AATTGCAATGAATTTAATAGTGCAATCGGATCATGATTTGGATAAATAATTTAAGAAAAA
AATAGTTTAAAGTATTTTTGCACGTATGCGTGGCGCTGATGTCATACTGACGACAGCACC
TGATTTTTATCCCTTCCCATCAGACGGCTGATTCTAAGTCGCCTCCACTCGACTTGATCC
ACCGATCGATGGTCTTGACGTACCTGTACTAATTAACCGGGTCACGTAAAAATGACATTA
GTCCCTGTTTGAATAGGAATCAGGACTAAAAATCAATTAATATATCTTTGTTATTTTACA
GAGATTAATATTCTCTTTTGCTACGGTTGTATAAAAAGAAAACGAACAACCGAACGACGA
CCTTCTCTATCACTTGCATTAATTGACTCTAACTAGATCAAGATCGATCGAGTCCAACCC
AACACTAGAAAAAAGAATTCAGATTAAGGAAATGATAGTTCCGCATATTACGGAGTACTA
ATTAGATTTATGAGTCCGGCGGTTTGGCCCATCTATACATGAAAATGTAGGGTATGTTTG
GATTGAAGCCAATTCTTGCCCTACCAATTATTTGGTATTTTTGAATAGTATTTGGTAGCT
ATTTAGATTGAGGTCAAATCTTACCAATTCAATAGCAATTTTTCTATATATTTATCGATA
AATTTTCTCTAATTACAGTACAATCATAGTGTAATTACACTATAACTTGCATGTAATTAC
ACTGTAACTATAATGTAACTTTCAAAAATCTCTCCATAATATGTTATTTCGGTAAAATGG
AGGTCGTGGGAACAAATCCTTTCATATATTTGTGTGCTGTGATTTTTTTTTCTTCCTCAC
CATAACAAATCTTGTAATAGATATAATGATTCAAAATTACATGAAACTTACATACAAGTT
ACACTATAGTTAGATGCAAGTTACAGTGTAATTACACTACGATTGTACTATAATTACATC
TGTCAAATTTTAGGAGAAAACTCGTCGATAAATATATAGGTTGTCCCAGAAACAATACAA
CCCTACCAAAATTTTGATAATGCTAAAGCTTACCTAAGATTTAATATTAACAAAATTTTA
GTAGATCTTCAAACCAAAACAATCCATATTAGCCCAAGGCCCAATTGCCGCACCGCTAAT
TGGGCTATCTTCATAAATAGTAGTCCGGCTATGCCCCCCGCCCGTCTATGCTGCTTACTC
TATTCATAGGGCAGCGCTGCATGCCAAAAAAAAAGAAACATATACGGCTGTGTTTAGTTC
AAACTCCCAACTTTTCCGTCACATCAAATGTTTCGATACATGGAGCATTAAATATGGATG
AAAAAAAAATCAATTGCACAGTTTGCATGTAAATTACGAGACGAATCTTTTGAGCCTAAT
TACGCCATGATTTAATAATGTGGTGCTACAGTAAATATTTGCTAATAATAGATTAATTAG
GCTTAATAGATTCGTCTCGCAGTTTACAAGCGGAATCTGTAATTTGTTTTGTTATTAGTT
TATGTTTAATACTTCAAATGTGTATCTGTATACGTTAAATTTTTTTTGCCAAAACAAGTA
AACACGGCCGAAGAAGAAAAGGGTATTTGGATGGAAAAACATATATAAGAGCCTTGACGC
TGCAATTACGGTACCACAGGTTAATCATGTATAGAAGCGGTTGTAGTAGGGGCAATTTAG
GCCGTGTTCTTCCCTTTGCTTTCCCAACTTATCTCCCTAATTTTCCGCGTGTACATTTTC
AAAAATATAAAGGATATTGTTTTAAAAAACCATATTGATTTATTTTTCACGTTCTTTTAA
GCCAATACTTAATTAGTTATACGCTAATGAGTGCTTTGTTATACGTGCCGGAGCCCCTCC
TTCCGAACGCAACTTTAATATTTTAAGTCTTTTGCTGGGTATGTAAGGGTCAAGCTTTGA
TGCATAAAATAGGGTAGCGTTAATTAATCCTTTTACAGGAGACGAAAACAACATGTAAGC
AATGCACTATGTAAGCATGGGCCAGCTTAACCAGTATGACGGATTAATGTGGATTTTGGA
AGCCTGGGTTATATGGATACTTTTTGTTGTTTTGCATTGCCATGAAAGAGCTTGTTAATC
CGTTCCCAAGCCTGTGAGTGAAGTCAAATGGATGTGGTGGCTGACATGTGGGCCCCACCG
CTCGCGGGCCCATATGTCAGTGACCACGTCATGTGGCAGTTCACACCAGAGTAACTGCTT
CCCTACAACGGCAAGACATGGCGCGAAAATGTGAGCGTAGAAACATCCAAAGTGTAAAGC
CTGTACCATGAGAGTCATCCCTCTGCTTGATATGGGCCCTCAGCCTGGTCATGGTTGGCT
TGGGCCTAGGCGAGAGGTGTTACCATCATAATATATTGATGCCCGTATATTAAGCACGCG
TGACTAGGGGTGAAAACGGTACGAAAACGGACAGAAACCACATTTATCGTTTCTATTTTT
ATATTTTTTTGGAATCGGAAACCCCAAATACGAAAACGGAATCGAATATTATCGAAACCA
AAAACGGAGCGAAAAAGAATCGGCACGAATACGGTAACGAAAATTTATCAGAATAAAAAA
CCGCTCAAACTGACAAATCCTATTCTCAAGTATCAAAAGTCAACAATTCATCATAAAACA
CAATCATATAAGTCCAATTGTCAAGTCTCAACAGTACATCACAAAACATAGTCTATGGAA
TAAATTATCTATATTTAAGAGAGTAATGCTATTGATAAATTCCAATACATAAAAAAATAT
TCTTATGTAAATTTAGATTTGCATAAGAAATATATTTTAAAAAATAATAGCCAAACATTA
TGGTATTCACTATTCAGTGCTTAAAAAACAAATCCAGGGTATTTTAGTCACAAAATTTCC
GGAAATTCCGAGAAAATTTCCGGAAAGTTTCCGACCGATTCCGAGTTCCGACAGAAATTG
CCCTTTTCATTTCCGATTCCGTTTCCGAGAAAATATTTCCGAATTCATTTCCGTTTCCGA
AAAATTCCGACCGACAAATTCCGTTTTCGAAAATAGGTCCGGAATCCGGAAAGTTTCCGT
AATGTTTTCACCCTACGCGTGACTACGCATGCATGATAAAAATAAACAAATAAGTTGAAA
CATCATCAAGGGGTTTGCTAATGGGCGTAGCTGGCGCGCGCCAGTTGGCCCCCCTCCCCG
CGCGCCCTTTCGCACACCTCTTTACAAATGTAGAATTGAAAGTTTTTAATTTTGACTTGA
AAGTTTTCAAATCTTAACTTGAAAGTTTTTAAATTTTGTGTTGAAAGTTTTCAAATTTGA
GATGAAAGTTGCCGAATTCGAGTTGAAAGTTTTTAAATTTTACTTGAAAGTTTTCAAAAT
CTGGGTTGAAAGTTTCCGAATCTGGGTTGAACGTTTTCAAAATTTTCAAATCTAGGTTGA
AAGTTTTCAAATTTGAGTTGAAAGTTTTAAATTTGAGTTGAAAGTTTTTCAAATTTGAGA
TGAAAAGTTGAAAGTTTTCAAAATTTAACTTGAAATAATTCAAATTTCAAGTTGAAAGAT
TACAAATCTAGTGAAAGTTTTCAAAATTTCATTTCATGTGTAGATTCCTTTTTAATCTGT
TACTTAAAAAAATCTTCGGAAAAAAGACAAATCTTATCTAAATTATCGTTGTTATCTAAA
ACTAACAGGGTTACTCACTCTGGTGTGAAAATAAAAATCCCAAAAAAACAAGAAAGCACT
TAGAGAAGTCTCCTATATACACGCAGATGATGAGGGCCTGCCACGTGCCACACGCGCTAA
TTAGTAAAACCACATCATCAAATCCTTGTTGCAACAATTATATCACACGCAGGCATCATT
GAGTTGCAATGGTTGAAATATCAATGAATTTATTATTTTAAGATAAGGGTGAATAACCAA
CCTAATCTCTCTCAAGTTTGACCAAAAGCTCAATTTTTTTAATCAAACCAAAGGCTCAAT
TTAGTTCTTTAGGTTTTATTTTGTTTATAGAGGTTTTCATTTAAAATCATTCTTGGGCCC
ACGTAATATGCCACATGGCTATTTATAGTCAATATTTCTATTAGAAAATGTCCCTTTTGC
CCTTAATTTACATATATCAGAAAAGAGAGAAACAAGATGAATAAATATAACACTGTAAAT
GCACAAATGTGCAAATGAAGGTTGAGCTTAATGGCTATCGTGTACACTTGCAAGTACATA
ATTATTATCATTTTATATAAATTACTATACATTATCTGTAAAAACGTCATATATGTTCTC
GTCGTACAGTTTTGTTGAATGGAAAGGCCTTTTTGTTTTCATTTTTTTTCTTACATATGT
GAATGAGGCTAGGGGTATAAGTGTTATTTATCAGAGAGTTGTTGGTTATATTTAGTCATG
GGGCTTCTAAGTGGGTTCAAAACTTGAAGGACTAATATGGATAGATTAAAACGTCGAGAA
TCAAACTGAGCCTTAGATGAAACTTGGAGGGCCACTTTAGCTATTCAACTTTAAGTTAAA
TTAAAATACGAAAGACCATCAAACCTCGGTTGGAATATTTATCAGGATTGAAATACTAGT
AAACCGAGGCCAAGCTAGCTTCCGAAACTAGCAATCGCAACCTACTGCTAGTGGATCCAG
ATGGCCAGAGCTGAGAACACCGGCCATCACTTCACCTTGCTCATATTGGGAGGCCACTCG
CCTCTCTCCTTCGTCCTCCACTGGGCACTGCCATCACCGCAAACGTGCCCCAGTGGCGGA
TCCACTGCTGGTGCTTGTTGGTGCGCAAACCCGACCTCCGATGCCTGCCCCTAACTAGAT
ATTAGTGAGTTTAATCAGTAGTTAATGTAAATCTGGCCATACGGCAAGCACCCATGACAC
TAGCTGAAGCATCGGCTGCTTAAAGATGCAAGAGTTTGAATATTCTCTGGGTAGACCGTA
CCTATTAATTTGTTCATAGATTTCTATGGATATATTAATATAGCTGCTAATTAAAATGAA
GAATGCAACTTATTTTGTTTTGATTATATGTGTATTTAGGTTTCATAGGAAAATATTGAG
TTGATGTATCTCACTTTTATTTACTTATAATGCTATGTTTGTACACGAGCACCCATCAAC
TTGCATCCTAGATTCACCACTGACATCCTAATTTTTGTCTTTGAGTTGTTGCACGAACCA
CATCCAGTTCTCATTTATTTCTGAGTCAAAATATATCCAAAGCAACTTGCTACTTCCAGT
TATATCCATCTATAGCACAAGCGATTGCTAGATTCCTTCATCCTTGCCATTAAGAAGGTA
TTGTCTACAACCAAATATGACTCACAACTAGCGAGAAAATCATGAATGCATGGTTTCAAA
GCAAAGAATAACCTTCTGGTCGAATTTTATTTCTTCGAGAACCATGTGATGATCAATAAT
GAAAAAACTATCTAGCCGTGATAATTCAATTTGTGTTGTGTATCATATAACATGTCCAAA
CTCTCTCTCCAATTGCCATACAACTTTGTTAGAGCAAGCTCCCTACCAGCATGCACTTTT
GTCATACTTGATCTCAAACTTATGTGTTTCATGGACCCTTCTTTGCAATTCCTTTGCTCC
CAGACTAGCATCCTCCAACAACCTGTGCATACATTACATATTGGATATACTTTTTTATGT
TATACGGATGACACATGCATATACACCTATTATATACTTGCACGTCTGCATGTGCGAGTG
CGCTCCCTGATTCTGGCTAAACAAGAACTGGTGAATGAATCTAAAGCGGTGGTAGTTTGG
GATGGTGGTGTTGGAGAAGTGTTGGAACATGAATCTCAAGAGTTGGACCTTCCACTGAGT
GGACAATTATCCCAAGTGATGAAAGAGGTGCTGGACAACACTGAAACAACATATGACACA
TAGTCTGCTTTGGGAGAAGATTTGGAGAGATATGAAATTCCTTCTATTTCAGACATTGAG
AGACAGAGAGAGGAGGAAGAAATACTACCTCCGTCCCAAAATGTAACAACTTTTGGCTAT
GAATCTGGACATACTGTTGTCCAGATTCATACCTAAAAATGCTAATATTTTGGGACGGAG
GGAGTAGAAGAGGAAGAATAAAGTTTCAAAGAGGTGTCATACAAGAAGAAGGCAAAATCC
AAGATGGAAGAACCTGTAGTCACTTCAAGAATGAGTCCGAGACACAAGGATTTGGCAGCG
ATCCCTGTGCCCAAAAGAGCAGAGATTCTGGCTTAGAAGAAAAACTTGGGGAACACAGGT
AACTCTAACCCTTTTGCAGTATTTCAGTTAATTAACCATGATGAGTTGAATAAGATTGTT
GTTGCTGCAAATATTTCTCTTGGTAATAATGAATTAGAGATAGATAGGACCATTGATACT
ATTAAGGCTAAAGAACTAGTCCAGGCCAAATTAGCAGAATTGAGATGGAAGAAAGAAGAG
GAGAACAAAACTTAGCATGAAGCTGAGACCCAAGAGGTCCATAATTAAGGGTTTAGTCAA
ACTCTGAGAGGTGAAACTGAGAGTTGTGTTGGTACTATTCAAGAAGAGAGATGTGAAGAA
GAGAATTCCATCACAAATTCTGACTCAGTGAGGAGTCCTGGGCAGAAAAGAAGAGGTAGC
TCCAAAAAGCAAAAGAAAAAATGAAATGCCTTTAATTTTTGGAATGTAAGAGGTCTGGGT
AACATAGCTAGAAAAAGACAATTGTAAGAGGTGATTAGAGATAGAGATATTGACCTGGTA
TGTTTACAAGAAACAAAGAAAGAGAGTTTTTCACATAGGGAACTTAATTCCTTCCAGGGG
TCCAAGAACTATGTTTGGTCCTAGAAATCTGCTAGAGTTGCTTCTGGAGGCATACTATTG
GGGGTTAACACTGAGGTAGGAGATGTGTTGGAACATCATGTGGGTGCTTATTTCTTGAGT
TGTGTTATTAAGAATAAAAGGGATAATTTTACTTGGGAGGTGATGGTAGTTTATGGTCCT
GTGAATGATTCTTTAAAGCCTGCTTTTATGAATTACTTCCTCCATTTCACAATGTAAGTC
ATTTTAGCATTTCCCATATTCATATTGATACTAATGAATCTATATAGGTATATATGTCTT
AGATTCATTAACATCAACATGAATGTGTGAAATGCTAGAATGACTTACATTGTGAAATGG
AGGGAGTATTTGAGTTGGCACATTCTTAATAAACATATTCCTTTTGTCATTGGAGGTGAT
TTCAACATGTATAGATTTGCTAGTGAGAAGTCAAATAGTAATTTGAATACTAGATCTATG
GAGCTGTTCAACAATTTTATTTCCAATTTTGACTTAAGTGACTTACATAGATGTGGTCCT
ACGTTTACTTGGACTAACAAACAAGACCCCCCGACTCAAGAAGTCTTCGATAGAGTTGTA
GTTAGTGCTGATTGGGAAGCTAAGTATCCAAATTCTATTCTTTCCTTTCTTCTTCAAGTT
GGTTCAGATCATACTCCCCTTATTTTTGATACTAGAGAGAACCTGGAAAGAAAGCCAAGC
TATTTTAGATTTGAATCAGCTTGGTTGACCAAAGAAGGGTTTAAGGATTTGGTGATTCAG
AAGATGATACCTAGATATGGAAGTTACATCATGACATACTGGAACAAGAAACAAACAGAG
TTCAAAAAGTTCCTAAGAGGTTGGGGCATGAATCTTAACAGAAAGTTCTTTATTGAAAAA
TGATTTACAATCCCTGCTCAAAAACTTAGATACCCAAGCTGATGAGAGAGAGCTGTCAAT
GGAAGAATGGAATAAGAGGTATGAATTGGAGGAAGATCTGGAACACTTGTATGAGATGGA
AGAACTTTTCTAGCATAAGAGATGTGGGGTCCAAGAGCTGTTGTATGGGGATAGAAATAC
AGAGTTTTTTCATAGAATGGCTAATGGGAGGAAAAGGAAATGTACTATTACATCGCTTGA
AGAAGATGGTAGGGTGCTGAACACAAAGGAAGAATTGACATATCACATCTTGGAATATTG
GAAATCTCTTTTAAGAGCTGAGGAACTGTCCACAGTACACCTATCTCAAATGGTTTGGCA
AGAGGAACTTAGGTTGCATGAAACACAAAAAAGTCAGTTTATTAGACCTTTCAAGATTGA
TGAGTTGGATAAAGTTCTGAAAGAAGCTAAACTTAACACTGCCCCAGGCCTAGATGGATT
CAATGTTTATTTTTATAGAGTTTTTTGGCCTGAGATTAGAAATGATCTATTTGAGATGCT
GTTAATGCTACACAATGGAGACCTAGACTTGAAGAGATTGAACTATGGAGTCATCTCACT
GATCCCCAAGAGCTGTGATCCCACCAACATAAAACAACGAGATAATCTAAGAAATGCCAT
TGACAAGCGTCCAAGTCCTAGAAATGCCATTGACAAGTGTGAGTTCCAAGAAATGCCATC
GTACAAACGACTTTGTCCCAAAAATGCCATCACCGTTAGGGTTCCGTCCATTTTGCGCCG
TTAAATATATTGTTCATCCTATAGAACTTAACGGCGCAAAATGGACGGAACCCTAGCGGC
GATGGCATTTTTGGGACAAAGTCGTTTGTACGATGGCATTTCTTGGAACTCACACTTGTC
GATGGCATTTCTAGGATTTGAACGCTTGTCAATGGCATTTCTTGGATTATCTCTAAAACA
ATTTAGACCTATATGTGTTTTGAATGAATGTTTGAAATTTCTGAGCAAAGTGGTAGCCAA
TAGGCTAACTGAGGTGATTCATACAATCATCTCCCCCACCCAGACTGCTTTTATCCCAAG
GAGATTTATCCTGGAAGGCTGTGTTATTCTCCATGAGGTGCTCCATGAGTTAAAAATTAA
GAAACAAAAAGGGATCATCATGAGGATAGACTTCGAGAAGGCCTATGATAGAGTTAGTTG
GAGCTTTTTGTTTGAGGTTCTTCAAAAGAAAAAATTCCCTGAGATTTGGATAGATTGGAT
CAAGGCTTGTGATATAGGAGGTAGGGTTTGTGTCAATACCAGTGGAGAGAGAAGTGAGTT
TTTCAAGACCTATAGAGGCCTTAGGCAGGGTGACCCCCTCTCTCCCTTGTTGTTTAACTT
AGTGAGTGATGTTTTGGCTGCTATTTTTGATTCTGCTAAGAAAAATGGTTTGTTGACTGG
TCTGGTTCCTGATATTTTCGCTGGAGGAATAACTCACCTTCAATATGCTGATGACACCGT
CATCTTTATTCCTTATGACTCCTCCCAAATTAGGACAACTAAATTCTTGCTTTACTGCTT
TTGAAGAGATGGCTGGGATGGAAATCAATTATCACAAGAGTGAGGTGTTTTCAGTGGGTT
TGGGGTTAGAATAAACAGAAAGAGTTGCCAAAACGTTGAATTGCCCTATTGGACACTTTC
CTATGAAGTATTTGGGACTCCCCATCAGTCCTGATAAGATCTTGAAACAAGAGTTGTCTT
TCCTGGCTCAAAAAATGGAAAAAAGACTAAGCACTTGGAATGGGTGTACTATTTCTCATG
CTGGTAGAGCAGTGCATATCAATGCCTGCCTATCTTCTATTCCTTCATATCATGAACCCT
TTTTTTGAAAGATTTGAGACCAAAGGAGTGAACAATTTCTTAAGCAATGATGATATTATT
GGCAATTCTTCTACCAGGGATGAAAGCATGTTGAGAGTTGCAAATGAGATCAGGAAGCTT
ATCTTTAATTCTGTTGGCAATGGATTTGGCAATTATTTTGTACATCACATTACATAGGCT
TATGGGTCTGAAATCAGCAGGACTTGCTGGCCTATTTTTCTTAGGGATAAGGACAAAGTT
AGTTTTGTTGAGTTCTCTGGGGAGGTTACATGTGTTTTAGAAAGAATTTGGGGGCATGGG
CCTTGCTGAAACAAGAACTCTGAGCACTGCTTTGCTGGCTAAGTCGATAATTAAAATAGA
ATCTGCTGATAAGAGTGGCAGGCTGGAGATGGTTCTCATGGAGAGAGGAAGAAATACCTG
CAAAATGGAGGTGTCTTTCAATGTGGGACTGAGGGCAGCTCTCAGTTCTGGAGAGGGGTG
GTCTTAAATGCTAGAAAATGGAAGAATTTTGGCTCGGCGTGGCAGGTTGGAGAGGGTTCG
CGTATCTGGTTTTGGCATGATATATGGCTTGGAACTTGTCCCCTGAAGATTATCTTAGAA
CTGTTTGAGATTTGCAATCAGCAAGACATAATTCTGGCTGAGCTGAAACAAAGAGGTGTG
GGTGAACTAACCCTCAGGAGATCTTTTGGCTTGTCTGAACTGGAACAATGGAGAGAAATT
AGAGATATTATTGAAAATCTAACCCTGAATACTAATCCTGATACATTGCTTTGGAGTCTG
AGTGCCAGCAAAAAAATATACTACGAAGATTGAAACACGTTAGTGAGGTATGAATCTGAT
TACAGGAGTACTAGGCAAGATTTTCACCGGCCAAATACTAGCCAGGATATTGATTATTTC
GGTAGCAGTTCTTTGTAATATTTCTTTGCTGTGCCTGACTAATTCATTTGACATGGATGC
CGTAATCGTTTCATGTTGCACACTTTGCACACTTGCTCTGGATTTATCCTATCAAACTGA
TAATGTGTCAATTAGAATCTTGGCCCTTAATTTAACACGCGTGTGCACATCTATGATCAG
TCCAATGGATTGTTTCTTACTATTTGATGAAATAGATAAACATGCCAGTAGTTTCCAATA
TTATCCATTAGTATTTGCCTTTTGAGGCTCTCGGTTTATTAGTCTTCTGACAACATTTAA
TTGCTATGCCAGTAGTTTCTGAAATTTTCTAGCTGATATGCTAGTTTAGTTTCTGAATGT
TCTAGCTGATATGCTAGTAGTTTCTGAAATTATTTAGTTGATATCTTATTAGCTTCTCAA
ATTTCATAGGTCAGCACATCACTTAGTTCATAGGCTAAACACAGTTATCTGAAATTTTTT
GGTTTAGAAGAATGTACGCAGAAATGAATTGTTTAAGAATACTACTCTGAACGGCTAAAA
GATGGATGGTGAATCTTCGTTCACAGAAATGTTATTCAGACTATGAATGTCATTTTGTTC
TCTCGGTTTGCAAGTGAAGCCTACTATTGCAACAAAAATCCTTTGGGCAATGCATGATTG
TCTTGTTTGCGGTGCTGCCTGCGTAGGTATTAGAATGCCAAGCCGGTGATTATTCTCTAC
ATGAAGATACCGCAGTGCCGGAGTGTGCCCTATGTACAAAGTTTTTGGTTTCATACATAG
ATATATCTTCTGGATGTCATACTTGGAAACCATGGCAGTTCTTCATTTTCTTACCTCATT
AATGATGCTTCTCATTCTGATGTTGCTGTTTTGAAAGGTGTTTGATTGTATTCCTCACAA
AGGTTAACCATAGCTGATTGCAGAGTCGATGCTGCTTGTTAACACCCTGCTGCTGGGCCA
GACTGCCCATTGGATATTGGCAATCTGCATCCCGCCGTCGCACTTCATGAGCTGATTCTA
CATTTGCTGACCTACAGGTTTACAACAAGATGGATAGCGTGCTGGTGCAGTTTGCTGAAT
GGGGATGTTGTCATCGGCTGCATTTTTCTTTTTTTTTCTTACATCAAGATAAATGGGTAT
TGTCTCCCATGTGTAATGGCACCGACGCTGGTTTTGATGTAATACCGAAATTTGTTCAAA
ACTTTGCCGGCTTGGTAAGATTTATTAAATTATGTGGTTGGAACAGTATGTTAGTTATTC
TTTTACTCCCTGGAGTAATTTATTTTGAAAGACGATGATGGAAAGAGTAATTAATTTACT
AAGAGAAGCATCGCTAGAAGGATTTCTTTTATTTACTAAGAGAAGTAAAAGTAATTTATT
TATTAAGGGAAGGACAATAACTATGAGTAATTTACTCAGGGAGTAGTATTGGTGTGGATA
GTAATTAATTTACGGAAAGAGGACTATGTGTGCAAGAGAATTGTGTGGTGGCAGTTAGGA
TGGACAGGATAAAAGGTGCGGGATGACAGTATAAAGATCAACATATTTGTTTGTAATTCA
TTTACTAATAGAAAGATATTAACTGTGAGTAATTTAATTACTGAAATAAATAATATATAT
GCAAGAAAAGGTGCGGGTGGTTGTTAGGACAAATTGAAAAATAGATGCGGGAGAGGATGG
AAAACCGCTTGTGGTGCGGGAGAGAAAAGAAAAGGTGCGAGAGGGAGTGGGAAACCGCTT
GTGGGGGTGTTGGGGTGGGGGGGGAGAGGGGGTGTAGGGAGGGGGAGGGGGGTGTATGTG
ATGGGAGCGTTTTAGTCATAACGCACCCTAGGTGTGTTTTAGTGCATCCCTAAACATACA
TACATACATACATGCATGGATACATACATACATACATATATACATATATATACATATACA
TACATACATATATATATATACATATACATATACATATATATATATATATATATGAATATG
TGCATATGCACACATGTGCACATATGCACATATATATATATATATATATATATATATATA
TATATATATATATATATATGTTTGTGTGTGTGAGAGGATATTGTTTTTTTGGCTGTGCAG
AAAATTATGTCTGTAGCTCAAATATTTAGTGATTCCAATATTGTTAACTAAATAATGGGT
GTGACCGTGTGGTTTGATAATGTTGTTGGAGATCTCCCCTGTGAGGCCAAGGGCACTTTT
GCCATTTACAAAAAAAATAGCCATGCAGTTTGCCCCTAACAGTGCTAGCTAACGGTTGAC
TAACGGGAGTGCCATAAAAGGATACCAAAAATTCAAATCGGTGGCATTTACGGCAATGGT
AAACTCTGAGTGCATAAAAGGAAACTCGTAAACTTTGAGTGGCATATAGAGAATTTTCTC
AAAAAGATAACAGCCTGGGTATAACTAACAAAGGGAATTAAGTTGCAAATAAAATGGAAG
TCGTTGTCCATAAATTAATTTGCATGCAGCCATTGAATCTCATCGGTTACCTATATTTCC
TAATAAGCTAAAATGGCTTATTAGGAAGTAAAAATTAATTTATTGGTAAAACTTTAATAT
ATTTGTTCATAACGACTTAAAAAACAAACGCTAAAAAGGAATTACGTTGAAAATATTTTA
AAATCAACTTCAAATTAAGTTGGAAAATTTAAATTTTAGCGTTTGTTTTGATTTATTAGG
TCAACTGGTGAGGCTCTAAAAGAGCAAGACACCGTTTAGTTTCCAAACAAAAACTTTTCA
CCATGTCACATCAAACGTTTGAACACCTGTATAAAGTATTAAATATAGGCTAAACAATAC
TCCCTCTGTCCCAAAATAAGTGCAGTTTTGTACTATTCATGTTCAATATTTGACTGTTCG
TCTTGTTTGAAAAAATTTTATGATTAGTATTTTTATTGTTATTAGATGATAAAACATGAA
TAGTACTTTATGTGTGACTAAATATTTTCAAATTTTTTAAATAAGACGGACGGTCAAACG
TTGGGCACAGATATCCACGGCTGCACTTATTTTGGGACGGAGGTAGTAACTAATTGCATA
GATTGTGACTAATTTGTGAGACAAACCTTATAAGCCTAATTGCTCTATGATTTGACAATG
TAGTGCTATATTAAACATTTGCTAAGAACGGATTAATTAGGCTTGATAAATTCGTCTCGC
GGTTTGCTGACGGATTCTGTAATTAGTTTTTTTTATTAGTGCTTGAACGTACCCCATGCG
ATACCCTATTTATCTAAACACGGCCTAAACAGGGCCTAACTGTCCATAAAAGGTACTCCC
TCCATCTCAAAATATAACAACTTTTGCTTGGATAGATGGGATGTATTCTAGTACTACGAA
TATAGACATGAGGCATGTCAATATTCGTAGTACTTGGATACGTCCCATCCAAATCCAACC
AAAACTTGCTATATTTTGGGACGGAGGGAGTATTACTAGTTGTTTGTTGACGACACCAGG
CTGTGTTTGGATCCAAACTTCCAACTTTTTCCATCACATCAACCTGTCATACACACACAA
CTTTTCAGTCACATGATACCAATTTCAACCCAAACTTCTAATTTTGGAAGGAACTAAACA
CAGCCCTAGCTACAGCACACTAGTGAAGTCTGAAGATAAAGATGATGCAATGATGACGTG
ATGGATAGATCGAACCCAGGCGAATGAAAACCACCCTCCCCCAAGGTCATGCGGCTTTCC
ATTTTTGAGTGAGGAGACTATCTGTACGTACCTACGTGTCAGCGGTTTATTTGTGTAATT
GATGGATAAGATTGACCTGCAGGCAGGCAGGCAGGCAGACGTGCGTGGTGGCTTGCGTTG
CGTACGTGCGAGGAAGCATCCATATTCCATCCCCCGTTCAAGCTGGCCTCACATATCACC
AAGCTACTCTGACCAAACAAACAAACAATTTTGACGGCGAGACTGCATGCATGCTGCCAT
CAGCAGATATGCCACTACTAGTATATGCCACCGTCATGTCAGTTGCTTATAAATAGCGCC
TGGGGCTTCCCCACATATCCCAACACAGGGCCAATTGCCAGCATCTCGATCCGCACTCCA
AGCTAGCTAGCATTACATATATACTCCTTCCTCTAGCTAGGTTAATTAATTAGTTAGAGG
CGAGGCGAGGCGCGGCGCGGCGATGGAGAAGCAGCAGTCGGCGGCGGCGGCGAGGCCGCA
CTGGAGACGGCGGGAGCCCTCAGACGGCGAAGTGTACGTGGTCCACCCCACCCACTTCCG
CACCGTCGTCCAGCAGCTCACCGGTGCACCTCCTCCTGTCGCCAACAATAATGCTAATGT
GGCAGCGCAGCATAATAATCGTCCGTCTCAACAACACATGAGCAGCAACAACAATAATAA
TGGCAGCGTCACGACGCTGGGGCAGATGCATCAGGAGTGCATGGCCTGGGCCGCCCAAGA
CGACCAACACTAATTTCCCTATATACCCTATCTATCTATCTATCGGACGTATATTGGTAG
CTTCCTGGAGCAAACACCATACATATTTATTCCTATATTGTAGCATGTCTCCTATATATC
TACGCATATATATGTATCGCTCTTAATTAATATATGTATCCTCTCCAACTGCTTTCATAA
TTCTAAATTTTCCTTCCAACATTAATTAGTTAATTGCGCATTCACCCGAGGATATTTTTT
TCCCTCGAGACACCGTACGTACTGTCTAACTAGTTATTCCCAACCTTCCTCTGCAATTCC
TGTACTTACTTATGTATCTACTAAGGAAAATGCCCGCGATCCGGCACCCGACCAACGGAG
AAAAATCGGACGCCCGCCGCATCCCGCGCCTCCGCCCGTCGATGGCCAGCCCCCACTTTT
TTTGGGGCCCCCACCTTGGAGTAGGCCTGGTATCATTGGCCCTGTTTTCAAGTGAGCAAG
GAGGCGAGGAGCCGCTAAGCTGAAGGCCCAAGGCCCAAGGCATCGGCGTGTCGCATCGAT
CGTGGAGTCATGTGACACGTGCGTGTGTCAAGGGATCGAGGCCGAGTCGTCGCAACTCGC
GTATAATTCCCAACAGCGAACGCGAGCCGTGAGCCCGCGAGGTTGCAACTGGCGGGGCAC
AGCTAACTAGCGCGTACGCGTTGCTGTCGCAGACGCTGCCAAGGCCCACGCACGGGCTAG
CCCAGGTACGACGCCACAAGGCCCACGCACACGCAGACACGCTAGCCTCGGTAGTTTCTT
CTTTTTTTCGGTTTTCGCTTTTTTTTGAATCGCTCCCTTATTTTCTTTACGTGGTCGCGC
GATTTATTTCCGTGCTATATTTTATAAATTGAATCTTTCACCTCCAATTTCAGTTGAAAG
TTTTAAATTTGAGTTGAAAGTTTTTAAAATTTAAGTTGAATGCTTTGAATTTTGAGATGA
AAGTTTTTAAATTTAAATTGAATATTTTGAATTTTGACTTGAAAGTTTTTAAATTTGACT
TAAATGTTTCAAATCTTCAGTTGAAAGTTTTCAAATCTGACTTAGAAAGTTTTAAATCTT
GATTTAAAAGTTTTCAAATCCGAACTGAAAGTTTTCAAATCTAAGTTTAAAGTTTCAAAT
TTGGACTTGGAAGTTTTCAAATCTGAGTTGAAAGTTTTTAATCTTCACTTGGAAGTTTTC
AAATCTAAGTTGAAAGATTTCAATCTTGACTTAAAAGTTTTCAAATCCTAGCTGGAAGAT
TTCAATCTTGACTTGGAAATTTTCAAATCTATATTGAAAGATTTTAAATATAAGTTTAAA
CTTTTAAATCTGGAATTGAAAATTTTTGAATATAAGTTGAAAAGATTTCAAATCTTACTT
AAAAGTTTGTTTATGTAGTTTCTGGAAAAGAAAAGAAGAATAAAAAAAGGAAACTTTTTT
TCCGTGATATGGAACAAACGTGTAACAAAAAAAATCATAAAGAAAATCAGAAAAAAAAAG
AGCGCTAGAGCCAGGCGCAGCTAGCGTGCGCGCCAGCTTCTCTGCTGGCGCGTACGCGCG
AGCTAGCAATCCTGCAACTGGCGAGGCGAGCGGCTACAGACCCTCGATTTTGGAAATCGG
AAATCTTCTGTGTTTATCCGTACCAATCCCTGGATCAGTAGTTGGTACACACATACATAG
TTGGATCACAACATATCACGAATGAATTCAGGCTAAAAGAGTTAAATACTTACATTAGGG
CCATGTAGGCCAACAACTATCAGAGAACAACAGCGGAAGACAAAATAATATAAGGACCCA
GTTAATATGCCACAGGCAGTCGACTAGGGAATGAGACCTAGAACAAGACCGCACTCCGAT
CATCTTGTTGGAAACGCAAGCGTACCGACAAGGGCTTCTCTTTAACACTCTCCTAAAAGA
TATATAAATAGCAAGGGTGAGTACCAACCGTACTCAACAAGCCACCACAACAACAATGCA
TATGATAGAGGTATTTCAAGGAATGGCTTCAGGTTCCTTTGCGCAAAGCAAGTTTTGTAA
TTCTTTTCACAAGCCTAAGACCTAGCATAGACTGATCAAGTTTTAATACCAGTGTTCACA
ATAAACAACGACGGTTCTGTCCACCATCCATTGTGATCCCAAGGATAGCTTCCCGCCATT
GAGTCGTCATGGTTTTCTGAGGACGTCCACCTTCCCTCCTCTCAGGAAGTGGCTCCATCA
GCATAAAAATCATCATGCAATATCCCATCCCACACAAGTTAAGACTTTAGAGTCTAGCCA
AGTGTAATACATGTCCCGATGCTTAATAACCGCGAGCACGGCTATTCGAATAGATTTGGT
TTACTCACACTGCAGTGGATGTACACTTTACCCGTACTCCGCGACTGCCCAACACATGAG
CCTCGTCCCAACACATGAGACGCATCACGGCAAAGCTTTTCGATAACCTCGCATTGGCAG
TACCCGCTCCATGAACTTTAGCCCTCATGCCCTCTAGGCGTCATATGTTTCTAGCAGTGA
GAGGAGTTCTGGCGCTCCCGGGAAGGGAAAAACACACACATTCCTACGTTGCTTCTTGTC
GTTAAACCCAGTCCATCATGATTATTCTCTTATGGGTATACTCATGTAGTATTGCCAAGC
CAGCCTCTGACCATCTGGAACGGGCATCCGCCATCCACCTGGCCATCCGAACCGGGCATC
CGCCAGCAGACTGCTTGCTGCATCACACACCTAAAAGAAGACCACTATGTAGGGATACTG
CCTCCGCTCGGTTATCTAATCCGCTACGTCTATACCCATTCGAGAAGTATGGTTGGACGT
GGGTCGTTTCATGCTTAGCTTCATGGCTCGGTCCTTAACTGACCAGGGACGGCACTAGCC
TTTTCCAGATACCACCCAAATCCTCCGTCCGCCCCAGTCGAAAACAGTTGTTTAATTTTA
TTTCTCCTTTCACAAATCATGTCATCAATATCATGGCAATATGGCGCTCATGTCTCCACA
TGCCGCATCTCAATTACCTTCCCAAAGGTAATTGCCCAAGCATATAGCATTTGATAAATA
TGAGTATGCATGATTCGAGAATAGCATTTCTAAGCATATGTCATAATTGACTAGGGACTC
ATACGTAATCATGGTTACAAGGATTTAAGGGGTAAACAATAATCAAGGTATGGCATAATC
ACAAGTAGGATGTTCATCATTGCATGCAATTTTATTAGTAAACAAAATAATTTCACAATT
GGGATCAACATGTTCAAGGAATAGTGATGACTTGCCTGCTCAGAATCATCCTTATTCTTG
ATACAATCTTGATCAACCTTCACCTCCTGGAAGCTGCATACGTTGCCTCACAACTAACTG
ATACACAAATTCTATAATACACGAGAAAAACCAATATTCAACAACAAGCAAATATGCACA
ACCAAAATACAAATGTCGGGGTCGAACCTAGGGTTGCTCATACTATTATTGCTTGCTAGG
GGATTCCAATCATGCTAAGGGCTAAAATTCCTTAATCTTTCTATTGTCATCGTGGTCTAT
TTAGGAGTTAATCGATAGTGTATAAATGAGATATACATCTGGCTAATCTGTGGGTTAGTC
TAGCTAATGACTATGGAAGGATTATGGCTACACATGCATTTATCTAAATAAAGTGGTCAT
ATACTAGAGGTTCTGTTGTCGGATGGATTTAGGATCAATCAAATAATTACGGTGAATCAT
TTGTATTATTATTATTCTATTGATGGGGGCTTTACTTTAATTGTGAACAAATTTTACTTG
TCACAATAAATTATAAAAGGTTAGCAATTATCCATGCTTTGTATGTTAGAGTTGTTTAGG
TTAATCATATTATGGTTACAGATTATCCCTTAATGAACAATCCTAATTTACAATTGAACT
ATAATTTTATGAGGTCAAGATTTATAACTAGTGTTTATCCACCATACATGTTTGTCATAT
AACTCCTTGGTTTAATATATGCTAAAGGTAGGCTATTGTTCTTATGTATGATTTTAAATG
GATTGTACAGTATATGTGATTTAAGTGGGTTGACAAGTGATTTTACTCTTTGAGTAATTA
TTGGATGCTAACCGACTCAACCTTATTTGGGTGGTTCTATCATAACAACTCTGTTCCTAT
TCCTCATAAATAAATTAAAGACTCATCTATGTGTATTCATGTTTGATTTACCTAATTATA
AGGCTAACTTTATTATTTAAATAATCTATAAGTCATGGGTTTAATTATACAACCATTTAA
TAGTACTAGTATCTTCCTATACATTAATTTGAGACATCATTTAAAATTATTTTGTGTGGT
TGTTACAATGACAAAGCATGTTAGAGACAAATATTATTACGTCTACCTTACTGTAAAGTA
CTAATTTTATTTGTTAGCACATTTTTAAGTTGACTATTATGCATTATCTTGGTATTAATT
ATTTGATAATTATAAATGTATTTTATCAAATAGTGAATTATATACCATTTGAAAGCTTAT
GAATTTAGATAAATTTAGGTTCAAGTTTCATTCAAATCCAAGTTAAAATGAGAGAGTTAC
GCTAGTTTAAAGATTCAAATTTGAATTAATCCGAGAAATTGCAAAAAGGGTACTGTTCAT
AAATGATTTATTTTTAATCCGAAGTCTGTTCTTAACACTAACAGCTGCTCACACGTGGGG
TCAAACCTTTACTTTATTTTCCACCGAATTAATTTTCTAAATGGAAATAGGATGAGCTAA
TGACAAGTGGGGCCCACATGTCATATCCTTCTCTCTCACGTTCTTTTTCTATCGTCTTCT
ACCTCCAGCCATCGGCCGAGCAGAGCACGGCGCGGCTAGGCCCGGGCGAGGGCGACCTAG
CGGCGGCCAGGGGAGGAGCGGTGGATCTCCGGCGAAGCCCCGCAGGCGGCCAAGGCACTC
GGCGGCGCGGGGACGATCGACGCGACATGGCCGTCATGGCCAAGCCTTTGGTTGCAACCG
GCTAGGGCGAACGGGATGGTCTACGACCGATTCGACAAGTGCGTGAGCATCTACGTACGG
AGTGTGGGGGTTCCATTTTACTAACGAGATGACTAGGAGGAGCTCCGGGATGGCTTGTCC
ACGGCGAGCTCGCCGGCGGTAGAACGGCGGCCGGACCGGCACGGCGACGGTTGCTAATTG
GCGAAATTAAAGGGGCCTCTAGTTTCTACAGAACTAGGGGAGGCCAGAGGAGCTAGGACT
TACCGAGAGATGGAGGAGCAACGAAGATCGGTGTCGCGGTGGTGGAGCGGAGAAGAAGGT
GAAGCACGCCCACAAGGTGTTCGACGAAATGTATCCGAGGAAAAAGAAAAGGAAGAGAGG
GGAGGACGAGCTCGTGGGGGCTGGGAGGTGTGGGGAGGGAAGGGGAGGCATGGGTTTATA
TAGGGGGCGGAGGGGAGAGGTGGCCGGTGCAGTGTTGTTCGATAGGACGCGCGCAGCGTG
CGGGGCTCGAGGCGAGCGGCGACGGGACAGGAGCGCAGGCGCAGCGTGGGGCTCGGCGTG
ATGATGGCGATGGCGCAGCAGCTGGCGGCAGCGGCGCGGGGCTCGAGACAAGCGGTGACG
CGATGGCGACACGCGGCGACGCGACGGTGACGGTGACGGCGCGACAGCGGCGCGGGGCTC
GGCGCGGTGGGGGCGACGGCGACGCAGCAGCAGTGCGATGGGACGGCGCGCGGCACGGCA
GCACACGGGGCGCGAGGGCGCGTAGGCGGCAGCAGTCCACGGTAGCGGCGACAGCACGGC
AGAGGTGCGGCACGGTGATGGTGACATGACGGCGACGACGCCGGTGCGGGCAGGGCTCGA
GGTGATGGAATGGCGATGGCGCGACGAGACGTTGACGGCGATGGCAGCTCGGGGCTCAAG
GCCGGCTAGGGCGGCTTAGCAGTAGGGAGGAAAAGAGCTAGGATGGCTAGGAACCAAATT
GAACACCTAGTGGCTAATGAAACAGTGACTTTTTCTTATTTATCCAATTTTGGGGCCTAT
TTCCTATTAAAACTTGTCCCATAAATTCTAGATTTCACACAAATGGAGTTTACCCAATAT
ATGTTTTAATTTAGATGAAAGTTTACCAAATTTTAATATTACCCATATTTTATTCTTATA
TATATTTTTCTATTGCATTATTTAAATGAGGTCTGATTCTAAAATTAACCTTGATAATTT
TGGAGGCTTTGAGGGTTCTAAAATTAATTAAAATATCCTAATGTGGCCATTATTATTACA
ATAGCACATTGAATGAACTTATTTGTATAACAATGCATTTTACGTGGGTCCATTCATTCT
ATAAATATAAATTGAGACTCAGTACAACATTAATCTAATTGTTTAATTAAACACTCACAT
ATTCTTATTTATATATAAAGCTTAATTTATTTATATGACCATTATTTTATATGAGTGATT
TTCATGTCATGAGGAACTCGGCGAAATGTTCTAAGTATCAATCTATGTATCCTGGTGAAT
TACTTATTTATAAACACGATCATTATAGTGGTGATCATCATTTCATGTGTTCTTATATTT
CATGTGAGATTGGATTCAGATGAATTAGATTTGATTTTACTATTTCTTTTAGCTAATCAT
GGCATCAAGCCATCAGCATGGTTCGAATATTTAATATTTGATCTGTGATTTATAATAGAA
ATTAATATTTGACTTATACTTGATTTGGCTTGCTTTCTTGTGCACTAATATTTGTAGGGT
TAATAATAAATAACATATTCTCGTAAATTATATCTATTGCTTAAATTTAGACCTTTTCTT
TACTTTCTTTGTGATCATTTACGATTTGGCAAGCAATAGCAATCATAACAACCAGCATGA
TGCAAAAGTTTTAAAAAGTTCAAAATTTTAGTGATTTTTATTATTGGGAATTTTCAGGAT
GTTACAGCGGCGCCGAGCAGCAGCTAGGTGAACGTCCGAGCCCTACCGGTTACGCAGCTA
TATATGGCTTGGGGGCTAGCCGAGTGGCCATGGCTGCCTCCTCGTCATGATCAAGTCATC
GTCCAATAGTCCTCATCTCATCCTCGACTCACTTCAATCCTCAATCCTCATTGCCTCGCC
GCTGACCGGTAATTTGAATCAGATTGCTAAATTAGCATTTAGCAATTACTATGATTATAT
TATCTGAATTAAACAATATTTTGAATGATTGATTGGATTATTATTGAATCAAAAGTAATA
TGATTGTCTTTTCTTTTGTTTATATTTAACATTTCAAAATCTTGTACGACATAACTATAC
ACTATTCCTTATTTAGATTAGACAAATTGATTTTCTAAATTCTAGGGGCCCAATTTGTAT
TTTGCTCCGGGGCCCCGAAATTCTGGAGACGGCCCTGGCGCCTCTGCACCGTCCCCACCA
CACGGCCCACCACATTGCAACATATCACCCACATATTACGAAAATGTTGTATTAAGGAAA
TCCGTTTTATTTTTTTCCCACCAACAATGTTTCAGCAAATATATTCGTGTTATTTCACTA
TGTATAGATCAAAATGTTACAGTGAATTGAAACATCCTTTCGCTATTTGCTGAAACATTA
TTTTTATATATGGTAAAACAACTTTAAAAACCATTGTTTCATACGTTGTAGCAAAATCTT
TCATAGGGTGATTTGGTTGTGTTTTATCTTTTTAAACGATTGAAATATTTTCGATCTAGT
TAGTGAAACAATTCCGATCTACTTGGTACGCCTCGATCTAATAATGCATCGGTCTAAGAT
TATAACTTGATTTGTATCCCACCTTTTACGAACACGACAGAACGCATCGAAATACTGGTT
CTCATCAATACTTATAAAATGATATTCGGAGCCCCTCATCCAGAATTTCACAGGCCGATA
AAAATATACAATGCATGCTTCATATTTACCAGGCTAAAGAGTTTAAGAGCCACTCGTCTA
TTGCCCGTGAAAATTGTTTCAATTTACCCGGGCGGCTTCAATAAGCGTGGCTGCTCATCA
ATGCAGAGAAGCGGTTGCTTTGAGGTGCCCGCTAGAAAAATATGTATACTTAGATGGCAG
TTCGTCTTAGGCAGCCGCTCGTATAGACTACAATTTTCTGGCAATGCACTCTTAAATGTC
TACTTTCGATTCGTATTCCTCCCATTATTACCTTAAATCTTCAACTAAGTCCACAACCAT
TAGTTTTCATGCGGACTTCAGTCACTTTCTCCTTTGTCCGTCGTAAAATATCCTATCACA
CAATCTGTTGGTAAACATATTTTTCTTAACACACTGTCTGTCGGCGACGCACCGTAGGGG
GGCCAGCATGGCTATGGCACTGTAGGCAGGCCGTCATACAGCCATGGTGTAGGCACTGGG
CACTTGGCACCGCTGAAAGATGTGGAGGCCAGCTAGCTAGCGGGCGTGGAGGAGGCTCCG
TCAGAAGGGGATGCGAAGGAGGAGTAGGACAGGCCCCTATTGGTATTTGTTACGATCATA
GATGAATCCACAAGCGCACAGATACCGAAGCACTTCACCTCAGAGTATTCCAAGGGTATC
GAATCACAAGGAACATGTGTAAAATCTAAGAAGTACATGTGCATGCATGGACAATAACTA
ATTGATAGGTTGAGGATAGAGAGAATTTCTATGGGTTAAGATTCTTGAATAAAGTTAAGG
TAAAACACTATCACTTGCTTCGGGCACCGTTTTTCCTGTGGTCTGCTAAGCGAATCCGGC
CTACATCTCTATGACATATCCGAACGTGGAGAATTACAAAGGACAGACAAGGTTGTCACC
ACCTGCCACTTACCTCTACAACTCGGGGAGCACGCAACAAACAAAGACAACTTATAAACT
AGACGCCATGTCTACGCTATCGATTACTACTCTAGCCTCAGCCAAGAAGTTTCTTCTTTA
TTCAGAGTCTTAGTACTAGAGCACTTAATATAGAGATTAAGTGATGAACCCGTAATGATG
AGATTATATCTAACTTAAACAAAAAAAAGTAAATACCAGAGTCACAAATACTCATTTTTT
TTTAAAAAAAGTAAATACCAGAGTCACGAATACTCATTTTTATCGCGAGTGTGCTTTTAT
CCATAATTACTTGCATACAAATATTCCATCATACTCATGAAAATGGTAAGTAATAAACCT
TATCATTATGTTCGATATTTCATTTTTATTTTCTTTTATGCGGGAATTGACAGTCAAATT
CAAAACTTAAGGACCGTTAACAGCCCCTAATTGATAAACCCTAAGTTCCACTCAAGGTAC
TCAAGGCTGTTGTTTGGCTCAATCTTTCGGTGAGTTGATGATAACTACGATTTAGGAGAA
ACGTTGATGACTCGACTACAACCGTACTAGACATTGTTGTGTTGCACCTTAGCGATCGAT
ACACCCCTCCATGGGTTGTTGATATTACCGGTGCAGATCAACCTTATTCCTGCAAGCAAA
TCGAAGAAACAAGCAAGAACAAGATAAAAGCAATCTGAACTGTAGATAGGAATGGAATAC
AAATGATAAGTTGGGGTTTCGTAATAAGCAAACCGGCGATCTAACCGATCATGGGATTAC
ACGGCAAAGTAGTGAAACTAAACTTTAATATAAACAAAATCCAAGAAACTCTGAAGGGAA
ACCTATCTATTTAAGGAGGTGGGAGGATGACCTAGGGGTCGTGCTCCACCGGGTTGGGGC
GCACCCCACATGGCCCAAACATGGGCCGGGGTCCCAAACAAAGTTACAAGCCCAAAGGCC
CGTGACAGGTGACGCAGCACCTTGTTTCTTCATCTGCAGATGACTAGGATGGAATTTGGT
GATGAGACTAGATCCGTTGGAAAGTGGACTCCGAGAGATTTCCATCAAGTACTCACGGGT
CAAAAATGGAGGTCGTATGCAGATTCGGCGGCTGTTTCAAGTCAGCAGTGTAGCAGGTGG
CCAAATCGGGTTCCAGCACTTGTAAGACTTGATCTTGATATCATCTTGTTCATCCATGAT
GTGAGCAACGCTTGTATCCGTAGTAGCCGTTGTCACATCATCATCCCCTTCTTCACGGAA
AACCGTTCTCGGTTTGTCCATATGGTGCTCATCGCGTCGTCTATTTAAAATAACATGTTT
CATGCAACCAATACGAGAGAAACTCGAAGTAATATGATTAGAAATAACATGTCTCTCTAG
CTTACAAGTTTTATCCACATCTACAGGAGGTTCTATATCCAAACATATGTAAACTCTATG
CACCAAGTATTTTCATCTATCACTATATTCGCCAATATGAAAAATAATATTGGTTGGACA
TGGCAAATCAGACTTAGCAAATAATTTTTCCTTCAAATTATCGAGCTCAAAAAAAATCAT
CAAACTGAACATAGCCTAAAGTATTTAAAGAAGATAGCAATTCACGTTCCTCTATTTCAA
TAGCAATGTGAATAACATGCATAAAATCCGCACAGTAAGAATTAACAGTAGGAATAGCAT
GTTCATTCACTAGTTGTGGTATGGATATATGTGAATCATTATCACTCAACTCATCTTTAT
CACAAGGAACAACAAACAAACCAACTTGTGACAAAGGAGTCTCAGCAGTTGGTTCCACTA
ATGGTTGCTCTACTATAGCATAAAAAGTGGACAGATTCAATTCATTAACAACATACTCAC
CTTGATTAGTTTCAGCACCATTTAGTTTACCTTTGATGATTTGTTCAGATGATGGAGGTG
CCTCGATTTGGATTGTGAACAATGGGATTGGCGGCTCATTCATGTTTCTCTCATCTTTTC
CGTGATTATGCATTTCCTACAAATAGTTAGTAATAGGAGGCAAAAACATAGCGTGTTTCA
TTTTCATGTCCTACTCTATTTTACTTTCAGCATTGCAAGCAAGTTGTAACAAATAAGAAA
GAGATCTATATCTTTGATAAGCAAGCATGTCCCGAATTTCTTTGTTAAGCCCACGTAAAA
ACCTCAATTCTGTCATCTAAACCACAACGTAATGAACAAGCATGCATATCATGATAGTAT
GAAGTAACGGTTCTGTTATCTTGTTTTAAACATTGTAGTTTGTTGAGCAGAATATCAGCA
TAATACATGGGAACATAAACATCTCTCATATATTGTTTCAGCTCTTTCCAAGATTGTGGT
ATTTTGTTATGCCTACAAAGATATTTCCAATCATTAGAAGCTTGATTAATTAAAACACTT
GAGGCACACATAACCTTTTGTTTCTCAGCTAAACCATGCTTTTTAAATTCTCTGCCAACC
GCTAGCTCCCAATAAATGTAAGCATGAGGATCATAATTTCCTTTGAAATAAGGTAGTGCA
AATTTGATCTTAGTTAGAACGTCATCACGTACCTCATTAGAATCATGTTGATCACTCTTC
ATGTCTCGACGAAGATGTCGATGTCGAGCTAGGTGATCTATAATGGTCTTGCATATCCCT
GCCATTGTTAGTAGAAAACAAGAAACATACACAAAAATATGTACGTTCCTATTAACAACT
AGGTAGTGGTAGCTCAAATATCACACACACTCAAAGCTTTCACCGAGCTCTTACAAGTTC
TTACCAATACAAGCGGAATTGTGACATACATCGACTCAACCAAGCACCCAAATAGAGGTT
GGATGTATCGATGCCTTGACAAACACTTGTTGTACGGCTTCAATCAAGTCTGTAGAGCTC
TGGGTAGGCTTAAGTATGTAGCAAAGGAATAGAAAATGCTCAAATCAGAATGCAAAGTTG
AATAATCGTTCAAAGTCAAGTACAGTGCTGGTCCTAGGCTAGAACATACTAGAGATAGGA
GCTTAGACACAAACGATACCACAAGATAACAATAGAAATAACTCAAGCACACTCTGATAT
ATGAAAGCGAACTCAAAGATACAACTGATTTTTTTCTTTTCCTTCTTTCTTTCATTTTTT
CCTTTTCTTTCTTTCTTTTCTTTTTTTGGTGCGGCTTTTCTTTTTTTTATGCACCTTTCT
GCCTTCTTTCTCTCCTTTTTTTGATTTTTTTAACAAAATCGACTCAAGGACCTGGATGCA
AGATTATAGGGACTCAAATGTAAATATAAAAATTACAGGAACTCAAGTGTCAAAGTCCAA
ACCCAAAATTAAAATTATAAAAAATGGAATGCTCTTGTCACGAAAGTTCCGTTTTTGCAA
ACAGATCTCTAATCCGACACTCCAAAAATTTTCAACAAACTGTATGGGAACTGGGAAGTC
ATGGTGGATTGAAAACGGAGAGGAGAGCTGGGAGTCGGACTCGACCTGTAGCGGTGGTGG
TGGGTGGGCAATGGAAGGATACGGCACCACCAAGGAATTGGGATTTGGTGTGAGAAAAAA
AGGAAATTGATTTTTCAATCAATCCAATCTACTGTTTCTTTTCTGATCAATCTTGCATAC
TTCCAAAAAAACCGATTCCAGATCCCTCCTCTCGCGCAGGTCACAAGCACGGCAAACCAC
AAACTCGAGCAAAACCTAGATGTAACTCTAAAACTGACCGATAGAAACTTCTAGAATCAA
CAAAAATAGAACCGTGGCAGCAAGCCGATTTCTTTTTTTGTCCCGATGACAAAGATACGG
TGATGGTGACGACAGTGGTAGTAAACGTGACTAGAACTTAAAACTCTAAACAAACCAGCA
AATCGACGTGACGATGCAACAAAAACTTAACAAAGCAAAAACTAAAAAGAACAATGCAAT
GGCACAATATGGCTAGGTAGAGGATACAATTTTTTTTGTCCGGCAATTTTCTGGTTATGG
GTATATAAAACTCACTGAGTAACGAAAGCTCTGGTACCACTTGATGAACCCTGAGTTCCA
CTCGAGACAAGGCTGTTGTTTGGCCTGATCTTTCGGTGAGTTGATAATAACTACGATATG
GGAGAAACGTTGATGACCTGACTACAATTGTACTAGATGTTGTTGTGTTGCAACTTAACG
ATCGATATATCCCTCCGTGGGTTGTTGATCTTGCCGGTGCAGATCAATCTTATTTCTGCA
AATAAATCGAAGAAACAAGCAAAAACAAGATGAAAGCAATCTGAACTGCAGATAGGAATG
GAATACAAATGATAAATTGGGGCTTCGTAGCGAGCAAACCGGTGATCTAACCGATCACGA
GATTATACGGCAAAGTAGCGAAACTAAACCTTAATATAGGGTTTAGGGTTTAGGGTGGCG
AGAGAGTGAGGCAGCCATGGTATCCCCTTCCCTGTTGTCCATCTGCTCTTCCATGATGCC
TGTGAGGCCAGGAGCAGCTTGGGCACTCCTCAACCGATGGAGACACATGAATTCGCCGAT
TCCTCACGGGAATGGGTCGCCGGTGTTGAAAGAGTGAGAAGAGGAAACCACCCGCCCCGT
CCTCACTGGCCCTCAAGCCCCCGCTCCATCATCCTCGCACAATCCTCATCGGTTGGGAAG
AAGAAGGAGAGGTTATATAGCTGGGGAAGAAGATAGGATATGGGCAATTTTGATCATACA
AAAACACAGTATACAAAGTAAATGTGTTAAAACCAGTGTTGTGGATGACGGAATACGGAT
GTCGGACCGAGATGGTTCCGCTAAACGAATAATCGGAGTACGGGCGAATAATCAGAATTT
GACGGAAATTTAAAGTTTTGGACAAATATATGTACATAACTCATAATAGCTTATTATTTT
TGATAGATAAATGCATATAACTACATATATATACCTACTATTCTTAAATAAAAATAAGGA
TAACATGGCATTAACTCGGCATATAGTAAAATATATGTCTGAACACATAGTGATAGGTTT
GGTTCGTAATGCATAAAGGAAATACCAAAAGCATGTAACACTATATAAGGACACTAAAAC
GACGTTCTGTAGCTATATATTGCTAGGTTACACAACTAATGGGCAGTATCATGGGCTGGC
TGGCAGGGCCTTCTGGCCTTGTCACATGATTTGGCCCGTTTATTCGGCTGATTAGTCGGA
AACGGCCGATTAATCGCTAATGACGGTGATTATACGTCCTTAAATGATTAATGATCAGCG
TTTTGCTCATTCGTGACGGAGGGGTCGGCGCCAACGTATTAACGCCCGAATATACGGCCG
TACCAACCGTTATCCACAACACTGGTTAAAACGGGTCTGCAGAGTAAGGCATGGCATGGA
ACCAATTCTTTGTGTATTTGACATAGTTGCGAATAGACGAATAGTATTGATAATTATATA
AAGTGGCTTGAATCAAATTAACCCTATCCCTAGGTCGCTACGCGAATCCCCTTGCCGCCG
TCGGGCGACCTGCTTGCGCCCGCTTTCCCCTACAGTATTATTTAGGTCCTAGATCACGCC
CTCAACACCTGGAGAGTGGCGACGAGATCTGGTGATTATTATTCTACTGATTCATCATTC
ACGAATTAAAGGCCCAAGCTTTCTTTATCATATCAACTTCTTCAAGGAGGGACCGATCGA
TCTATCGATCATGTTGAAGGGAACGCCCCTAAGTAATACATCCATCCAATCCAATCCAAT
CCAATTTACTTTGTGTGTGATTTAATTATTTTCTGTTTCATCTTCGAAATCATTCCTTTC
GAATCATTCCTTTCGAGGGATAAACGGCAGGAGCTCTGCCAATTTCATTATAGGAGAAGA
AGAATAGGAGAAGAAGGTCTTCTTCTCCTATAATAAAATTGACAGAGCGGTCTTCTTCTC
TTATAATGAAATTGGCAGAGCTCCTGCCGTTTATCCCTAAAAAAAATCTGGAGCTTAATT
TAGCTGTTCCTCATGTTCTGAAACTGAGCTTAATTTCTTTCTTGCGCCCGATTGATTTGT
TTGTTTTCTTCGCTTCTCTAGCTATATATAAGATAAATTCTAGAATATAGTTGTTGTTAC
CGCGCCACCACCTCCTCACTCTCTACACTTCTGTTTCCAATATAAGATTGATTGATTGTT
GTACCTTAATTTCAGCGATGGGTGCGCCCTCTGATTCAAAATATAATATCTCTTGTTGCT
GTGTTTCTATCGGACAAACTATTCTCTCTCTCTCTCTCTTTTCCTTTTTCTTGTTTTAGC
TTTGACCATCCATCAAGGCATCAATCGATATATAAAGAACTACGCATATTAACAATATAT
AAGACAGATATTGATAGATTCATCATAAAAAATATATATATTCCAACCATAATAATATTT
AATGATCATCTTTATTTCAAAATGTCATGTTTTCATAGGAATTGCTAGCCTAAACATCAT
ATATTTTGTCTTCATGGTCATGGTTTACCATCAGCGTGTCTTACATTATGGAGTATGACT
TGTTACGTACAATACAAAATTATAGTGTTGTTTTGACTGTAACTAGAGATCAATAATTCC
TCCTTGTTTCAGACGAACCATCAATTGTGAAACTTCCAGAATATGAACTGCCAGATGCTT
TCCGTGGAGAAATTGATGGCAAAGGATTAGAAGAAGGAGCAACCATAGATAACATGGATC
CTTCCCGCCCTTTTCTTGTTCTCAATGTATTTGATTGGGATAAGGTCGACGAGGTATGGT
GGCTGATCGATCTTCCTCTCAGTTTCTGTCTGCACTAATTAAGTACCTGCTTCTGCTTGT
TGACAATAATTAATTGTTTCTTCCAAATCCAGTGGATAGCTCTAAAAACTGCTTGGATCG
CCAAGCGGTTAAAAAATGATATAATCATCCCGGACCCAGTACCTCAGGTTTTTCTCTAAT
CTTCATTTGCAGAATTCAGTTGCCAAATCATCCTGTTATGTTAGTAATTTTTTCTAATCC
TGCAGCATTTTAATTTGTTTACCTAGCTAAGTTGTCTCTTCTGTTATAAAAAAAAAAGAA
AGTTATTTTCGCTGAAACAAAATGGTTTGTCAATGAGAGTGCACTATTATTGTTTTTGCT
TTGATGACATTGGATACTGATTGCTTTTAGATCGGGCGAGACGCCTTCTTTGATATTACT
CCCCGCTTGACCACTGTATTGGAAAAGGATAGCGTACGGTGCTTCCTCCCCTTGTTTGTG
CAATGTGAGTCGATCATGACGTATCAGTGTGCCATCACCTCAGAAACCTTAACCCACATG
GTCAGGCATAATGCCTTGCGATGCGCAAAAGTTGTATTGGAGGGCAAGGCAGCAGAACTC
CGTTGTAAGCACGCTAATCCAAACTGCATGAATCCGTATGGATATTTTGCACTCCATGAA
GCTGCTGAACGGTTCTCTGCTGACATGACCAAGTTGCTCTTCCGCCATGGTGCTTCAGCA
AATGTACGCACAGCCAGCGATGCCGGAATTCAGGGACTACTACCGCTTGATGTTGCGGTT
GAAAATGCTTGCATGCACAAGTATCTGGAGGACAATCTATCTCCGACTCCAATGCAGTAT
CATGAGGATTACATCTACAAGCTCATTCATCTCCTCTGCCTACCTGAGATGGTTTGTTTC
ACTTATCTCTTTCCAAATTAATTCAAGTACTCCTATATATCTTTGTAGCATGACAAGAAA
AAGTTCTCATGCATGTGTCATCTTATAAAATTTCCCACATGTGCAAAGCCATGCATGTTC
TTATTTCATATATAGAGACAAGAAATCAGCAGCTCCACTAGTTAACAAGATTTAGTACGT
TCCGCTTTGAGATTGCTCCTAGTTCATGCTTACTTCAATTAGATGTAATAGGAAGTTATT
TCCCGCTGCCAGCTTGCATATAAGTGCAGAGAGTCACTTTTCTATTGTGCAGAAGGTTTT
CTTGGATACGATTAGACTTCTTGCCGAGAAAACAGATAATCTTGTTGATGAGCTCTGGAA
TTACATGAAGAACGGCAAGCTTGTACAGACCGCAGTTTTACTCCTGGCAGCTCAAAAACA
TATTCGCAAGATCAAACCTGATGGATTTTGTATTATCACGCACCATTTATTTAAAGAGTA
TGCTAATTCCCTAAGATGTGCCAAAGGTGATACTGGAGAGGCGCAGAAGCAGCTGGAGGA
AAGGGAAGCACTTCTGAGTTGTAAATCCGAGCTTTTTAGTATAATTTTGCTAGCTGGTGA
GGCTCTTGATAACTACATTCAAGCACATTCAGAGGTAACATTACTTCCTTTTTTTAACAT
TGCCATCTGATATCTTCCTCACTGTAAGTTTTCATATTAGGATTAGTATTTTACTAGGTA
CTTCCAAAATTCCATTCCCTGGTATTTTAGGGATTTGTTGGTTTCTTGGGCTACTCGTTA
CCTGTACTGCTATGGTGTGAATCGGGTGGCATATCCACAATTAAGTGAACAGTCGGTCAT
GTTTTGTCTATCGTGAATTGAACATTATGTTAAAGCCATCACTAGAGTGGGGTGACTTAT
CAAGCTTCCCAATGAAGCCTGTGATGTAAGAGCCTCTGCTGCTCTGAAAAGTTGGAACGC
TCTAGTGTTAGCGATGTGGCCTTCCCAATGAACCCTAATTGGGTTATTTCCAGTAGTAGT
GGCTATCCTCAAAATAGATTAGATTACTTAATTTCCTAATCTATCCTCTGCTTGATTTGA
GATAGGTTTGAATTAGTGATGGGATTAGATAATATTTATTTGGGGCATGCTATTTGAGTA
TTTAACAGGTAACTCCCCCTGAAATTCTCTCCATGCACACAACTAGTGTGCAGATCCCCT
ACAATTGGCCCACTTTATGGCATTATGTACTTAGTTCATAACAACGAGCTTCATAGGGAA
GCCAGGTTCCAGAGGACAAAACAACTTTAGGGTATTACTGTCAGCATGTTAATATCTGAG
TCCTGGAGTTGATTTAGGAAGCCAGGTCTCAAATAGTAATAATATTTTTGTGCATTCGTA
TGATTTTGTTGTGTTTGTGATTTATTAGAATATGGAAGTAATATTACATTTCAATTTCAA
TCCAACTTATATTGGATATTATGCAACTGATGTTTATGCTTTTGCTGCAACTAACTAAAA
AACTGGTTAACATTATTTACAAAAAAATATTGTATAGCGAATGTCACTTTTTTTTTATAA
TGAACAAATATTAGAGACACAGCAAGCCTCTATAATTTTAGTTGTAAGCACAGCACAGCC
TTTTATACAGTGTAACTATGTCCACACTTTTTGATATATTTTGGTAACTGATTAATTAGC
AGATGGTGGTCAATGCAAATTTTGCATATGTTTCATGAATACTTGCATGCTATTTCTCCT
TGTGTACAACACAAAACAGGAAAAGTGAAATAGTTGCATGTTAATTATTGGTTCGTGGTG
GCAACTAGCAGATTTTGTTATTGCCTTACGCTGACTATATATATGAGCCACCTCGCGATG
TTTTGATTTAACTCACACATTTTTTTTGGGGGGCGGGGTGCACTTGCTTTCTATCCTCAA
TTTTTCAGTTGAACAAACAACACTCTGAACCTATTTTAATTTGTTTTGTTTGGGATGGTG
GTGATTTTCCCTAGTGCAGACTCTTCTTATGTGTGAAACTTACCTAATTGAAGTTCATGT
TCGCGAGAAACCACTATCATTTTGTCCAATTTACTGTGTTATTTGTCTGCTTTTGTATGT
TTGGCATGAAAAACAAGCAGTTTCTTGGTTTCTTAGTTCAGGGTGACAAATGGACTGTGA
TGAAATTTCAAGTGCCAAAAATGGGCTTTTACTTTTTTATATAATTATAAATTCAATTTG
AATTACAAAAACTGTTCATGCTTTGTACCTTTTGAACCATCTGGTTGTACTATCTTGTTT
CTAATCCTGAATGTAGTTAAGGTAAACCGAGACAAATAGATAAGTTAATTTTGAATATGT
TTGTATGCATACTTTTGAACCAAGTGTGCTTGCAAACTGTTATGTCTCCTTTCATTTCAT
CTGGTATAATTTCTCTAAACCATTATTTTTGTCATTTCTTTCCCACAATGTATGGCACTT
TTATGTTGCATTCTATCTTTGCCTTTTTTTTTCTCAATCTGATAGAATGGTTTAAATGTC
ATTCAGGTGTCCCATGCGGAGGTTCTTGCACGTGTCTCATCTATTCTTAAGGAATTCGGG
TTTTGCCCTAAGGAAAAATGCATTGACAACATAAAACTGTACTGCTCCTTTTGTATTCAA
AATCATAATTTTTTGTATGCAAATGCATATTTAGTTTGTTGATTATTTGATTATTTCTTC
AACTTGTTTTGGAAGGTCTCCTTATATGTACGGGACGTCTTACTGTGACATATTTCACAA
AGGTGTGTGTTTATTATTAAAGTAACTCTGTCTGAATTTCTCAGAACAAGCCCTTACTGT
TTTTTTAAATGGACATTAGGGCATATAGATGCAACCAAGGCAGTTGCACAAACGTCTTAC
CAATGAGTTTTTATATATATTCGCTTTTTTAGTTTTCCATAGTCTCTTGTTAATTTATTC
TGCAACAGTGCGTGGGATACCACGTTGTACCGTAGCATGCAGGGAGCAGCAGATAATGAT
TAGTTCCTTAGGTTCCACATTATGTTTGCTGTTAGGGCAAGTTTTATAGAGGGGTAATTA
TCACATCTAATTTTATTTATGCAAGATAAAAGGTGATGCATATAATACACCACATCTACA
CTATTTCTAGCATACTATCCCAAATAATTTTAATTTATTTGTTTATCCAATTCCCTCTTT
CTTTCATTTTCTTTTTCATGGGGTTTGTGTGGAGGTTACCCCTTGCATAAGGGGTAGCTC
ACTTTTTCTTTCCTCATTTATTTCTTCCGCCTCATCATCCAATTCTATGTGGCATTTTTA
GGGCAACACATCAAGTATCATATAGTACTTTGCCCTTAGTTGCTATCCTATTGGATGTAT
ATGCCAGAGTACCATATCATTATCTTGAAATTGGGATGTCTATAAAAGTAGATGGTGTTT
CTCATGTCTGACACCTATTTCCCTGGTAAGGCTTGCTCGGCAGTTTTTCAGCAGTGCATC
ATCCTAGGTTATCGAACTGTCGACAATTCTGAAAATAATTGATCAGCTATGGATCATGTG
TTTTTCTGTGCGTGCGGTCTTGCGATAGCTTCTTTATACGTTTGATCATAACCTATATAA
GATGTTAGAATGAAGGAATTCAGTATGATTAGTGACATTGCAGTTGAATTGTAATAAATA
AAGATGCAACTCCCTCCGTTTCATATTCTTAAGTCGTTTAACTTTTCTCCTAGTCAAGTT
TGACCAAGCTTATAGAAAAATGTAGCAACATCTAAAATACCAAACTAGTTTAATAAAATG
TAGCATTAAATATATTATGATAATATGTTTGTTTTTGTTGAAAATACTAATATATTTTTC
TATAAATTAACTTGGTCAAACTTGACTAGAAAAAAAGTCAAATGGCTTATAATATGAAAC
GGATGGAGTATATATATATCTGTTATTTTCTTCATTTACTTGTTAACTTTTCACTCAAAT
GTTACCAGAAAAAAATTTGTGTGTTGCTTAAGTATACTATTTCTCTGGTCGATCAAGCTG
GAAATTAATGTTTTTGGGTTTCACAACACCTAATCTTCATTGAATTATGGGTCAGGCTGT
GAGTAAAAAAGCACTTAGAGGATGGGATCCAACATACACGAGAAGAAATTTTTTCCCTGC
TGGAGATCAGTTTTGTCGGGCAATGCAGCAGATGACGTGCCTGTGGGAAATTTTGGAGCG
GTCCATATTTCAATGAGCAAATTGTCTTCGATTTCTACTCATAAAGGTTTCTTGGGAGGA
ATTCAGCAACTGACAGGTACCCTTCAATCGAGAAGGTACAGTACTGCTGCATTCAAAATG
CTCACTAAAGTGCTAAAGAATGCATGAGTGAAAAGGTATGTTGTGACCTTTTTGTTTTTC
TTTTGTTAGAAGTTTAGCATATACTCCTATATAATAACTCAATAATAGATTATACTGTCA
AGTTGTTTGGTAGGGCTTAGGGATTCTCTAATTCACACTTGTTCGTGCTCCACCTTTCAT
TATGTTTAATTAGTCATGTTGTTTTTCTTTGTGCAGGTGCTTATTGGCATGTAGCTGTTG
ATAATCATGTTTCTGCAAACTGTTATGCGGTTCATGTTTCTCTGAGATTTGGGAGGGTTA
GTGATGAATGCATGTGTGTTTTGCGGACAATTTTCCTTATACTCCCTCCGTTTCTAAATA
TTTGACATTGTTGACTTTTTAGCACATGTTTGACCGTTTATCTTATTCAAAAATTTTTGT
AAAATATGTAAAATTATATATATACATATAAGTATATTTAACAATGAATCAAATGATAGG
AAAAGAATTAATAGTTATTTTTTTAATAAAACGAATGGTTAAATATATTTAAAAAATTAA
CTGTGTTAAATATTTAAATATTTAGAAATAGAGGGAATACTAAGAAGGAAGGTCGCCGAA
TATATGCATCATGTGACCACCAAATTAAACCTTTTTGTGGTGTCATGTCATGTGTGATGT
TAAACTAGATGGCAGGACCTCATGGCCCATGTCGTGTATTCGGCTCCTTGAACCTTATTG
ATGTGCGATATCTGGACACGTGCCATCGCATGAGGTACCAGGTTCAACGTTGACTTTGAA
CAAATTTACATTCAAGATTATCTTTCTTTTAGACCTAAGACTTCATTCCAAATTAGAAAC
AAAGTGCATGGTTGTCCATACAGTTCCTTGAACTGAAGTGATGTTTTTAGACAACTACTC
CCTCCGTCCTATAATATAAGGGATTTTAAGTTTTTGCTTGCGCTGTTTGACCACTCGTCT
TATTTAAAAGATTTGTGCAAATATAAAAAATGAAAAATTGTGCTTAAAGTACTTTGGATA
ATAAAGTATGTCAAAAAAATAATAAATCTAAAATTTTTTGAATAAGACGAGTGGTCAAAC
AGTACAAGCAAAAACTCAAAATCTCAAATATTATAGGACGGAGGGAGTAGCATGTATGAC
AATATCTGCTGGGATAAGCAAGATGGGAAATGTTTTGAGGAATAGGAAGCTGATGAGCTT
TAACGTCGTTGGCCAATTTCCCAGCTGTCCTATTGATTTCTCTTGATATCCATTTAACCT
ACATGAAATTTTTTGGGATGCCTGATTGAATTTGACTCCATAGAGGCCTCAGACTCCAAT
CGCTCAACATCAAAGTTTCTCTTCTTAACAGTATTGCAATCATCGCATTATATGGAAGAA
ATGTAGTACCTAAAACGTTGAGGAATTTGGCCACCTCCATTGTGTCACGGCGTGTGACAT
CTTGGCCCAGAGCTTAATAGGATTAATAGAATATTCATATCAACAAGTTACAATTTCTTT
TTTGGAAGCCGATCTCGAAAGAACTCTGAGATTAAGCGTGCTTGGTCTGCAGCAATTTCG
GGATGGGTGACCGACCAGAAAATTCTTCTCGGGTGCGAAGCGTGCTTGGTCTGCAGCAAT
TTCGGGATGGGTGACCGACCAGAAAATTCTTCTCGGGTGCGTGCAGCAATTTCGGGATGG
GTGACCGACCAGAAAATTCTTCTCGGGTGCGAAGCGTGCTTGGTCTGCAGCAATTTCGGG
ATGGGTGACCGACCAGAAAATTCTTCTCGGGTGCGCACGACCTAGTAGTAGTAGAGGCTG
TTGGTCTATGGTTAGAGAAAGTAGTAGTAGAGGCTGTTGGTCTGTGGTTAGAGAAAGGAT
TGAACGATGTATTATTACGAACAACTCAAATCTAATTCAATCTCTTCGCTGTTCTATCTC
TGTTCTTCCTTCTTTCTCAAGCCTAGATCCATTTCTTCTCTCTTCTCTCTGTTCTCCTTT
CTCAAGCCTAGATCCATTTCTTCTCTCTTCGCTAGCGCGAATTAGTCGTGGTACATTTGG
TATCAGAGCTTCATCCTGGAGAGGCCACGCTACACATCACGGCTGCAGTTGAAAGTGGAG
GTGATGGAGAAGCAGAGTATCGACTTCGGCAAGGTTTTGGAAGAGATCCAGGAGTCACTG
GTGGTGCTGAATCTCAAGCAAGGTGAAACCCAAGCTGCGGTGGCAAAGTTGGATCAAGGC
ATGACGAATTGGTGACCTCAAGTGGAGACTGCAGTGTAGGAGCTGCGCGAGGAAGTGTTC
GATCTGCGTCAACAAATGGAGCTCATGAACAAGGCTTCAAGTTCGTCTGCGGCGAATCCT
TCCCCAACTCGAGTTCCGTTGATGGACGAGGAGAGGAAGGCTCCGCTACTCCCTACGCCG
CCTACGCCACATGTGGCTGTGCTAGGAGGAGGGGACAAATGGCCTCATGGCCGCTGCGAT
GCAACAGATCACCGGGGAAGGGTTTCGGGGATGGTTACCACCCTGATCCCGACTCCGGTC
AAGAGTATGATTTCCCTACCAATCCTCTAATAATTTCGAGCAATCTGAATTTGGGTGTGG
AGAAATTGGTGAGGAATTTGGTGGCCGTCAGTATAATCATAGGGTTCCCAAGCAGGATTT
TTCTAAGTTTGATGGAACTGATCCTTTAGGTTCGAAGATGAGAAGTGAGCACTATTTTGA
TGTGAACAACACTTTTCCTGGATTATGGGTTAGGATAGCAACCATCTATTTTTCGGACAG
GGCAGCATCGTGGTTAAGATCATCAAAGGCTCATGTTAGGTTTCCGGTTTGGGAAAATTT
TTGAGTGGCGTTGTCCAACAAATTTGATAGAGATCAACAACAGACTCTTATTAGGCAAAT
GGATAACATTAAACAAATGGGTTCAGTTTGGGAGTACTATAAAAAATTTGATGAGTTAAT
GAATTAACTCTTAGCCTATGATCTAGTTTTGAATATGAGACACCTGACACATCGTTTTAC
TGCGGGATTGCGTTGGAAGATCAGGAATGCATTTCTTCTGCATCGGCTAAAGGATTTGGA
GACAGCATTGGCAATTGCTTCTTTGCAAGAGGAGGTTATTTTGGAATCCTCTGCAGTGTC
AGTTTCAAATCCGAAGAAGATTGACAATGGGTTGCAGATTCGACCAAATCTTGCTTACAA
GGGTGCTTTACCTTTGCCCTTACCACCAAATCGTGGGGTGACTACTGGCAGTGTGTCTCG
AATGGAAGATCGCAAGACTCTTGACAACGGTAAGTTGGTGAACGGTACTGATAAGATTTC
TGCGCTAAAGGCTCAACGCAGAGCTCATGGTTTATGTTATATTTGTGCTGAGAAATGGTC
TCCTACTCACAAATATGCTAATACTGTTCAGTTGCATGCTGTTCAGGAATTACTTACCAC
CCTGGGTTCTGAAATTTTGTATGATCAGGAATTTACTGAAGAATGTGAAGGATCTGACAG
TCAGGGCTTAATGGCTATTTCAGTTCAGTCAATGCATGGGTCTGAAACTATGGGCTGTAT
GCGTCTGTTAGGATTTATTCAAGGTAGAGAGGTGCTGATCCTTGTTGATTCTGGCAGTAC
AGCTGGTTTCCTTAGCTCTCAGGTTGCTCAGACTATCTCAATGCGTCACGCAATTTTGCT
GGACCTCATGTTCCACATAGACCAAAAACTATGTTAGCTACATGTTCCAAAGTGCAAATT
GCTTATAGTGGGTCCTACCAATGTTACACCTTTTCACTTTTTTCCTGGACCCCCTCTCTC
CCTTTCCCCACCGAAGAATATCGGGCGATGAGGCGAGGGTGCCGGGCAGAGCGGCAGCCC
GAGCGGCGACGGCGCCGCCCGAAGTGGCAACGGAGGCGGGCGGAACGGTGGCCCAAGAGG
GGACGGAGGCGGGGGGAGCGGCGATGGAGCCGCGCGGAGACGGCGACGGCGTCGGAGTAA
GCGGAGACAGAGCAGCGGCGACGGCGCTGGGTGGAGCAGTGGCGGCCCGAGCGGTGATGG
AGCCAGGCGGAGCAGCGGCGAGGGCGCCAAGTGGAGTGGTAGCGGGGCGACGAGATCTAG
CCTGGGCTCGCCAGATGGATCTTCTTCACTTCAGCTCGCCGGCGCCAAATCCCTATCCCC
TCTCCTCACCGACGCCTGCTGTTCTGCGCAACGACGACGGGCAGCGGCCCTCCTCTCCTG
GTTGTTGCCTCACACGGGAGTAGACGAATCCCTAGCGATTCCCTGACAAATCTGACAAAG
AACGAGTGTCCCATTTAGGCTCAGCGTTCTTCAGTTGGTCACGGTAGCGTCCGACGTGGA
GGGGAATGTTGGCTAGGGCTGGGTGAGGCTGAATGCCAGCTATGCGCATTGTGAACGCCC
TTCGCATCAAAAACTCAGGCGAAGGTGGCAAATGGCACTGTTCTGACATGTATTGCAGCA
ATGCCAAACTGTGAATGGATGACTCAAGGATGGGTTTCTGTACCAATTTTAAAGTCTTGA
ATCTGGGCAGTTATGACATGATTTTGGGTATGGATTGGTTAATACATCTTGCTGAGTAAT
TATTTGATAAAAATACTCCTGGAACTGTAATAGATATAAGCGTTATGTATCAAACTGCTG
AGTAATTATTCTCATTTCTCGAGCAGATACAGTAGAAGAAACATTGTTGTGAAACCAAAA
GCAAAAGGGTATCAAATCCTATGATTTTGCAAAAACAAAAAAAATCAAATTCAAATTAGT
CTCATAATCATTATACGGACATCCAAAGTCGTGCCATGCACGACCATGTGGCTAGTGAAT
CATGAAAACAGAACCGGACACGATCTCATTCAAAACAGAGTATTACTTGTTGCGCAGGAA
GCGATGAAATCATAGGAATTCTATACTCAAAAAGCCCAGCCCTATTATCTGATCTGCCTT
TCAATTGGACCAACATTTCATTATATATAGCGAGCAATTTATGGCCGTGTGCACCAAGGT
GTAGTCTATTTGCCAAAGGTGTAAAACAATTTTCTATTAAAATAACGTGGCTATATATGC
CTCAACCATCACACTTTCTTTTTGTCTCGAACGCACCATCACATTTTTGTCTCTTTATCC
TATAAACTAGGGAGGTCATCTTTAATTTTGACCCGTTTAATTCCACTTCCCTTTCATTTG
CGCTTTATGGCTTTATGCGAAGGAGCTAAAGCCAAATGTGTTAAATACATTTTTCTATTG
CTTACATCAAAAGTGGTTATATATGCTTCAACCGTCTTCTGTACATTGACTTTTTCTTAC
ATTCGTAGATAAAATAATTTAATATATATATATATATATATATATATATATATATATATA
TATATATATATATATATATATATGTTGTCATCTACTACTCATATATATGCCAGAGGTTCA
ATAAATGCTTAATTATCATAAAATTCAAATGTATTTATGGCCAACATTACTCTGATCTAG
GAAAGGGAGCAATCACGGACTGAAATAACCCACATAAATAAGAAGACAAAAAACTTTAGT
ACTACCTCCATTTCACAATGTAAGTCATTCTAGCATCAATATGAATGTGAGAAATGCTAG
AATGACTTACATTGTGAAACGGAGGAAGTATTTGGTAGTAAAACGTTGCCACTGCACTAC
ACATGTCCACTTTTTGCAAGTGTTAGATTGTCAGTGAAATTCCGTGTACATAATTTTACA
TGTATTACAAAGCTCAAGTGAGGTAGATAAACAATATTCCAAACACGGATTATCAATAGC
TTTTCCATAGCTACAATCCAATCCTTGTAAACAATTACTATTTGCAGCGCAGTGGCAACG
GTTTAGCAAATAAAATAAACCAGCCCTATAGTTGTTTGCACCTCTACATAAATCATTTCA
AGTTGAAGTAGTTCCAAAAGATAATGGCCAGGAGACAGATCATATACAAACTGCAAGATT
AATACACACAAAGATGTATAGAAATGCCACTACATTCACAAAACAAGGCATTTTATTTTT
ATCTCACAACTTCCCGTTCCCTTTGTTACAAGTCAGAAGAAAGAGTGAATACCAAACAAA
AAAAAAGCAGACAAGCTCTATGGATTACATGCATGGAAAGACAGCTGAAGAGCATCAGCA
ACAAGAAGCTATTGACAAAAACTAGGCCACTTTACACTAAAATTGGCAAGCATAAAACAG
CATCAATCACTACCCGTATCAAAATTATCATACACTAAAATTGCCAATTCGGCCAGTATG
ATTTAATTTAGCCATCATATACCTCGTGTCAATCAATCAAGCCACAAACAAAACAACCAC
CATCTGAAAATTCCAGTCTAGTTGTTGATGGAACCTTGATGCTTTCAGCCAACACCCCAA
AGACATGGTAATATGACAATGAGGCGCCAAGCTTGTAATAATAACTACTAGTGGTATAGG
ATCAATTTGCAATCTACAGATATAGTAGTAATAATTTAGTGTGCAACTAATGAAGATGGG
GGACAAGCTGTCACCTGGAATTCCAATAGCAGTGAGCTATGGCGGCAAGAGGAACCTTGT
TCCCATGGAAATGTGCATGCACAAGGCGAAGCATATGGTGAAGATGGCCATGGACTTGGA
GGTGATGTGCTTGATGGCGAGGAACCCCTCGTTGCGGGCGGTGGCAATGCTCTTCCTGGC
TCCATCGGAGACCCGCTGCGCCAGGAAATCGAGCAAGGAGCGGACGGTCTCGGCGGTGAC
TCTGCCAGTGATATCCAGCACAAACCTGCGGTTGCTGGGCACGGCAAGAGTGCTGGACAC
CGTGTCCATGACGCATCCATGAGGACTCTGCGCCTCACTGACCACCACAATTGGAGTTGG
AGGTGGAGCAACCGCAACCTGCCTCCTTGTCCTCACCAAGGTCTCCACGGCGCCATTGCA
GACGGAGACGAGCAGGTCCTTGAGCTTGGCCTCGTGCTTGGGGTCGGTGAATGCCGCGAG
CAGCTGGTGAGAGGTACGCGGCACGGAGGCGGTCCGGTCGAGGTAGGCCGCGACGGCGGT
GCTAACGAAGACCCGGACAAGGTCGGCCGCGGCGTCCTTGCCCCTGTCGCTGCAGAGCCA
ATCCGGGAGCGGGTGGGCGCTGGGGGGCCGAGGGGCGGCGGCGGCGTGGTAGGACAAGAC
GAGGTTCCTGGCGAAGCTGCCGACGACGGCGGAGGCGAAGCCGGTGCCGGCGGGGGAGAG
CAGGCGGTCCAAGATCCGATCGGTGAGGCCGATTTGTGCGGGTGTGGTCGTGGTCGAGGT
GGAGGTGGAGTCGGAGAGGGCGCGGAGGAGGCCGGAGGCGAGGGAGTGGGAAAGGGAGGA
GGCAGCGGAGGAGATGGGGTCGGAGGCGGCGAGCTTGGAGAGCTGGAGGAGGGTTCGGGG
GACGTGATCGGAATCAGAGCGGAGGAAATCGGCGAGGTCGGAACCGACCTGGGAGACGGC
GTCGGCGAGGGAGAGGACGGCAGCAACGCGGCGGCGATGGTGGCGGTAGAGGCGGTAGAG
GCCGTAGCCGCCGGCAGCGGCGGCAGCGGCGGCAAGGAGGAGGCGGTGGCGGCGGGAGGC
GAGGGCCGCGTCCATCGGTATCGGTGGGGTTATCTGTCGCGACGCGCCATTGCTGCTAGC
TAGCAAAGCAAAGGGGAGAGGAAAGGGAAGGAAAAGAAGGGTGGAAAAGTCCAAGTCCAA
CCCCATCAGACTCCTCACAGTCGTGCTCGGCACCAACACAGCACGCACGGCACCCCTTCT
GACACACACACACACACACACTGACACACCCCACAGCCTTGCTCCTAGTCCTACCAATAT
TGCTACACTCACCCCCGCCCGCCCGCTCTCACAAAAAATTAAACCTAATACATCATTAAT
ACACTAAATTATTCACTACTTAGGTTTAGGTTTCATTTCTCATATATTTCTAAAAATCCA
TTCTAAATATTGTAAACATACCACCACTTCTAGCCATTAATGGAATAGCACCATTAAAGT
TAAACACAAATGCTACTCTAATGGGTGAAGTTGTCTTGCCTTCAAACATGGGTCCCGCAT
CAATGTAGCCATTCTCCTGAAGCCTAGCCTGTAACATAATTTTAATGTATAATTCATTAT
CACACGCTCATGGAGTATTACATCAATAATTCATTGTCAGGGTTACGGGTTAGGTATACC
ATTTACTCTTCAATATACGTCACTATTGGTATGGCATACCTGCGCGTATACGGATACTCT
CTGCATACACTAAGGAAATCCTTCACGGAGTTTACAGAGGGAAAGAATCCTACTCAGACA
AGACTGGGTTGTCAATGTATCATGTAGGGTCCGATGTCTCCGAGTTCTACTCAGAAACCG
CCCGACCTGCGATATAAAAGGGACCCCCTAGGAGGACCTAAGGGATCGAATCTCAGAGCC
AACACAACCCCCACAGCCTGCGAAGTCGAAGCCTACAGGAGCCAAATCGCCGGAGATCTA
GTCGAACCAACTCGATTACGATCTCGCCGGATCCATCGAGTTCCATCGTTCCCTTTGTAA
CCTGTGATTCACATCATATAATCCCATACCAACTAGATTAGGGCTATTACCTATCAAGGG
GCCTGAACCAGTATAATCTTCGTCTTCTGTTTGTTTGATGTCGTATTACGTAGATCCTTA
TACCAACGTACCCCAATACTCTCTATATCCGGTCTACGGGTATCACCCGTCGACAGTGGC
GCGCCAGGTAGCGGGATTTGGGGCTCAAGGTTCTACTACTATGTCATCCAGCTTTGTCGA
CAACAGCGTCAACACCAACCTCCACCAGGGATTTCCTGCTTCAACAATGCTGGTGTGGAC
TCAAGTCGGCGAAATCGTCTTCCCGGTTTACACCACGATGCCGATCTCAGCCGGCCCATC
AATGACCGGAAATGAGAACGCAGTGGCTACAACCCAGGACGACTCCATGTCGAAGGATCC
TCCCGCCGAAGCGGAGAACGGAACATCGACGACATCCGAGCTCGAGAAGGATTCTAATGC
GGCCAAACCTTGTCATTCAGATAAGAGCCACGAGCCGACGAGAATAACTTCCGAAGCGAC
AAGGTCCTGGTGTCCCATCCACAAAACCAGGAAACACACTTTGCAAGCCTGCTGGGTTTT
TCTCAACGCCCGCGCCGAAATTCGTGCCTGCAAATAGCGTGGAATTCAGCATATTTCTCC
AACCCGTGATGTCTATTGTCCTATTCACAAGACAAAGAATCACGACCTCTCAAGCTGCAA
GGTCTTTCTCAGCGCCACGAAGACGTCATCTCCTAAGGGCCCGCAGTCAGGCATATCCCT
TAGAGATGAAGACAAGTAACAAGGAACGACGCTGGTTTCAGATCGATTCGTTGGTGTAAT
CGACATCAGTTCACCCGAACCATCAGTCCTGCATCTACTCGAGGACTATGGCTCATCGCC
AGCGAGTACGCCGCGTGAGGTGTTAGCTATCGACAGGACCAGCATGTCAGCACACGCTAA
TGCGGAAGCACAAAATCAAGTGGCTACACCGGCCTAGCACATCAGGACCATCAACGCAAT
ACTGAGGGAGACCCCTTACGATCCCGTTCTAAACGATGATCTGGCACAGTGGACAGAACG
GCTACAGGAATCAGTAACCAATCTCAGCAACACGTTCGAAGAAGCCGCTGGTGTAGCGCA
TCCGGAACAACCACCAACTGGCGGTGCCAATGGCGAAAATCCCGAATAGCGGTAGTCACC
CCATCGAGCTACCCCTCCACCTCGCGGCACCGGCGATCTCTGCGACCACCTCAATAGCCG
CCGAGAGGCACGACGCACACGAGTCAACGGGGATCGCTCCCGGCATCGCGTCTCTTCACG
ACATCGTGATAATGAAAGACGGGACGGCCGCTCGAGCGAAGACCGAGACCGTGTTAATCG
CCACGATCGCCACGATCACGATGATCGCGAGAGGTGCACGCAGGGTGACACTGGTCGAGG
ACACCGCCACAATGACGAGGACGACAGAGATCGGCGCCGGGATAACAACGGAGGACGACG
ACAAGATTCTCGAGAACCTAGCCGACGTCCTCGTAATCCTACACCGGAACCAAGCGATCC
ATCGTCATCGTCGTCTTCTTCTTTATCCTCATCATCAGACAGACATCCACGAAGGACACA
TGATCGCCGACAACCCACCGCCCCCAGCGCTAGGTGTAGAGCTTTCAGTCGTTCCCTACG
TGATGTCCGATGGCCTGAGAGATTCCGACCCGGAGCAATAGAGAAGTATGATGGGAGCAC
CGACCTAGAAGAGTTCCTTCAAGTCTACTCCACAGTACTCTACGCTGCCGGAGCAGACGA
CAACGCATTGGCGAATTATTTGCCAACCGCGTTAAAAGACTCTGCACGTTCATGGCTGAT
GCATCTCCCACCCTACTCGATCTCTTCGTGGGCAGACCTGTGGTAGCAGTTCGTTGCCAA
CTTCCAAGGAACTTACAAGCGCCACGCGATCGAAGACGACCTACATGCGTTGACACAGAA
CTCGGGTGAATCCTTGAGGGAATATGTTCGGCATTTCAACGAGTGCAGAAATACAATCCC
CGAAATCACCGACGCTTCTGTAATTCGCGCCTTCAAGTCCGGTGTCAGCGATCGCTATAC
TACCCAGGAGTTGGCGACAAGACGCATCACAACTACTTGGAGATTATTCGAGATTGTTGA
CCGATGCGCCCATGTAGATGATGCCCTAAGACGTAAGAATGATAAGCCGAAGACCGGGGG
AGAGAAGAAACCAGCCACGGACGCACCTGAGTCAAGCAAGAAGAAAAACCGCAAAAGTGG
GAAAAGGAAAGCTCAAGCGGAAGTTCTCGCAGCAGAATACGTGAACCCTCCCAAGCGCCC
AGACCCACAAGGTAGCGACGCAAAGAAAGCATGGTGCCCCATACACAAGACGGACAGACA
TTCTTTGGAAGATTGCCTTGTTTTCAAAAAGTCGCTCGAGAAGCACATGGCATTTGAAAA
AAGCAAGCGAGTACGTATGGTCGAGAAGGATGCGGAGGCGGCTCCTCAGGAATCGGACTC
AGCATATCCAGACTCTGACCTCCACGTTTCACACATTTTCAGAGGTTCCACAGCATACTC
CTCAAAGCGAGAATACAAGAAAGTGGAACGTGAAGTCTGTTTGACATGGCAGGGGGCTGC
ACTCAAGATGAAGTGGTCTGAACAGAAGATAGAATTTTTGGAAGAAGACCATCCCAAGAC
AGCCGTCATCCCAAGACGATATCCGATCGTGGTCGAACCCACTATTCGGAACATCAAGGT
CGCACGGGTTCTCATCGACGGTGGCAGCTCAATCAACCTTCTCTTCGCCAGTGCTTTGGA
CGCGATGGGAATTCCACGAAGTGAGTTGACACCCACCGATCAACCCTTCCATGGAATTAC
TCCCCAGTCCTCGTCCAAACCATTGGGCAAAATTACGTCGCCTGTGACTTTCGGCCAAGC
AAACAACTTCCGAACGGAGCAAATCACCTTTGATGTCGTTGAATTCGATACAGCATATAA
CGCCATCATCGGGAGAACTGCACTTGCGAAGTTCATGGTCGCATCTCACTACGCGTATCA
AGTGCTCTCAAGATGCCGAGACCAAAGGGAACAATCACTATTCAAGGGAACGCAAAACTG
GCGTTACAATGCGACAAGCGGAGCCTCGACATGGTCGAGCAAACACCCAGCCCACCCGCC
ACAACCGCGCCATCCAAGAAAGTGAGCAAGACAAACAAGACACCGAAACCGGACGGCGCG
ATCAAGATCGTTCCACTCTCTAGTGCCAACCCCGACAAGACCGTCAAGATCGGGGCATCA
CTAAGCGAGAAATAGGAACTCGCGCTCATCACCTTCTGTCACGTCCTGATAAATTCATCC
CGAAATTAAAAATCATTCGCTAAAAGGAATAATAGAATTAATTAAAATTCGGAAAGAAAT
TGGCAAACACTAAAATACGTACAAGAAAAATTCAAATGTGGCCTGGAGAATTTTTGTTAA
ATTCTCTTTGGTCTAAAAGGAGCCCTCAAATTTTACTTGAATTTTCAGAGCACCGGAAAT
ATTTATTAAGCAACAAAAACAATTATCAGAGTCTATTAAAAAGAAAAACCTAAAAATAAC
CCTCTCTTTCCCTTTGGGCCAAGTTTGGCCCAAAGTCCTCTCTCTCTCTCTCGGCCCGCG
GCCGAAGTCCCTCTCCCCTCCCTCTTTTTCTCTCCCTCTCCCTTCCCCTCCCCTCTCTCT
CTCGGGCCGTTCCTCCCTCCCCTCCCGGCCTGCCCGGCCCAGGCCGCCCTGCCCCCTCCC
GCCTGGGCCGCGTCCCGGCCCAAGCCGCGCCACCCAGCCACCCCCCTGCCCGAGCCAGCC
GCGTGCGCACGCGCGCCGCGCGTGCCCTGACCGCGCGCCCGACCGCGTGGGGCCCACGCG
CCAGGCCGGTCGTCTCCTTCCTCCCGCCCGGCCTCCTCTCTCCCTCTCCCGTGAACCCTA
GCTTCGTTCCTCCCTCGAATCCGCGCGATTTAAGCGTTGGATTCCAAAATTAATTGGGGG
GAATTAATCCCCTTTCCCTCCTCTCTCTTTCCCCCTTAATTCCCCCTTGAATGGCGCCCC
CAATCGCCGGGAACGGACGCGCCAACTCCGGCCACCTTCCATGGCCGCCGGCCGCCATTC
CCGTCGCCGTTCCGCCCTCTCCCATGCCCGGCTTGCTTCCCTCCGCTATAAAATGGGATC
CTCATCCTCCGTTCTATCGTTTTAACCCCATCCCGAGCCTCCCCGTGGTCCCTAGCCATC
TCCCCGCCGTCCTCCTCTCTCTCCCGTGCCGCCGGCCGTCTCCAGCCGCCTCTCCCTCCT
CGCCGGAGCGCCGTCCGGTCGCGCCATCGCCTCCTCCAGCATCGTAGCCGCCTCCTCTCC
CACGGCCTACCCTCCGTTTCGCGCGGTGACCGCCGGAGGCGCGTTCCCGCCGTCGCCCTT
CTCTTTCCTCCGCGCCGGCCGCCTCCAGCCGCCTCTCCCTCCTCGCCCGAGCGCCGCCCG
GCCGTGCCGTCACCTTCCCCGGCGTCGCAGCCGCCTCCTCTTCGCCGGCGCTGCCTCCGA
TTCGTGGGGAAATCGCCGGAGACGCGTCCCCGCCGGCAACCAGTGGCATTGGGGCCACTG
TACTCCCTCCAGCCGGCTGCTGTCCCTCGTCAGAGCGTCGGCCGACGTCGCCGTCTCCTT
CGTCGACACCGCGGCATCGCCTCCTTCCCCGGCATCACCTCCTCCTCGCCCGAAGCTCGC
CAGAGTGGCCTCCTCGTCGGCGTCCAGTACCTCCCGGTCTCCGGTCGGCTCCTGTACGTC
GCCGGTACGCCGATCGACGTCGCCATCTCCTCCGTCGACGTCGCAGCGTTGTCCTCACCG
CCAGCTGCTCCTCTGTTTCGCCGGAACGCCGTCGCCCGCGCCGGCCTCTCCTTCCTCCTC
GTCGACGTCGCCTTCGGCAGCCTCCTCCGCCGTGCCTGTGCGCCGGCCGACGTCGCCATC
TTCCCCTCCGGCATCGCAGCGGCAAGGTCGCCCTCGGCCTCGCCTCCCCTTCGATCGAAC
CCCGCCGGTGTTCGTCGTCATCGTTCCTTCTCGCCGGCTCGTCGTCTCGCGGCGCCGCCT
CCGTCGTCGGCATCGCAGCGGCGCGTTCCACGGCATCCTCGCCTCCGTGCAGCCACTGCC
GGCTGCCCTCGTCGTCTCCTCGCCAGCCCCGGTCGTCGTCGTCGTCGTCGTCCTCCCGTC
GTTCCCGGTCGTCGTGGCGTTCGTCCCTCCGCCAAGCCGATCGCGTTCGCCGCCCGTGGT
TCGTCAAGCGAGCTGCTGCAGCCCCGTCGTCGTCTTCGTCCTCGCTTCCGCGTCGTCAAG
CCTCGTGCCGGCCGTGTCTCGCCTTCGTTCAAGGATCGCCGCCGAAGTCGTTCCCTCGCC
GTCCGCCTCCGCCGCGCCCGTTCGTCGTTGTCGTTCCCACGCCTCGTCGCGTGGTGGTAA
GGATCTCTCTCCTCTCGTTGCCCCGTCCTCGTCCTTCCGGTGTCGCCCATGCCCGTTGTG
CGGTTGTCGACCCCGGTACCCGTGAACCGGTGTCGGTAGTCGTTCGCTTGTGCGTGTGGT
GACCGTGTTAGTGTGCCCGCTCGGTAGTCACGTGGTTTCCACGTGTGCAGCCCGTGTGGT
GTCTAGTGGAGTCCGTTTGTTGGCCCCTCGCCTCGGTTGACACACGGGGTCCGCTTCCGT
CGACCCGTGGACCGTCTCTGTGTACTCGGTCTACCGTGGTCCTTTAGGTTGACATGTGGG
GTCCGCATGTCAACAGCGCAGCCTTCCTGTCTTTTCCAGGCTAGCGCTTCCACATGTTTT
ATAGTTGCAAAGCTTAATTACAATAATCCGCAAATCTCCATGTAACAGCATTAAACTTCG
GATGATCATATCTTGGTCATACGAACTCTGAATCGACCCGTTCAAGTCTCTTAATGTTTG
TTATAACCTAAAGAACTGTGTGCTTTCTTTTTATGTGTTGTTATTGCTTCTTTATAGGCT
TGTAGCTTTGCTTGTGTGCTTCGCGTAGCTTCTGTCGTTCCGGAGGTTCCCGAAGCGTGG
TTCGTGGTCGTCGCCGAAGGTTCGGAAGGCCGTTCTCTCTGAGCAAGGCAAGTCACATCA
TCCTTGAGCATATTGAATCCCAGTTTATAAAATTATTTTGATTTAAATTAATGCATTATC
GCTTTATTTAAATTCCTGCGTTATCACTGTTTTATTTAGCCATGCCTATTTACCTTTGTT
ATGACCTTATTATTATTGCTATTGTTATTATTACCTTGTTCACCCTAGAATAAACAAAAC
CCCAACTAGTGGACACTCTATTCATGGTTCCACTAGTATGAATTTAGGTAGATGCTTCGC
TGATTAATAGGACAACATTAGGTGGTTTTATAACTTTAGACTTGGGGAATTCTCATATCA
CTTGGATACTATGGAATGGTTGGCTTATTGTGGAATTGGACATACCCCTCTCTTCCTCTT
TCAAAGCCCCTAAAACCTGTTTTTCGGTGGGGTTTGGGTGCATGCTAGTTGTGGGAAGTA
GCACCCCGGCCACTATAAGGATTAAGCTCGGGCCTCTGTTGCAAAGCACTACCGTACTTC
CACATGTCTAGTGGGTAAGGCTTAGTTTGTGGCTCAGTCTGGTTATAAACAAAAGTACAC
GGATGGAGATGGACGAAGTCGGGGGTCGATGGACATCTCTAGGACAAATGAAGGCTACAC
GAGCTGCGGCCCGGTAGTCGAGATGTCGTGGCACAGGGCCGGTGTCCTGCTGCTGGGGGC
TCAGTCCTGCCTACCTGTCCCGGGGGTTCCGGCCGTAGGTGGGATTGGGTCGGTACTCTT
GTTTATGGCTAGGATGGGTTGGGAACTATGTCACGTCTTCCGTCCGTATACCGTGGTGGT
ATGTGGCACGTGGTTACACGTGAGGAAGATGTGTCTTGTGGGTAAAGATGTACACCTCTG
ATCAGAGTATAATCTATTCGAATAGCCGCGCCCTCGGTTATGGGCAAGCCGAGCAATGTA
CCCAAGTCAGTGTTTTAATTCTTAAAATTTGCTTAACAACTAAAATGTGGAATGGTTGGC
CTGGGTTGGCTTGGGACGAGCTGGGACCCAGGGTCGGGTTGCCAGTTCGGTCTGAATCAT
CGTAGGCCTTGGGTTAAGGCAGGTTCGTGTGGGTTCACGGCCTTGATTAATAATACTGTG
TAGCTCTAGGATCGTCTTTATAAAATGGCTTTGGGCAATTAAGTGACTTTTAAATGCTGT
TTACTGCAAAACTTAACCCCTATATTATTATCCCCTTGTACCCCCTTGCACTTATTACGC
ATCTCCGGTGTGGCTTGCTGAGTACTGTGGTTGTACTCATTCTTGCTCTATCTTTCTCCC
CCTTCAGTAAGAGAAGCTTTGGAGAAGAAGTCTTAGGTGGAGTCTTGACTTATACCCCAG
TTGAGCGCCTGTGAAGATGGAGCCGTAGGCCCGCTAGTCCGCTGCTGTTTATTTTTGATT
GTCAGGCCTTAAGTGCCTTTGTAATAATGTAGATATTATCGATATAATAAAGATGTGTCT
TTTATATCATGGTTGTATAGTGTACCCCGGCTTTTCCTGGGACGGGGATTAATACACTAG
CGTTTGGGAAAATGAAATTTTCCCGGTCGCGACACCTTTCTCCGCGACAATGCTGACGTG
TTCGCTTGGCAGCCGTCCGACATGCCGGGGGTCCCTAGGGAGGTGATTGAGCACAAACTC
ATGGTGCGACCCGATGCCAAACCAGTAAAGCAAAAACTGCAGAGATTTGCTCTAGACCGA
AAACAAGCCATACGAGAAGAGCTCGACAAACTTCTCAAAGCTGGCTTTATCAGAGAGGTA
CTTCATCCAAAGTGGCTAGCCAACCCAGTCATGGTGCGGAAGGCCAACGAGAAATGGAGA
ATGTGCGTCGATTTCACCGACCTCAACAAGGCGTGTCCCAAGCATCACTTCTCTCTTCCT
CGAATAGATCAACTAGTGGACTCAACAGCCGGTTGTGAGCTGTTGAGTTTCCTCGACGCT
TACTCTAGCTACCACCAAATCAGCATGGCGAAAGAGGACGAAGAGAAGACAACATTCATA
ACGCCGTTCGGGGTATTTTGCTATGTTAAGATGCCATTCGGACTGATAACCGCAGGGAAT
ACTTTCCAGCGCACGGTCCAGGGCGCACTTAGTGACCAGCTCGGCAATAATGTCGAGGCA
TACGTCGACGACATCGTTGTCAAGACCAAAACAAGCGACTCATTGATTGACGATCTACGG
GAAACGTTCGACAACCTCAGACGATATCGCCTCATGCTCAATCCAGAAAAGTGCACGTTC
GGAGTACCATCGGGCAAACTGCTCGGTTTCCTCGTCTCTGGCAGAGGAATAGAAGCAAAT
CCCGAGAAGATCAAGGCAATCGAGAACATGAAGTCACCCACAAGACTAAAGGAAGTACAA
AAGCTAACCGGATGCATGGCAGCACTAAGCAGGTTCGTCGCTAGGATGGGAGAATGAGGA
GAACCCTTCTTCGCTTTATTGAAGAAGCAAGACAAATTTGTATGGACACAGGAAGCCGAA
GAGGCATTCGTTGCACTCAAGCGCTACCTATCAAACCCCCCTATTCTTGTTGCTCCCCAA
CCTAATGAAGAATTACTCCTCTATATTGCCGCCATGCCATATTCCGTTAGCACCATCATT
GTTGTCGAGAGAGAGAAAGTACAACAACCAGTCTACTACGTCAGCGAAGCTCTCCATGAC
GCAAAGACAAGATATCCACAGATCCAAAAGCTGCTTTACGCGGTAATCATGACATCAAAA
AAACTACGCCACTACTTTCAAGCCCACAGAGTCACAGCTGTCTCCTCCTTCCCTCTTGGT
AAAGTTGTGAGAAACAAAGACGTTGTCGGTCGCATTGTGAAATGGGTAGTCGAGCTAAGC
CAGTTTGATGTCCACTTTGTGCCACGAATAGCCATCAAGTCCCAGGTACTCGCCGACTTC
GTAGCTGATTGGACAATGCCTGATAATAAATCAGATAACCAAATCGACAACGAAACGTGG
ATAATGGCGTTCGATGGTGCGCTCAACAGCCAAGGAGCAGGGGCAGGATTCATCTTGACA
TCCCCTTCCGGAGATCAATTCAAGCACGCAATCCACCTCAACTTCAGGGCAACCAATAAC
ACAGCCGAATACGAAGGACTACTCGGCGGGATAAGAGCTGCAGCCGCACTTGGGGTCAAG
CGGCTGATCGTGAAAGGGGACTCCGAGCTAGTCACGAACCAGGTGCACAAATATTATAAA
TGCTCTAACCACAAGTTATCTAAGTATCTCGCAAAAGTCAGGAAGCTGGAGAAAAGGTTC
GATGGGATCGAGGTCCGACACGTATACTGCAAGGACAACATCGAGCCAGATGACCTAGCA
CGACGTGCGTCCAGATGAGAACCGCTTGAGCCCGGTACTTTTCTGGACATCCTGACAAAG
CCATCAGTGAAAGAGGTTAGCGGCGAAGTTAGCCCAGCCGCCCCCGACATTAGCTCGGAG
GCCACAGAGGCAGAACATGCCGTTGCCGATATCGAGACCACAGATGACTGGCGCACCCCA
CTGATCAAATTCATCAACAGCGAAGAGTTGCCCGAGGACGACGCAGAGGCCGAGAAAATA
ACCCGTAATGCAAAAATCTACTGCATGATCGGCAACGATCTATACAAGAAAGCGCCAAAC
GGGGTACTTCTCAAATGTGTCTCGTCCGACGACGGCAAACACCTCCTCCTTGATATACAT
GAAGGCATCTGTGGGTCACACGCCGTCAGTCGGACATTGGTCGGGAAAGCTTTTCGACAA
GGGTTTTTCTGGCCAACCGCCCTCAAAGATACATGCGACATGGTCCAGCGATGTGAAGCC
TGTCAATTCCATAGTAAACACACAAAGCTACCCGCGCAAGCACTCTAGACTATCCCTCTT
ACCTGGCCGTTCTCATGCTGGGGGCTAGATATACTCGGGCCATTCCCACGAGGACAGGGC
GGCTACAGGTTCATATTCGTGGCGATCGACAAATTCACTAAATGGATCGAAGCATTACCC
ACGGGGGAAATCAAGGCCGACAACGCCATCAAATTCATCAAGAGGATATTTTGCAGATAC
GGACTACCGCACCGCATCATAACCGACAACGGCTCCCAGTTCATCAGCGCCGATTTCCAG
GATTACTGCATCGGGCTGGAAGTCAAGATATGCTTTGCCTCGGTCTCTCACCCTCAAAGC
AACGGACAAGTCGAGAGGGCAAACGGCATTGTACTACAAGGGATCAAGACCCGCGTCTAC
GACAGGCTCATGTCACATGATAAAAAATGGGTCGAAGAACTCCCATCAGTACTATAGGTC
GTACGCACCACACCGACAACGTCTAACAAGGAAACACCCTTCTTCCTCGTGTACGGCTCC
GAGGCCATGCTCCTCAGCAAGCTACGATATCAGAGTACACGAGTACAGAAGTATTCCAAC
GAGGATCAGGAGGAGCAGCGAAACGTCGATGTGAATTTACTCGAGGAACATCGCGAACGA
GTTGCCGTCCGAGCAGCCAGTTACCAACAGGCCCTCCGCTGTTACTATGAGAAGCGCATT
CGAGCACGCATACTTTCGATCGGCGACTACGTCCTCCGACGTGTTCAAAGCCAAGCAGGG
CGAAACAAGCTCTCACCCAAATGGGAAGGACCTTACACGATCACACAAGTCTTGCGGCCA
GGCGCATTCAAAATTGCAGACGGTGATAGTCGCGAGTTGGCAAACTCTTGGAACATTGAC
CAACTACGTAAATTCTATGTATGAGTCAATATCATCCATACCTGTAAGACACCTTACAGC
ATCAATAAAGCCTATTTTTAGGCGCATATTACAATCAAAGTGTTCCTGCCCGATGATCCC
TTACCCAGATGACACCTAGCGTTGAAACCTATCCTCATATCCCTTTACGCCATCTTGACA
AGGCCTCCGAGGAACCTAAGGGATCTTCGGCTGGGGACGCCCAGAGCCGATAAAGCCTCG
TCAGATCCTGTAAAGACGAAAGACCATATAAGACCTGGTCGTGTAAGAGTTCTCGCCGTG
CGTATTAACCAAGCCGTGTAATCGGAAATTAACTTTCCAACTTCACGGCTGGGGGCTAGG
ATCAGTGCTTATTAAATCAAGGCAGGTCAAAGGTCGAAGAGCCTTATCCTCCGAGAAAAA
TCCTCCGACGACAAGGCTGGGGGCTAGGGAGAGTATACGACTCAAATGACTTACTAAAGT
CATGAACTAAGAACACACTCTTACACACGATTTCTAGAGTAAGAAGGATTTGTTAAGATA
GAGTCCTTTTCTATTTCACAAAATACGCCTTACATTTTTTTTCACAAGTCCAAAGCTATA
TTGCACTTTTCCCTAAGATATCTATCACAGGGTACAAAGACTACCAGGAAGGCCAATACC
AGTCCATAGACTGGAAGACCTTCTCTGCCAATGGCGCCATCGACTTCGCCAGGTGGTCTA
TCTCCGCCGGAGTTCTCTGAGAACGAGCGAAGCCTTCGTGGAGAAACTCGAGGTCCAGTC
GCGGACGATGGTCTCATATGCAAGCTAACACGTGCCCTCCGGCATATCGGCTCGATCGAC
GATATTCCTGCTTCAAGGCTTCATCAATACGTTTGCTGACGCCTTCGAGCTGAGTGCAGG
CCCCATTCAGCCACGAGATGTATCCGGCCGCCGACTCCTCTGGATCCCCACAAGGTACTC
AGAGCTCTCTACAAACTTTGGCCATGGACGTGCAGCAACTCTTCAAGTACGAGTTGAACC
ATACCTCACGACCTTAGAGCGTTTCCACAGCTTGCTCTTTCTTTACTTCCAGCATAGTTC
TCTCGAGCTCCGCTACTTCACATTTCGTCTTCCAATATTGGATACGACGATCTTGGCTAG
CAAGCTCACTCTCGAGATCTGTTCAACATGGAAACGACTAAGTTAAGCTGCTCTTCTCTT
TCGAGAACATGGCTGATCAAGTCGGAGGAGCAAAAAGGGATGAAGAGACCACCAACCTAA
GGAATTCGTCGCCATCCCCGTTCTAGCGGGTAAAATCTGATCTACATCATCCGGCGACGT
ATGTGGCTCAAATGCAAGAGCCGGAATAATCGCTGGCGACTCAGGCTGCCCACGCTGCTG
TACATCCTCGACATCAACATCTCTACAAGGGACAACAAAGTACTCAAGATCAAAATGCTA
AGGAAAACTAAGGTGTTGACTGCACACGCAAAGGCGGTTGGAACCAATTGGAGTTTCATA
CAGCACGACTAAGGAGTACAGGAGAGTCAAAATCCTACTCTTCAAAAAGTGGGAGAACAG
ATTTCCCCAGATCGCCGACTTCTTCCATCACATCCTTACGCGCGTCGCTAGCTTCCCCCT
GGTCCAAGATCTCCCGCAGATCGAGTTCAGGGTGCGCCAACCTCACACACGCAAGGATGT
GACACGCCCCGATATAGATCCTGTTGGACATCTCCTCTCCGATCCTGGCCGCATGCTTAG
AGGGAATCTCCTCCATCGCCGCCGCCAGTTCTGCAAGAGAAGACGTCAGCGAGAACTCGT
CAGGATTCGCCGGGATGGTAGACTTGATACCGCACTTCCCGGCGAGCTGGTGCAGACCAG
TATAGGTGACCCGCAACGAGCCACGGATTTCCGACAAGTTGTTCCCGAGCTCCGACATGC
GGTGCTCGAGCCCCTGCCGTTGTCACTCATTGCCGGCCACCAATTCCCTCATCTTCTTGA
GGTCCTCACGAGCCTCCGCCAAGTCGTGCGCCAGCCGGTCGGCGCGCTTGTTCGCTGACA
CCGCTGCTACCCTCGCCTCCGCGATCTCACGACCAATGACGCGAGCGCCAGCCTCGAGGA
GGCGCCCCATTTCAACCTGGAGCTCTTCCCAGCTGAGGACGGCAGCTGGTGAACCACGAC
CAGCCACGGGATCGCTGGCAGGACCGCTTGGTGTCGCCTCGCGGCTCCCGGGCACGACCA
CGACATCAGTCGAGGCTACGGCAGGAGACGCGCTGGAGGTCCCCCCAGACCCGTCTTGCG
CCGCCTTCGCCCGCACCGCCCTACGAAAAGGCTATGGTTCAGACAAAGTTCGATGAAATC
ACGAAACCTCAAACTCATTCACTCACTTCTCGCTAAGAGTCACAAGCCGCTGCCGTCGTG
GAGGCGGGGGAGACGTGTCCGAGGCCTAGCGTGCAATCGATATGATGTGAGGTGGAAGCA
TTCTGACTACGTGATCAAATGACAGGAGAACTTACCAATGGGGTAGGCGCCTTCCGACGA
TGTCCGATTACAGCGGAGAATTTCCTCCCCTTTTTTGGAATATCGCCACCACTCGTTGTG
GGACTGGGAAAGATCTTTCTGCATTAACGGCAACAGCAGCAGCATCAGACGCCTCCTTCG
TGACTTTCTCTTTCAGTGACGCCGCCACCTTATGGTCCACGAGCGGCCCGATGATATCAG
TCAGAGGGAGAGCCTACGCTTTATGAAGTCATGAGGCGATCCCAGAAGGAAAACGCAGAA
GGCCCGCTGAGTACACTTACATTGATGGCGGCGTCGCGTTCGGCCGCCCCCTTCTCGCAA
AGGGGAATGGGGACATTGCTCGCCGTCGTCGGGCAACTGATCATCACCTGGCTGACACGA
CGTCCCACGGCTTCGCTGCTCAGACCTGTGAATCGAGAACCAAAGTTTGATAAGTCAGAG
GGAACGCGCACACAAGCAAGTCAGTGTAAATGCAAAGAAAAATACCCCGAGGAGAAACCC
GGGTCGTGTCCTCCGGTCCAGAATAGTCAAAGGCTGGATGGGCTCGAGCCTGGAGCGGCT
GGATCCATCTACCAATGAAGTCAGCAGCGATTTCATACCCCGACAAATCTCGTACTCGGA
GGTCGTTGATGACATCGATGAAGGACTGAAGGGAAGGGGTCAAGGTGGGCTTTGCGGTCC
AAGACGAAATCTTGTCTGGTTGTTCCTCAGGAACAACGAAGACAGGATCCGAATTTTCTA
TCTGAAGATAGAACTACCTCGTCCGCCATTTGCTGCGAGAGTAAGGGCACTGGAAGGGGA
TATAACGCGACTTCAGGCCATCCCGAAGTCGGAATCCGACGCATCCAGATACCCTATTGG
ACTCCATCCAATGCAACTCGTAGTAGAAGAGAAAGAGATCAAGAAAAGGCTCTACCCCAA
TGTAGGCCTCACAAAGATGCGAAAAAATACTAAGGAAGGCAATAGAATTGGGGTTCAAAT
GGAGCAAAGAAAGGCCGTAGAAGTTCAAAACCAAGAGAAGAAATTCAGAAGGCGGAGGGA
GAAAACCGCAGAGAACGTAGTCCTCGATCGCAACCATGTGTTAACAACCAAATTTGATAA
CATCGGCATCAGGAAAGAAGACTAGATCGAAGCAGAGTCGGAGGCGGAGATCGAGTTTGG
AAACAGAGCAGGAATCGGCTGGAGTCCAAATCGGCTACGATTAGGATCGGCCGGGTCTGA
GTCGGACTAGGTAAGCCGATGCAGCCGATTCCGACAATGCAGCTTGATGTATGATATCAG
GTTGGATTGAGGTACTTGAAGGTGATTGCCGCGCATGGATAGAGTCCTGAGAAGGCAATT
GTATCTATTAATTAGGGTGTTTTATGTAATCTCCTTATAGATATGATTGGGCAAAAGTCT
GCCGCAAAGACTTATGGTATCTTAGAGTTTGTTAGAGATAGTAGTCGTGTCTGTTATGGA
CATATCTTGTAATTCTCGGGTATAAATAGACGCGAGCCCTATGTAACTTTGAGAAGACAC
ACGTTCAATACAATTTCGGCGCATCGCCACCCTTTTGCTTTAGTTTTGTTTCGACGAGTT
CTTACTTTCGGGTTGAGCTGCATTGGTTTTGATCTTCAATGAGAGGTAAAACTTGTTATG
ACGGCTTGTTTTCTCGGGATTAGTGCTTCAATCTTTATGATACTCTGATCTCGTTTATGT
AATTCGTCGAGTTATCATATATCTTACATAATCTCCGGCAATATCGCTATCTAATCTACA
ATCGGCTAACATCTATCTGTAGAGGGCAGCCGATTAGGTTAGATATTGATGTTGACTTAG
ATTATATAGGGTATCCACCACTCTATGAAACTTCCAACGGCTTGATTGTCTAGATATTGC
CCTTCTTTTCATACTTTTAGCTGCATCAGTTGAGTTTGATCATATAAGTCGTGATTAGAA
TCTCAATCTCTAGCCTGCCTTCTGGTTGCCAATTAGGGTAGTATCGAAGTTTCAGCTGAT
CTTATCTGATTTAACTATATTTGCTCTATATGCTTCATTGACATGTTAAAACTGCCCTTT
ATGTCAAGATACTGCTGTATTTAAATATATTAGGCCTTTGTTTGATATATTATACCTGTT
TTAATATCTTGATATAAAGTAGTATCGAAGTATTAGCCAATACATGCTAGATCTATCTGA
TCGGCTATGCTATAAACATATATAGTCCTGTTATTAATATATATTTCAATCTGAGTGATT
TATACTGTCTCGGCATGGCGACTGATCTATCCCAATCACTTGATTTAAGTATATATCGAT
ATAAGAACTATATATTGGAAATATCTACAGCCGATCGAATAGATTTAGTTCTTTATTGTA
TATTTACAACTGCCGATCGATTCACATATGACATCGGCTCAAAGATAAATGATATGTCAT
CGGCATCTAGCCGATCGGCTATCATTTATAGATTTAACCACAGTTTCTTTGCCTTTATTT
CTTGTTGATTACAGGATCAAATCAACTGGCACGCTAGTACACCCGAATGCGAGCTTTGGA
CCTGCACTGGAGTTAAGTAGATCTCCTAGGCCTCGTGTTTTCTGTCAACACCATGCGACC
TAGGACAGGCTGGGGTTCAGTACCTCCTGCTTCTCTTTCCATGGTCCCACGACCGGGAAG
GGCGCCATCCTCCTGTAGCTTCTTCAGCGACACGCTGGTGGAGGAAGATTTGCCGAGATC
CATCGCCGACTGAAGATTGCCGGAGGAAGGACCGAGATTGACGAGCTAGGGTTTTGCAGG
AGGGGAGAAGACGAGAAACGCTTGGAGGCTGGAGGTTTTCTTCACAACAGGCGGACTTCA
AAATGGATCCCCAAAACTCCCTTAAATAGACGCACTTCTGACGGTGCGAATTCCAAGGAA
AGGAGAGAGATAGCCGCTGGAAATTTCTGGGTCCGTTACACGCGGCAGTTTTTTGAACTT
CAGTTTAAATTCACTCATGACCGTTAGGCTTCACATGGTGTTCTCGACTATGTCCTGTCT
CTACGGTTCTCACACCGAGAACGACAACAGCCTCGACACTAGAAGTCGCGAATGGTTACA
CGAGTTCATTTAAGCAGAAGTCGGGGGCTACTGTCAGGGTTACGGGTTAGGTATACCCTT
TACCGTTCAATATATGTCACATATCGGTATGGCATACCTGCGCGTATACGGATACTCTCT
GAATACACTAAGGAAATCCTTCACGGAGTTTACAGAGGGAAAGAATCCTACTCGGACAAG
ACTGGGTCGTCAATGTATCGTGTAGGGTCCGATGTCTCCGAGTTCTACTTGGAAACCGCC
CGACCTGTGATATAAAAGGGACCCCCTGGGAGGACCTAAGGGATCGAATCTCAGAGCCAA
CATAACCCCCACAGCCTGCGAAGTCGGAGCCTGCAGGAGCCAAATCGCCAGAGATCTAGT
CGAACCAACTCGATTACGATCTCGCCGGATCCATCGAGTTCCATCGTTCCCTTTGTAACC
TGTGATTCCCATCATATAATCCCATACCAACTGGATTAGGGCTATTACCTCTCAAGGGGC
CTGAACCAGTATAATCTTCGTCTTCTGTTTGTTTGATGTCGTATTACGTAGATTCTTGTA
CCAACGTACCCCAATACTCTCTATATCCGGTCTACAGGTATCACCCGTCGACAAATAAGT
AGAAAGATGAGTACTATTAGCGATGGTGGCCTCCACTGGGAGTGTCTTAACTTAGCCATA
TATTCCATGCTATACTTACAACACTATACTAAACTTTGTTGTCCATTTTTGGTGTCCTTT
ATGAAAGAACAAAGAGAAGATGGAGGTGACCAAAATATCTTTTTAAAATGTTTTGAGTAG
ATTTGTGGTGCAGGGTAGACATAATTTGTTTCTGGTGTTGATCATTACTATTCAATTTTT
TTATGATATAGATAGAATATACTCTCTTTTGAAAATGACCGAGGTTAATCATTCAACGAT
ATTTTTAAAAAATTATAGCTAATGAGACATACCACCACGATAATATCCAGAGAAACATGC
TATTGTTCATATTTTGACAAATATGTACAGCCAAATAGTTCTAAAAATATAGAAATACTC
TGAGAATCTTAATCACAAACAAATTATAATTTAATCAGGTCAACTTGAAAAACACAACTA
AATTGTGTTGTTTTTATTTTTTAATATGTAGATTTAAATTAGTGTTGTATATTTCTGAAG
TAATATTTCACTCCTTAAAATATGATGTGATTTTTTTTGAAAAATTATCGTATATATGTC
GGCCTCATGTGTCGTGGTGTATATACGACCATAATATAACTTTTATAATTTAATTAAAGA
AATACAACATGATTACCAATTGGATATATAGTTCAAAATATTTTAGAAGATGGTTTAAAG
AATATTTATTGGGTATTTTATATTTTTATTATAGATCATAGTTTAACTATATATTTATAT
TTGAGAAGATGGTTTAAAGAATATTTATTGGGTATTTTATATTTTTATTATAGATCATAG
TTTAACTATATATTTATATTTGTGAAGTAATATATTTCATATTTATATTGTAGAAAATAA
CCGTCCATTTTTATAGATCTATATTTGTTGGCTGTCTTTTCTATCTACGTTCTTATGTTT
TTCCCTTCCGTGAACAGCAGAAGTTTACATCGCACGTACTACTCATACGTTGTACGTATG
GGAGAACGTAGTAGCGTTTTTATCTAAACATGAGAGAGTTATTTTCATTGATAGATCTAA
TCTAATGGTGTAAAATAATGTGTTCACCAATTTAAGTGAAAATCAACGGTTAGATTAGAT
AGTATCATGTGGCGGCTTATGAGCGTTTATAGAAGTGTCATATGACGGCTTAAAAGCGTT
TGTAGAAGGTTTAATGCACTTTTAGTATATTTATATTTTTTCCTTCCGTGAACAGCAGAA
GTTTACATCGCACATACTACTCATACGTCGTACGTACGGGAGACATGATGAAGTTATTAT
TTTTCAATGATAGATCTAGTCTATTGGTGTAAAATAATGGGTCCACTAATTTAAATGAAA
ATCAACGGTGGGATTAGATAGTACCATGTGGAGGCTTAGGAGCGTTTATATAAGTACCAC
ATGGAAGCTTAAGAGCATTTTTAGAAGTTTAATGGACTTTTAGTATATAATAGATAGATA
ATAGATAGATAGATAATGCATCAAATAAACACTCATATTTGTATATAATCATATGTGTGG
CATATATAACATGGGCTATTATATACAATCCTTGTTATCCATCTCTATTATCCACTTCCT
ACACATATATATATATATATGCATGGCAACTTGGCAAGGTTTCGTAGTTTGAGTATTTTT
TTTATCAATTCATTCCCCTTATTTGCCCATTAGTGGAGAAACCGCTATTGGTGCAGGTGT
TTTAACTAGTGTGCAAGTGGCAACAAACTGACACTGATTCAGAGTATTGTGATCCTTAAA
TCGAACCGTTGACTCTACTAATTTTCTAAAAAAAAACCTGAGTTTCCTATAACTTTAAGA
TGAATTTAACTTCTATCGGTTATCATGATTGCTCTAAAAATACAAATTGTCCTCCAGCGG
TTGTAAGCAACTAACCGAATGTACAGAGTTTTACAACTAGAAAAGACACAGTCGTTGTGC
GTCTAGCAATTCCAACTATAGTTAAAGGCATGCTGGGGACACTGAAGACCGACTTTGTTG
AGAGACTTTGATGCTGAATCAATGACTCACATGTGCTGCCCACATGCACGTACTTAACGC
CCACCTGCACTCGACGTTAGAGCATCTCCAAGCCATCCAGCTGGCCAAATAGTCCCCCCA
GTTGGCTAAATGTAGCCAGCCACAACCCGCTGGCCAAATCGCTTGCGCTCTATCGCAGGC
CATCGAGCAGCGTCGTCGCGAGGAGCAGCCGTGCCATCACGAGCTCCTCACAGCCTCCCC
CTCCGACGCAACAATGAGAAACAGCCGCGCTGCCATGAGCTTCCCATCGCCGATGACCCA
AATCTGGAGAGGAGCAGCTACGGCGGCTCCCGGAGCGGCGCCGACGACCCAAATCTGGAG
AGGACACCGGGGTCAGAGCAGGCAACGCTGCCGAGACCACCAACACCAAATCCCGAGCTC
GCACAACCGCCGCCATCTTCATCTGCTCATCCACCCCATTGCAATCAAGGTAGGAAGGAG
AGGGGAAGAAGAACGGCGGCGGGGACAAGGAGACTGCGCTGTCCATTGCCTCTCCACCGC
GCCTCCACTCCGACCACGTCGACGCCATCCACCACGCCTCCCCTCCCGACCACGCCGACG
CCGTCCACCGCGCCTCCCCTCCCAACAGCCGACGCGGTCCGTCGCGCCCTTCGACCTCGC
CGACACCGTCCACCGCGCCTCCCCTCCGAGCGCCGACGCCGTCCGCCTCGCCACCGCTCC
GACCTCGTCGACGCCGTCCGCCACGCCACCGCTCCGACCTCGCCGACGCCGTCCGCGGCG
CCTCCCCTCCGAGCGCCGACGCCGTCCGCCGCGCCACTGCTCCGACCACGCCGACGCCGT
CCGCCGCGCCACCGCTCGGACCGCGCCTCCGCCTCGTGGCTTCCACCGTCTCTGCCATTG
CCCTCGGTATCCACTGTCTGGAAAATATGGGGAGAAAAGCCAGAGAGAGAGGGGAAGAGA
AAGAGGAACAGAGACAGACTCGTGGGCCCCATTGTCAGACTATGAGTAGAGAGTGTAGAT
GGAGATGCTGTTGGAGTAAACTACAAATTTGGCTCTCCAAATCAATTGAAGAGTTGGCTA
TACAAGTGTTTGAAGAGTCTAATTTGGGTAGTCTGTTGTAGATGCTCTTATATATACGTT
CGAACCCATTCTCGACATGAAAAACCGAAGTGGCATATTAATACGTGATTAATTAAGTAT
TTTAAAATTTTTTAAAAATTTATTAATATAACATTTTTATATTTTATAATTTTAATAAAA
ACACGTCGTCTGTAAGTCTGGAAAGCGCGTACGGTGAAAAATAAGGTGTACAAATTACGA
AAGGTTTCACCTGTGCGAAGACCTGAACTTGGCCCAGGCCGATTCCACCGGTCGCCGAAG
CTCTATTAATTCCCCGTAGTTTACATGGAAATTTTTGTCGAAAGAAGACTTCGGTAATAA
TAAAAGGGCGTGGCTATCAATCTAGAAAAGTGGATGAGTTTAGAGACAAGAAATTTTATA
CAGGTTCAGGCCTTCTTATTCAAGAAATAATACCCTACTCCTGTCCGGGGATGATTCCGC
CGAGTGTATTATTAATTGTATAAACTGGAAAAAAGATCCTACCCCAAGAGGCACACGGAC
CCCTCCTTATATAGGGGAAGAGGTCCGCTTTACAAAATACAGTCCATATCCTAACGGAAT
ATGGGATTACAGATAAAATACAATCGTAACCGACTAGAATCCCAGGTATTTCCTTGACAC
ACAAGTTTATAATCTAACCCGAGTTATCATAAAGATATTCTATCTATATTCAGTACCCTA
TATCCAGCTGGAATATAACTGCCATGTAGATATGGGGTATCCATAATCTCCATAGTAGCC
CCCGAGACCTTTGCAGTCACCGAAAATAGCCATCTCAGAATAAAAAACAATAATCCGAGT
GCTTCAACTCTTCCTGCTTTAGCCTGTCGAGTACTAGAATCCAAGACTGTAAAGGGCGAA
AATAAAACATGGTGCATCGAGTAGATGCACCTAATTAGGTGTAGCCCCCGACTATGTGGT
TAGTTAAAAAAAAAACTAAACATATAGTCAAGAACCGAGTGGTTTTAAAACCAAACATTA
TATAGCAAAGCACGCATGGTATTCAGTAAAACACCCAGCCGACTGCTTTTTAGCTTTAAT
ATATCGAGAATAAAAATATGAAAAGGCCCGAGTGACAAACACTCAAAATATCCAGAAATA
GGCATATTTGATAGGAATCCGAGTAAGAAACTCTTAAAATGATCCACCAAACATGACAAA
AATCATGGTAATCAACAAGTCTAATAGCCTAAGCTATGACTCTCATCATAACCAAATTAA
GCATATAACATGCTAAGAGAATGACTCTTAATAAATTAGTCATCTCGAATCAACCCAAAC
AGCTTTTGCAGCCTAATAAGGCTTACAAAAAATAGTATAACACCTTCCTGTCAGGCACCT
TTTGTTTGCATCGTGTTAATTCCAAAGAATTATCAAACCGCATTAAAAAGGATTTTAACA
GCACTGGGCCACATCATTGTGAGTACAAATTGCCAAAGCAAAAAATGCCTAAGTCCCTAG
GGATCACAATGGGCCACGCTGAAAATAAAATTGGGCTGAAGTACTATGTTTAGGCCCAAG
CCCATTAGTACTCCCGATACCCTAATAATACCGAAATAAAACGTCTCTTCGTCTTCCCCG
CCGAGACTCTCGCCATTTTCCCCATTCTCTGCTACAGTACAAAACTGCGCCGGCAAAACT
AGGGTTCATCAATCCGCTCCAATCCACCCTCAAAAACTTCACGAAATTTCTCCCCGTGTC
CACCGCTCCAATTCCCCATCCCCTTCCAGCCATATCTCGGACCGAATTAAACCATCCAGT
TCACATTCATGGTGGAAGAAAGAGAAAGCTTCGAGAGTCAGTGGGTGCCCTCCGATTTGA
CGGAAGATAATCTGAAGGAGATGGTGGCGCACGGCGTTCTTCCGGCGAAGGAGATCATCT
GGTGGCGACCGGCATTCGGCGAAGCATTCCTGACCCCCGATACACATGAAGTCGTGGTAT
TTGCTCATTTCTTCTATGGCGGTTTCTCCCTTCCAACCTCAAGATTTTTTCGGGGAATCC
TGAGTTTCTATGGAATCAGCCTGCATCATCTGAACCCAAACTTCATAGTGCATATTGCCA
ATTTTATTCATGCCTGCGAAGATTTTCTGGGCATTAGGCCTCATTTTGCCTTGTTCCGCC
GCATTTTCTTCCTTAAGCCTCAGCCAAACAAGAGCAAACCATGTGTTGTTGGGGGCGCTG
GTTTCCAACTTCGGGGAACACTAAGTCAAAAATACTTCTCCATGCCCTTTAAGACCTCAA
ACAAAGGCTGGCACGCAAATTGGTTTTATGTTCAAAACCCTGAACCTGCTCTCCCCGAGT
ACTCCTGTCTTCCTCCAGTTTATCGGGATACTTGGAATTCACTACCAATGGGAGATGAAG
CTGCGCAAGCAGTGGAACTGATGGAGAGGATGATAAAGCTAAAAGAACAAGGCCTCCAAG
GAGAACAGATCACCCGGCACTTTATCAAGTGTCGGTTAGCTCCAATCAAAGAGAGATCTC
GCACAGCCTTCGAATTTGACGGCAAGCACGACCCAAACTGTGAAGATCCAGATTCTCTTG
ACTTCAAGGTCATGAAGGAAAGGATGTATAAAATCTTCTCAAATGCTATCGTCGTCAGCT
ATTCACACTTGCTGCCAGTCATACCGTTCAATGCATTCAATCCTTCACCGGTATTCCAAC
CTTCCTCAAAAACATGATTTCGTCTCTTGTTAAATTGCTTGATGTTTATGCTCAGGAGTT
CGCATTGATGAAGTTAGATCCTCCAATCGCCCAGCACTAATCACCTCGCTGCCAAACTGG
TCAGGGAAGCGGAGGACCAAGAATTCGGTCTGAAACCCAACCAAGTGCTTCTGATCCAGT
CGGCCAGTCAGATTCTCGCAAGAGGAAGCTGGTTCTAAGTGACGACGAAGGCGATGATAC
CGGAAAGCTCAGAAATAAAGGAGCGGCCGGAAGACCTTCGAAGCCAACTAATCCGAAGAA
GAAAACCTCCAGTCGTCCTGTACCAAAAATCAGAAAGTCTTCCAGGTACAAATCATTTAA
CAACCTTCCTTGTATTAAGATTCTCCCATCATGAAAACAACACTGATGGCAAAACTTGTA
GGAAACCATCTGACATAGATCCTTCTGAAAAAGACTCTGACCCGACTAACACGGAAGCGG
ATTCCTCAAAAGAGACTGGGCCGACTGCAAAAGATCACCCGAATGATAATCCGCAGGCCA
GCGACAATGTAGAACCCAGCGACGAACCCACGACTGCAAGCCAGTCGGCCGAAGCTGGAG
TCGGAATTAACCAGGGGCCCCCGACTGGAAACCAGTCGGATACAGGGCCAAGCCAAAAGA
TTCCTGAGGTTGAAGCTCAAACAAACAGTCCTCCCGGAAAGGATGCTGGCCATGACTCTG
AAACCAGATCTCCTGCGAAGACACAAGAGTCCACTCGTCCCCGACCGGGAATCATCACAG
GTAAACGCGCTATCTGAAATCATTACGATCCAACAGACTTTATTTGATTGCTTCATCTTT
ATTCATGGATACACTAGGGCCAATAATTGGTGATGAAGAAGAAATCCTCTGGATACAAGC
AGCTGAGGATTCGTGCCCTCCTATTCTGGTCAAGTGGTGGGATGACAACATGCAGCCTCA
AGGAATCGTGATAAATAAGCAAAAAGAGGACGAAGAGTTATGCGTACTGAAAGAGGCGCT
TGCTCAAGCAACCCGCATTGTAAATGTAAGCTCTTTGGCACCTGATCCCAACCATCTCGT
TTACCATTTAGTTCAAGCGCTAATTAAACTGTCTTGCAGAGGATTCATCTTAGCAACGAA
GCCAAAACGGCAACCTTAGAGAGGTTAGTCCCTCATCTCAGAACCCTCGAAGCCACCAGG
AATCAACTGCGCGAAACAAAAGAACTTGCCAGGAAAAATGAACATGATCTGAGGGATCGA
ATTGCTGAGCTCCAGGAATCCAATTTTGAACTGAGTGGCTCATCAAAAGGTACGTACAAA
CTCTGCCTAACTATCTTGTGCTGTTATCTTTGTAATCTTGATTAACCATAATCAACGTAG
TGCAAGCTGCCAAGATATCTCAACTGGAGAAGCAGATCCAAACTCTAGAAAATGATAAGG
CGGAACTGGCAAGACAGAGGGACTCGGCTTTAAAGGAGGTTGAAGGTACCAATAATCAAT
ACCTCAAAAGCCATTATCTTCTATATGCTGATTCATTAATGTGAATCTGTTGATGCAGAC
CGCAAGATCAAGTCCCAGGCACAGTTTGATGTCTTAGTTGAAATGATCAACAGGCTTGAA
GGGGCCAGGGATAAAGTCGCTAATGCCGCTACTCCACTCATCCAAGCCATGTTCTTCAAT
AACGCCGGTCCGAGTACACTTGATGCTGCCGAAATCTTCGACAAACTGAGAGTCGCTCCG
GATACTTACTTCAAGAACATCAAAGAAGCTGGAAGTATGAGAGCAAGTCTAGCGCTGGCG
ATGACCAAATCCCTTTATCCAAGAGTTGACATGGATGCCATTGATGGCTTTGCAGACGGG
ACGGGCAAAGAAGCTGCTCTTGACCTCATCAATGATGCGCAAAAAGCCGCTGACAAGATT
GCTGCTGACGTGGTTGAGAGATTCCAAGATGTCGACCTTCGGCCGACTGGGTCTGATAAT
TCTGATGATGAAAAAACTGATACTGATTGATATAACCATGATTTTGATGATTAATGATGA
TGGAGGCACAATTTGTACAATACTGATGAATTTATGCTATGCTTGGTGTTCCATACTTAG
CGTCTGATTTCTTAAAAGCCTTTGTGAAGCCTTATTGAGCCTAAAACCCGCAAAAGCTAT
TAAAAACCTTCAGTCCTCATTGACTAAATCGAAAGACGAAGCAGGGCAATGATAAATCAA
GTAAGCAAATTGAATTGATAAAAATCACACTCCATTATTATCGTAGTAGCCCCCCGACTG
AAAACTTCAAGGAAAAGCTTGAAGTTAGCAGTCAAAGAAGAAAGATACAAACGAAATGCC
TAAGCATAAAATCGACGAAGGTGTTCAATATTCCAAGAATTGTTGGTGAGAGTACCATCT
TCGCGTTTGAGTCGATAAGAACCTGGCCGAGTGACTTCAGCAATTATGAACTGTCCTTCC
CACAAGGGAGATAATTTATGCCGATCTTGTGTGATTTGAATTTTCCTCAGAACCAGGTCA
CCGACTAAAAAAGCTCACGATCGAACATTCCGATTATGATAACGGCACAACCCTTGTAAG
TACCGAGTCGACTGAATTAAAGCTACTTCACGGGCTTCTTCTAGTCGGTTGATGTCATCT
ACTCGGCCTTCCTCATAGCGCTCCTCCCGGAAATTGCGAAATCGAAGGGATTCAAACTCT
ACCTCACTTGGCAGCATTGCTTCTGCGCCATAGACCAAGAAGAACGGCGACTAGCCGGTA
GCCCGACTGGGAGTGGTGCGCAAGGACCAAAGTACGGACGGCAGCTGTTCTGCCCACTTG
CCAGCATAGGGACTCAGTCGGTCAAAAACTCGTGCTTTGATCCCTTGAAGTATCATGCCA
TTAGCGCGCTCGACTTGTCCGTTACTCATGGGGTGTGCCACGGAGGCGTAACAAATTTTA
ATGCCAAAGTCTTCACAAAAGTCTTTAAATACTCCGCCGGTAAATTGAGTGCCGTTATCA
GTAATGATACAATTTGGTACCCCAAACCGATGTACAATATTGATGAAGAAATCTCTAGCT
TTGTCTGCAGTGATTGTAACGACCGGTTTGGATTCAATCCACTTGGAAAACTTATCCATA
GCTACAAAGAGATGAGTATAACCGCCGACTGCCTTTTTGAATGGACCGACCATATCGAGC
CCCCAAACCGCGAACGGCCACGACAGCGGGATGGTTTGCAACTCCTGAGCTGGTAGGTGA
GTTTGTCAGGCAAAGATTGACAACCCTTGCATGTTCGTACAATTTTGTCGGCGTCGGAAA
CAGCTATGGGCCAGAAGAAACCTTGCCGATAAGCCTTGCCAACAATAGTTCGTGCAGCAG
CGTGATTGCCACAGATGCCTGAATGAATATCTTTTAGCAACTGTCTTCCCTCTTCCAAAG
ATACGCAGCGTTGCAGGATTCTTGATGGACTTTTCTTGTACAACTCGGTCTCGTGAATGA
CATAGAGTCTGCTGCGCTTGGAAATCTGCTCGGCTTCATTTTTGTCTTGAGGGAGTTCTT
GTTTGGTCAAAAATTTTATGAGAGGTTCTCTCCAGTCGGCTTCAATCATGCTTACGCCTT
GAGTATCCATGGCTTCAATTGCTTCTTTTCTGGGCACGGTTGGTTCATAAAGATGCTCAA
CGAACACATCAGAAGGGGCTGCTTCCCATTTTGAACCAAAATTGGCCAGTCTGTCGGCTG
CCTCATTGTTATGTCGGAGGACATGGGTGAGCTCGAGTCCATCAAATTTATCTTCCAACT
TGCGTACCTCTTGTCGATAAGCGGTCATATTATCATCTAGACAGGACCACTCTTTCATGA
CTTGATTAACAACCAACTGAGAATCTCCACGGACGATTAACCGGCGAATGCCTAGAGAGA
TGGCAATCCTTAATCCATGGAGTAGCGCCTCATATTCCGCAACATTATGGGACGTAGAAA
AATGAATCTACAATACGTAGCTCAATCTTTCTCCAGTCGGGGAAATTAAGACGACCCCAG
CTCCAGTGCCTGTAAGCCTCTTCGACCCATCAAAATGCATAGTCCAATATTCCATCTTTT
CCTCTGGCATGTCTTCATGGCACTCGGTCCACTCGGCAAGGAAATCAGCTAAAGCTTGTG
ACTTGATGGAAGTTCGTGGCTTGAAAGATATGTCCAAAGACATCAATTCTAAGCCCCACT
TCTCAATCCGTCCGTTTGCTTCGCGGTTATGAAGTATATCCCCGAGTGGAAACGATGTGA
CCATCGTGACCGAGTAACCTTGAAAGTAGTGAGATAATTTCTTGACGGTAATTAAGACAC
CATATAATAACTTTTGAACCTGAGGATATCTTGTCTTGGAATCGGCCAAAACCTCGCTAA
CGAAATAAATTGGTCGTTGGACTTTTTGAATATGGCCTTCCTCTTCACGCTCGACAACCA
GAACCGTGCTCACAACCTGGGAGGTCGCCGACACATATAACAGTAGCGGCTCTTGTGGAT
GTGGCGAGGCCAAAACTGGTGGAGTAGTGAGAAGTTTCTTGAAGTCTTCAAAGGCTTTTT
GTGCTTCAGGTCCCCACTGGAAATTGTCAGTCTTCTTCAGCAGCTTGAAAAAAGGCATCC
CTCGCTCGCCGAGTCGTGAGACAAACCGGCTGAGCGCCGCCATGCAACCAGTCAGCTTTT
GGACGTCTTTTTGGGAGCTTGGCGGTTTCATGTTGAGGATGGCGTTGATTTTCTCCGGGT
TGGCCTGTATACCTCTTTGAGATACCATAAATCCGAGCAACTTCCTTGACGGTACTCCGA
AGATGCACTTTTCAGGGTTTAGTTTCATCCTGAAAGGACGAATGCTTGCAAAAGTTTCTT
CTAAGTCCGTGATCAGGTCATCCTTCTACTTGGTCTTGACGACTACATCATCAACATAAG
CTTCAACATTGCGGCCGATCTGAGTTGAGAAACATCTTTGAATCATGCGTTGATAGGTTG
CTCCTGCGTTCTTCAATCTAAAGGGCATGGTGATGTAGCAGTAGGCCCCAAAGGGCGTAA
TAAACGAGGTCTTCAAGCAATCGGATTCTTTTAGTCGGATCTGATGATATCCTGAGTAGC
AATCCAAGAAACTGAGTAACTCGCAGCTGGCCGTTGAGTCAACCACCTGGTCAATGCGAG
GTAACCCAAAAGGGTCTTTGGGGCAAGGCTTGTTGAGGTCGGTGTAATCGATACACATGC
GCCATTGCCCCGTCTTTTTCCGAACCAGGACTGGGTCAGCCAGCCAGTCGGGATGAAGGA
CTTCCTTGATGAAGCCCGCTGCTAACAGCTTGGTTAATTCCTCCTTGATCGCATCCTTCC
TGTCTTGTGCAAAACGGCGGAGTCGTTGCTTGATGGGTTTGGCATCTTCCTTAACATGTA
AAGAGTGCTCAATCACCTCTCTAGGAATACCAGGCATATCGGATGGTTTCCATGCAAAGA
TATCTTTATTATTTTGAAGAAAGGTGATGAGCGCGCTTTCCTATTTACAATCTAACTCAG
CGCCTATTACAGCAGTCTTATTAGGATCAGAGGGATCTAAGGGAATCTTTTTCGTCTTAG
CATCGCTTTCTTCGGTCTTCGTCAGCTTGGTTCCAGGCACTTCTCCCTCGTTTGCTGTGG
TCGCAGCCAGTCGGATCTCTTCGCGAGCGAGGGTGATCTCGCGGATTTGGGACATCTCAC
AACTTTCTTTGTCACATGTGATGGCTTGCTTGATGTCGCTTCGTAGTGTAGTGTGGGACG
ACCATGAATTTGGCTAGAGCCGGTCATCCGATTATAGCATGGTACGCTGTCGCGAAATCA
GCGACTTCGAAACAAACATTTTCTGTGCGAAAATTCTCCCGAGTGCCGAAGGTAACCGGA
AGAGTGATCTGGCCGAGTGGTGTAGCTGATAAACCTGGGATAACACCGTGGAAGGGTGCA
TTACTCGGCTTTAATTCCGTGCGAGGAATCTGCATATCGTCCAGGGTCTTAGCGAAAAGG
ATGTTGAGTGCGCTGCCACCATCGATGAGAGTTCTTTGGAGCTTGACATTGCGAACCACT
GGGTCTAGTACCGGGGGTACCGCCCCAGGTGGACCACTCGGTCGGGATGATCCGAGCGGT
CGAACTTGATTTCTATCTCTGACCACCGAAGGTATTGGGGCGTGTCGGTCTGGACTGCGT
TGATCTCCCGTTCGGTTAGCTTCTGCTTTCTCTTAGATTCATAAGCCAGGGGTCCGCCGA
AGATGTGATTAAGCTCCTTGCGAGAGTCCTGAAAACCAGTCGGGGCATCGTCTTCGTCAT
CTTTCTTCTTTGATGTGCCTTGATCTCCGTCTGAAGGCTTACATGTGTTCTTGGCATATT
GTTCCGCAAATTTCTTGTAGATGAAGCAATCTTTGGCCACATGGTTGGAGTTGGGATGAT
GCGGACATTGGGAGTTCATTATCTTGTCGAAGGTGTTGATGCGGGAACGTTGTCGGGAAG
ATGGAGTAGTTGTCGCCACAAGTTCTTCGGGCTTACTCTTGCGATCCTTGTGATTGTTAC
TTCCCCTCTCTCCTACGGCCGGCGTGTCTTTCTTCGGCTTCCAAGTGGTGCCCGACTGTT
TGGACACAGTAATAGCATCTTCGGCTTTGGCATACTCGTTGGCTTTTTCAAACATCTGCT
TAACCGTCCTGGGAGGTTTATGTCCGAACTTGCCGACTAGGTCCTCGTGGCGAATGCCTT
TAGTAAAGGCGGCGATGATGACGTCGTCGGTGATGTTGGAGATCTTGTTGCATTGCTCGG
AGAAGCGTCGGATGTAATCTCGAAGGGATTCTCCAGACTTCTGAACGACGTTGTAGAGAT
CAAACTGTGTGCCGGGGCATTCAAAGGTGCCCTGGAAGTTGGCGATGAAGTGATCACGAA
GTTCCGCCCATGATCCGATCGTGCCACGAGGTAGTCAGTGGAGCCAGGATCGGGCGAAAT
CCGCTAGGGCCACAGGTAGATACTTTGCCATGGCCTTGCTGTCTCCTCCTGCTGCGCGGA
TTGCGAGTCCGTAGACGGTGAGCCAAGACTCCGGATTAGTGGTGCCGTCATACTTCTCGA
TTCCAGTCGGCTTAAAGCCGGCTGGCCAATCCACTCGACGCAGGTCATTAGTGAAGGCAG
CTACTCCATCCACGTCGTCGTCGTAGCGATTTGGTGAATGGCAGTGACCTCGTGCTGCAC
GGCGCTGGTTGATCGTGTCGCGAAGATCGACAGGATGCTGGTGAGGTGGAAAGCGAGGCC
GTTCGACTCGGCGCTCCCTGTGACGTTCAGGAGGCGAATGAACAGATCGTTCGTCGTGGC
CCCCGCTCCTGCGACTGGATCCTGTGCCGATGATGCTGAGGCTTGGCTGATGATAATCAT
GAGATCGGAGATGGGGAACCCGGCTACCAGTCGGCGTGCGAACGCTGCCGGAGTTAACCG
GAACTGAAGCGGCGATCATGGTCTTGGTTTGGTTCAAGATGTTGACGACGTGATCGGCTT
GATTGAGTGCGTCTTCCTTGAGGAGGTTGTCGAGAAGCGTGATCGCAGCGACAGCGTTCT
GTTGGGGGGTGCGGAAGACCGCTGTCCCCTCAACGTCTTGTTGTCTGATGAGATCTCGCG
CTCGTCGCCCTGCGTCCAAGGCTCGTCGTCGTCGGTCTTCGGCCTCCTTCGTAGCCCGTT
CGCGTTCTTGTTGCTCTCGCCACAACCGTTCTTGTTCTTGCGCTTGGCGCTCCTCCTCCA
GTCGGCGTCGCTCGGCTTCCTGCTGTACACGTTGTGCTTCTGCTTCTCGGGCTTGGCGTT
GTTCTTCCGTCTCGTTGTCGGCCATGAAGATGCCGAAGTAGAGAGGGGTGTAATTGTCTT
CAAAGCTCTCGTCGAAGTCGTCGAGGTCGCGGTTGTCGTAGCGGTAGCCGAATTCGTCGT
ATTCCACGATCTCTGTTGGTCGTGAGTCGACGCCGGGGGAGCTGAGGTAGCCTTCAAGTT
GATCCGTCGAAATCGTGCCGAGTGGCTAGAGTATGACGCTGACTTCCCTGGAGCTAGGCG
GGATCGGTGTCGAGGCCGACTTCTGCCTAGGCCTACGGGGAGAAGACGCCTTTGTGGTGA
AGACGGCAGCCAAATCGTCGGGGAGTTTCATCAGGATTGGCGGGTAGGCCCCATCATCTT
GATCTGGTGAAGTTGAAGTAGATTGGATCTCGTCCGAGTGGTTTGAAGCCGACTCGATTG
AGATAAGCTTGGAGCAGATCTTGGCCGAGTTCGGAATACCGAACGGGGCTGAAACCTGGT
TCTCTCCTGACTAGTTTGGATCCGAGTCGAGGAGAGAGATCTTGCCAAAGTCGTTGGTGA
TGAAGTCGAGGCTGCCGAACCGAAACACCTGCCCGGGAGGGAAGACGAGGTCGTCAATGC
CGGAGAGGGAACCCATCGCACTAATTTGCGAAGAACTTGATGCTGCCCCTACCTGGCGCG
CCAACTGTCGAAACAAGATTTCGGCAATAATAAAAGGGGGTGGCTATCAATCTAGGAAAG
TGGATGGGTTTGGAGACAAGGAATTTTATACAGGTTCAGGCCTTCTTATTCAAGAAGTAA
TACCCTACTCCTGTCCGGGGATGATTCCACCGAGTGTGTTATTGATTGTATAAACTGGAA
AAAAGATCCCGCCCCGAGAGGCACATGGACCCCTCCTTATATAGGGGAAGAGGTCCGCTT
TACAAAATACAGTCCATATCCTAACGGAAATATGGGATTACAGATAAAATACAATCGTAA
CCGACTAGGATCCCGGGTATTTCCTTGACACACAAGTTTAGAATCTAACCCGAGTCCTCA
TAAAGATATTCTATCTATATTCAGTACCCTGTATCCAGCTGGAATATAACTGCCATGTAG
ATATGGGGTATCATAATCTCCACAATTTTCATTTAATTTCCCACGTCAACACACCACGTC
AGCACGCACACGGTGGAATTTTACATGGAAATACCCGCTACTAATATATACTCCCTCCGT
ATTTTAACGTATGACGCCGTTGACTTTTTAACAAACGTTTGACCTTTCGTCTTATTCAAA
AAATTTATGTAATTATAATTTATTTTATTGTGACTTGATTTATCATCAAATGTTCTTTAA
GCATGACATAAGTATTTTTATATTTGCAAAAAAAAATTTAATAAGACGAGTGGTCAAACG
TTAGTTAAAAAGTCAACTGCGTCATACATTAAAATACGGAGGGGGTACTAGCTATACTGG
AACATACTCCGTCTGTATCATAGTATAAGATATTTTTGAGTGGATATGGATACATATAAT
TCTATGAATCTGAACAGTCCAGATTCATGCTATTAGGATAAATCACATCCAACCAAAATA
CCTTATATTAATATATGTGGGACGGAGGGAGTATATACTTCTACTATGCTGCTAGTTAGT
TAATAGCTAGTAATCGTGTTACTTTTTTAACTTTGTGGACCATGTATACTATACTCCATC
CGTCCCATAATATAAGGGATTTTGAGTTTTTACTTGTATTGTTTGACTACTCGTCTTATT
CAAAAAAAATTGTGCAAATATAAAAAACGAAAAGTTGTGCTTAAAGTACTTTAGATAATA
AAGTAAGTCACAAAAAAATAAATAATAATTCTAAATTTTTTTTAATAAGACGAGTGATCA
AACAGTACAAACAAAAACTCAAAATCCCTTATATTATGGGACGGAGGGAGTACTATAATA
CCGTCTCGGCCCCACATCAGTGCCTTCGTGGCGCCATGTCAGCGCCACATCGCCCTCCCT
GTCCGCCGTGGCTGCCATGTGGTGCACCCCCAGACCGGTGTGCGCATGGACCAACCGTCT
TGAGTCACCGGCAGGTGAGTCCCGCTTGCCGGCACCACCTATTCCTCTCGGTGACGTCAT
AAATAGTAATAATTGCGCAATAAATCGATTTTAATTCTAGAAGTTCATTTAAATGGTCCA
AAACATCTAAAATTCATAACTAATTCATACGAACTCCAAATTGGGCCATTCAACCTGCGA
AATTCATCTAAAATTGAGCTCTACATGTTTGTTTACTATTTATGTATTGTTTATTTGGTT
TTTATTAGAGTTTTTTTCTCGTTTTGCGTGCCAGCGTGTAGTTTTCACCATTTTGAAAGA
TCTCGAGGAAAAGAGTTCAGAAGATCAAAGTGAAGAAGCGAGGCAAGTCACACATTCCCC
TTGAGCATGTTGAACCTAATTTACAAATGTTTTACCGTTTGCAAATAAACTGCATGTTTT
GCTAATTACAATGGAATAGGGTTTACCTATCTGCTGGCTTGTGCCATATCACTTGATATC
CGTCCTTTGTCAAACTTGGGTAATAATTTGACTAGCTTGTGTCACTTATGTTGATCTTGC
TAGAATTATGATATTCTTAGCCATGCTTAAATACCACTAGCTCACTTAATGGGATAATTA
CATTATTTACTCTAGTATTTTGTTGAGCTGCGAGCTCGAGACATCTGGCCATGGTTCTTT
GGTTGTAATTATCCAACTAAAATATGGCTTAATGGTGGGCTGTGGGTGTATGGTTTAGCT
AGTCGCACCCATGGCAATTAAGTATCGGTTCGCGGGAAACCCTTGAAGAATTATCGTACT
TACCACAAGCCAGCGTAGGCAAAGCTGGGCTTGTAGTGTAGCTTTCCTCTAGCTGGCATA
TCCAGGTAAGGGTGAGCGTGATGGAGTTGCGATGGCCCTTGCGACGGCCTTTGCTACTTC
CGGATTCACCTAGGCACGAGAGTGGACTGCATGCTGCCTGTTGAGGAGTGAGGGTGAAAC
CTGAGGTATGGTACGCTTGATTAGAGGGGGTTATATGAAGAGTCCTGTCACGGATCTTTC
CGGTATATCGTGGTGGCATGGCGGCGCATGGAAACATGTCGTGGGGTTGTGTCTTGTGGG
TACAGTTGTGCTGCACTATCTGCAGCTATTGAATCGACTGAACTATCTGCTGCCTCGGTG
GTATCTGCTGAACTGGTCCACTGGTCGGCTGAGGTGGCAAAAACATTGAAGCAATTTCCT
CCTGGGACAACCGATTGATATTCTGACCAGCATGTTGCGACTGCTCTCTGGACAAGAGAT
GAGGATTATTAACCGTCTGCCTTTGTGCCGATGATGGCGCAGCTGGTGCCGTAGTCGAGG
CTGCAGCCGTCGGCTGGACTTGTGGCGTAGCGGAAGTACTCTGTTGATTACTTGTCACCA
AGCTCCTGTAGTTCAGGAATAAACTGCCTGGCAGGTAGACTGGCCCCGTTGTCTGATGCT
CAGCTATTGTGTCGTCAATCACATATTTGATCATATTTGTCAATGTGTTGACAAGCACTC
CGGACTAGTTGATCAAGGCGTGTTGCATGGCATAATCGACTTGATCTTGGAAATTCATGC
GCCTAGGAGGTTCTTCCTGTACTTCATTGCCATCTGGACCAAGATCTTTAATTGCACCAT
TCTGAAGGCCGTCACCTTTGTCGCCTGAAGCATCTCCAGCACCTTTACCGCCTTGGGATG
AACTTGAGCCGACCTCATCGGCAGCAACTACCTTTACCTTGTATTTTTGGTAAACTTTCC
CGCGGGTTTCTGCGAACGACTTCATGAATTGTTCCTGAGTGCTCTGCATCATCAGTTCGA
ATTCCTTCTTTTGTTCTGGTGATAGCTTGTCTACAGTGACCGGAACAATGTTTGCTTCGT
TAACCTCGAACCCAGTAGGTTTTGGAATCTTGGTTTGAGGAGAAACTGGGGGCTTGCCTG
TCAATGACGGGGGTGGCTTTTCTGCCGACATTGCTGTTTGTCGTGTCCCACCGGGCGTGC
CAAAAGCGTGTTGATGCGAAAAACATACACTGGCCTGGAATATCTGCTTAACTTCAGTGC
AGGTCCAAAAATCTTGCCTTTAGGTTCGTGAGCGTGCCAATTGATTTGATCCTGCAATCA
ACAAGAAATAAAAACAAAGAAACCACTGTTACATCTATAAATGATAGCCGATCGGCCAGT
CGCCATTGACTCATCATTTATCTTCAAGCCGATGTCATATGTGAATCGATCGGCAGTTAT
AAATAAGCAAGACAAGATTAAATCTACTCGATCAACTGTAGATATTAACGCTATATAATC
CTTCTGTCGATGTATATTTAAACCAAGTGATTGGGATAGATCGGTCGCCATGCCGAGACA
GTATAAATCACTTAGATCCAAGTATATATTAACATGAAGTTTATAAACGCTTATAGCATA
GCCGATCAGATAGATCTAGCATGTATCAGCTAGTACTCCGATACCACTCTATATTAAGAT
GTTAAAACAGATAGAACATATCAAACAAAAGCTTAATATACTTTATTACAATAATATCTT
AATATAAAGGGCAGATTTAGCATATCTCTACTACTTAAAAAATAAGAGATGATTCCTTCG
TCTGGAAAAAAATAGCGAAAAAAATTAAAAAGTCCGACTCCTATATCCGAAATAGCGAAA
AAAAAGTCCGACTCCTATATCAGATTCGCGGTTAGAAACGAAAAAAAAGTCCGACTCTAG
ATTGGTGAAAAAAATTGATGTGCCGGATTGAAGATCTGTTTGCAAAAATGGAATCTACAG
GTCGAGAGCATTCCATTTTTATATGATTTTAATTTTTGGGTTTGTACTTTTATATTTGAG
TCCCTGTAATTTTTATATTTACATTTGAGTCCCTATAATCATGCAACAAGGTACTTGAGG
TCGTTTTTGTTAAAAAAAATAATAAAAGAGAAAGAGAACAAAGGCAGAAAGGTGCATAAA
AAGAAAAAGAAAAGCCGCACAAAAAAAGAAAATAAAGAAAACAACAACAACAAAAGTTTT
TTCCTCTAGGTGGCGAAAAAAACTGTAGATCCGATGGAAAAAAATCTGATTCATATAAAA
GGCAAAAAAAAAGTGGTGACGAAAAAAAAGCTAGATCCGATTACTTTAAAAATGGGAAAA
AAAAGTATGGTTCCTATAAAGGTGAAAAAAAATCTAAAAAAACATCTAAAAAAAAGTTCG
TTCGATTTCCTAAGAAAGTGGCGAAAAAATGGTTCGTAAAAAATATAAAAAATGGAAGAG
AGAAAAAAAATGGAAAGGGCGAAACAAAATATTTCTAACCAGTATATATCTCTTCTCTAT
TTCTAATCTAACTATTTAAAAAGAGAAAATGCATGAGAAAATAAAAACGGTTAAAATAAC
GTGTGAGGCAAAAGTCAGAAAAAAGCGCAAAAAACATGCTAAAAAGGTTTTCCATCGTCA
ATAAAAAAATAAAAAGACGCGCGAGAAAAATTATTTCCATCGTCGGTAAAATATTTAAAA
AAAACATGCGAGGAAAAAACTATCGAAAAAACACGCCATTTCTAAAAAAATGGTTTTAAA
AAACCGTGCAAGAAAAAAAACACCGTCTATTAAAAAACAAATTGCTCTGAAAAAACTGTC
AGAAAAAAGCTAAATTGATGGATGCTTGAGTCGGATAGGATCCATCAATTTTTTGCCATC
TAGTACATGGCTTTGTTTCGTCATATATATATTCTCCTGTATTGGAAAAAAACAAAAAAG
AACCTTCGAAAAAAACAAGAAAAAAAGGTGCGAGAAAACAAGAAAAAAACACACGAGAAA
AGAAAAGAAAAAAGGGAGAAAAATATGGTTTTCTTCGTCAGTAAAAAAAGCAAAAAAAAC
ATGGTAGGAAAAAACTGTTAGAAAGAAATACGCCATTTCTGAAAAATGGTTTGAGAAAAT
TGCACAAGAAAAAAAAACACTGTTTATAAAAAAACAAGCCGCTCATTAAAATAGAAACAT
TGTCATTGACATGATTATGCATGAAAAACGTGTATTATTATTAGAATTTTTTTTACCCGT
TGCATCGCACGGGCATTTTTGCTAGTCTATTAAGTATATAAAACATAAAGCTAAATCAGG
TAAGATCGGTTGAAACCCCGATACTATTCTAATTGACAACCAAAGAAGCAGGCTAGAGAT
TGAGGTTATAATCATGACTTATGAGGTCAAACATAACCGATACAACCATAAGTATGAAAA
TAAATACAATATCTAGACAATCAAGCTGTTGGATGTTTCATAGGGTGGTGGATACCCTAT
ATAATCTAAGTCAACGTTGGTATTTAACCTAATCGGCTGCCTTCTAGTGATAGATATTAG
CCGATTGAGAGTTAAATAACAATATTGCCAGAGATTATATAGGATATATGATAACTCGAC
GATTTACATAAACAGGATTAGAGTGTCATAAAGATGGAAGCACTAATCCCGAGAACGCAA
GCGCCATAACAAGCTTTACCTCTAGTTGAAGATTGAAACTGATGCAGCTCAACCCGAAAG
CAAGAACTCGTCGAAAGTAAAAGGGTGGTGATGCGCCGAGATTGTATTGAACGATTGTTA
TTTGATTACATGGGTTCGGGTCATATTTATACCCGAGATACAAAGTATGTCTTTGTCAGA
CACGACTCTTATCTCTAACAAACTCTAATATACCATAAGTCTTTGCGACAGACTTTTGCC
CAAACTTATCTCTAAGGAGTTTACATAAAATATCCTAATTAATAGATACGATTACCTTTT
CGGGACCCAATCCATGCGTGGCAATCCATATGAAGCACATTAACTCAACCCGACAACGTG
TACCGAGTTACATTGTCGGAATCGGCTCAATCGGCTACCTTATCCGACTCGGACTCTGCC
GATCCTGATCGTAGCCGATTCGGACTTCGGCCGATTCTTGCTCTATTTCCGGAATGATCT
ATCTCTTGAATTCCGCTTCGATTTTATCTTCATCTCCGATACTTAAATTACTAAATTTGG
TCGTTAACACGTTCCAAGTAGCGACGGCGCTAGGTGGGGCTCCACGCCTCCACTTCTCCT
CGACAGGGTCGGAAGACGCGGACGACGGTTGCGCTGAGTGGAGCCGCGGACGACGGCGCC
GTCGAGCTGTGGATCTCGAGAGGCTCCTCTTCCTCTCCGTCGCCTCCCTCACCATCTCCG
GATTGACTTCCGCAGCGTGACCTCTCCCTCTCCGTCGACTCCTTCTCCCCCGTTTATCTT
CCTCACTGTCGGCGCCCACGCAACGGCGGCAATCTCGTTGAGCGCGGATCTAACCGGAGA
GGTGGTCCAGGCGGTGTTGTCTCCAAGCCCACGTAAGCTGTGGCGGCAGCCTCGGCGGTG
GCGGAGAAGTCGGAGGAGAGGAGTTGTAGCTTTGGATCGGTCGCACCCGCTTTCCGAGGC
TCGTTTCCTTGCTTTTTCTGACAAAGCTAGCTGAAGAAGGAGTGCCCTTGTTTGGACGCG
CGGGCTTCTGGTGGGGAGCGCCAGCTACAGACGTGGCACCTAATCTCCAATGTGTCACAC
ATAGCTAGGCAGGAGCAATGTGAATGGTACTGCGGCTTAGGGATGTCAGTTAAACTCAAA
GACATAATAAACATATGGGACGGCAAGTGAACTTATTCCGTGAAATGGGCCAAAAGGTTA
GGCAAGCTGTGCGGGTGGGCCTAGCCCATGTGCACCTCTTCTACTTCTAGGAGGAGAGGA
GTAGTTGCTTGCTCATGTCATGTTGCGTTGCGTTGCGGGAGGAAGAAGGGAATCTGATTG
CTTCCTTCTTCCTTCTTCGATTCAGAATCAATTTGTTTCTTCTTTCTTCTTCTATCTATC
TATCTACCTGTGGAGACGAGAGGAGAGGAAATCTATGGCGTCTCCTCCTCCTTCGCCCTC
CGCATCACGCGCAGTCGCAGTCGAGAGATCACCGAGGTTCGGCTTGGAGCCCTCCTCCTC
CTCCTCCTCCTCGTCGTCGTCGGCCCCCTCAAGGTAATCTCTATCCCCATCCTAATTTTG
GACCCCAACCCTCGCCCCCGCCCCCGCCTGCCAAGGAAATTTAATTTTATTTTCTTATTA
TATCTCTCTCTCTCAGCTAGCTTTGCCCCAAGTAACCACTAACTCTTTTCAATCTCACTG
TTTCTTCTTTCCTACTAGTTCCGCACAAACTTCAACTTCTCTAGCTCTACCTCCTCAGAT
TTCTGCCCAATTCATTCAAAAGAATTGCATTATGTAAACAAGAATTGCTAGTACCCATCG
TAACGTCGGATTTTCTATCTAGGTTTACCCGTGCCTGGCATCATATTCATGGGGGGAGAC
ACCCTGGACATACACTAATCTCTGCAACTCTTAATCTAACACCCCACTCGCATTCTGCAC
TACAACTGAACCCATCACAACACTAAGCTCAGGTTGCATGCTTAAACCCTGCTCCTGTCT
TCTGTGCTTCATAAGTGCTCTTCATCCCCTTTCTAATTAAGGAAAACATCACTAAGAGGA
TCACCCTTGTCATTTCCGCTCAAAAATAATTTTCTTTTCTTTTTTTTTTCAACAAAAAAA
AACACTACTTCAATCCTCCACTGTACCACATACCACCCAACAATTCTGGTCGATTTTGTT
TTGAGCCTATCTCCATTTTCTGTAAAAGCATATGTCCTTATATCCTTTTAAGCACTTCTC
AACCTTTTGTTTCTTTTTGTCTTTTCAGGAATGAGCTGCTGACTATGGTGAAAAAACATT
CCCATTTGATTGGGTGGACAGTTGTTGATGCTGAAGATGATGCATCAGACGTGGGAATGG
ATGATCGATTCTGGCATGAAATGCTTGATCTTTTCTTCGTGCGTGGTAGGGTTTCAAAGA
GGAGGGAAGAGGATGACCTCGTCTTTTTTGTTAATAATAATATGGTAAACTTCCAATCCT
TCTCAGTTCCCCTTATTTTAGCTTACAGTGTTATCTTGTATGCTAACTGAGGCTCAATGC
TGGTGCAGAAAATGCATGGCCATGGGTTCAACGATAACATGGAAGATCCACCTCCTTTTT
TTGTGAGAAGATGGGCTCCTATGGTAAATTAACCAAGACTATCTTCATCAATTTCGATCA
TATCAATAAATGCATGCTTCCCTTTTTGGTAGTAGCTTCAAGGAAACTTTTCATATGACA
CTCTTTCCTTCCATTTTAGAATTTTTTTCTGTAATTTCCTGTTGAGTTATTCACTTTAAA
ACTGTATCAAGATGAACTGCATCAACTATTACATATTTTTTCGCTCATGTTTTTTTTCCC
CTATCTAATAGCATTTATTATTCCTTGCACTAGCACTAGTAAGTTTTGTAGTGTATTTAT
GGTTGCCACGATTTGATAGACTTGAATATGGTAAATTGACTTCCATAAGCTAGTGTTTGG
TTCATAACATACTTTCTACAGAAAAGAAGTCTCTGATAATACATACTAACTCTTGGTTTT
TTATTTGTTCTCCTTTGTTTTATGTGGAGCAGCTTGAAAAGATCAGCAATATAAATTCAG
CTGGAGTTGATTGGGAGCGTTCATTCTATTTGAATTTAATTGCTCACACATCATACACTG
TTACAGTTGCAATATGCAGGTACGTTTCTGCCAGTTCTGTCAAGATATTGCAAGTTTTTA
TCTAGTATTTATACTGAATGATTGGCATGCTGTTATTTATGTCAACAATGAAAAGTTTTT
GGCATGCTGTTATTTATGTCAACAATGAAAAGTTCATTTGGTGATGCACATCCTCTTGCT
GGTCCCAATCTGTCAGAGTAAAACGTTACCTGTACTTTTGGTCTAAGTTCTTATCCTTCC
TTCACTGTAATGCAACACAGTTGCCACATGTTGTCTGTACTTGGTGTATGCTTCTATTTT
CTGTTTCTTGTAGCAGCTGAGAACTGGTCTAGGTTAGTTCATTAACTCGCAACAAGTTAG
ATTGATGTACTGTATCTTTCAATATTACTTTGGACTTCGGCCTGGCATCACAGGGAGGGA
GAAGGGGGGGGGGGTGGTGGTTCTCACAGATGTTTGGGTTCCAACCAATAACTATTGTTG
TGCAACCTGAGCCTGAGAGCTCTTGTTGTATCATCTTTACCTCCTTAGTTGATATATCTG
GCAAAGTTAGTTTCTTACAATCTGCTCTACAGTGTCAGGGATCTTTGCAGCCGTGCAGAG
AAAAGCAAACCATTATCACCAGTTTATAAGGTACTGTACAAGTAAGCATTTCACGGCACT
CCATCATTTACCAGTGAATCTTATTACATAGGTGCACAGACTTGTGTTGTGTAAGGTTGA
GCTTTGTGTAATGACTACTTAGAATTCACTATGATTAATAGTTTCAGAACATTCCACAAT
TTCTGCTGTTCAATGACTGTAGGAAGTTTCATTATATCATGGATGCTTGTGGAAAATTGG
ATTTTCTTGTAACTGACTTTATCCAGTTATATCATGATGTCTTAGACTTGTTAATAGAAC
TACAAAATTAATATAAGTTTCAAGCCTAACATCTTAGAGGTCTATATCCCAAAATGTTGT
AGTTTGAAACTAGTCGTTATTGCTTTATTTTCTGTCGATCTGGACAGCAATTGCAGAACA
CTTTTAAACCAGACCTGGTCACATGGCCATTTCGCTGGTTTTCCTGTAGGAACACTGTTC
GATGATGGCAACATTTTAATTTTTTCAACAAATTGATTTGGAAAACTGACAGTTATTTGA
CTTGTTTACAAGCTAATATAACCTAATATTTTTTCTTATGCGTATTATAGCCCAACAGTA
GGCCTGGTCACTTGATTCCTTCCTACAGTTAGAAGGCAAAGGGGTTTCAGTTCAAATCTC
CATGTTAACAATTCCTTTAAATTTTGTTTTTTGCCTGTTTTGGGGCTAAACAATCCAGAT
TGTGAACAAGACTGGAACATGCTTCTGTTGAGGCACTTCTCAGTGTGTTTAAGATCATTT
CTAAAGTGTACAACTAGGGTTTCTTTTCTTCCTATTATTGGGTCGAAATGAGCCTGACTG
TCCATTTTATTTAACTTCGACTTCTATATTTCATTGTTGCAATACTAGTTACCCTAGCTA
AAGTTTAACATGTTTTCGGTATTAAGTAATTATGTCTTAAACTCATTGTCTTATTAAAAC
AGGTCACAAAAACTGTGTATGCATCCCCAAGCCGTGTAAATTTTCATCTTGATCGAAGAA
AGGTACTTTTTCCTGGCATTTTCAGTCTCTCTTTTGAAAGAGATGATGTTTCAGTAAAAA
TTCCTGTATCTTTGGACAGGCTGTGGAAACTGTACCTGCATATCCCAATATTTGTTTCTC
AGTTGATGACTTCGATGATACTTTTGATGCTGTTGTAAGTTCCCATTTCTCAGTATTCTA
GCATATTGTTCATATGGATGTATCTATGATATTGCATCGCTTTTGTCATTATAGAATGAA
AGTGACCATCTAAATTTGAGCAGGTTTTGTCAGACCCCGAACATTGCTATTGTGTGATTC
TCAATGCACATGATGGGGCAGCTTTTCCTGAAGACACTGAATCGAAGAATGCCAGCTCAA
ATCTACTAAACACTGGGAGCAACCAAGAAAAACCACCAAAGGTCCTCTGCCCTCAAATCT
ACCAAAACTCTCTCTCTCTCAGAATTCAGCACTTAGTAAATTCTCCGTGTGTCTCAAACT
ATAGGAGCATTCTGATTTTGTCCCAAATTATTTCGCCACCTACTCCCTCATCTCAACCAA
TCAAAATCCTCTCTTATTTAATTTGTTCACTTACATTACATCATCTCAACCACAACTATC
CTCCATTTAATTCCATGTATTTCCTTAATACCTGTGCAACACTCTAAAGGTGGCTATATT
TTGGGACGTAGGGAGTATATTCTTTATCACTGTTGCAATTAAAGATCAGAAGTTTTAATC
TGTTTTTGAAAGACTTATGTATAGTTAATCTGCAGTAATTTCTTGTTTTAATTAGTAATT
GAATGTCAAATCCATCTTATCTGTGAAACTGTGATCATGTATTTAAAACCGTAAGATATA
CTTCCTCCGTTTCAAAATGTAAGTCATTCTAGCATTTTCCACATTCAAATTGATGTTAAT
GAATCTAGATAGATATATATGTTTAGATTCATTAACATCAATATGAATGTGGGAAATGCT
AGAATGACTTACATTGTGAAACGGAGGGAGTATCTGAGCCCCATCGTTTGGCCTAAACAG
CCAAAGAATAAGCCAAAATTTGAATTTTTGAACTTGATTTTGAAGTTGATTTTGAGATGC
TTTTAACATAATTTTTGTTAGTGTTGGCTTTTAAGTCGCTACGAACAAATCTATAAAAGT
TTTACTTATAAATTAATTTTTATTTTCTAATAAGCCATTTTGGCTTATTAGGCAAAATGG
GCAACCGATGGGAGCCTCTTGTAGTTGAACTTTTGTTGTTGACAACCGGGAAATTATTGT
GTTCACACTCACAACAGTTTGAGAGTTCAGACCCCATACTATCAGTGTCACAGTAAGTAA
TATTCATTTTGCACCTCAATCTTTTCTGCTGCTATAGATATATAATAATTTTTAAAGTAC
ATACGTCCTGGTTTTCTTCCTACTGGCATCACTCTTGCTTAAAACATAGTTACACTTTAG
CAGATATCCGCTTCTGTAACACAACTGTATGAAGTATATCATAGTTCATTTCTCACCTAC
ATTGCGCTTACTGTGATTATTGCAGAGAACACTCTTCTCAGGCTACGTTAGCTACCAAAA
TGTTCGAGAAGCCTACAATGGTGAGTCCATCCATCTATTTATCTCCAAGGAAACTATTGT
TCAGATGGTCTTATAAAGTACTTATGTCCTTTCAACTTTATCTGCCTGGAAACTATTGTC
ATGTTCGAGAAACCTATTAAGTATTTATCTTTCTGTCTTTTTTTTCTTCCAAAGCTAAAC
TCAATAGAATCATGTGTTTTTTATGACACTGCTTTTAACTGCATCAACACTTTGCTCAAC
TAGAGGATTTCCTCTTTAAAAAATATAAATTAGTAGGTACCTACCATTTCATTCCTTCTA
GGTTTACATTTCCTGATATGTACTCTGTTATAGCTGGCAGATCACAATTTGGGAGCTTAC
TCTCACTCGGGCATGACCAAACTAAACTTGATAAACTTTATATGAGGGGCCCTGAAGGAC
GTGGGGAAGTTGAAGTAGCTGTTTCTGGAATTGCAGGTCAGTTATGTTTAGCCTAAGTAG
CGATTTACTGCGTGGGTTGACTCTGGAATATGTTTCACAAGCTTCAAGTTATCTCGCTGT
TACATGCATTTACTGTAATGAGTAGGATTTGGGGCTCAGATAAAATCGTGATGCACATTC
TGACTATGGTAAACTACTCTCATATCTTTATTACTGTTGATTGTTCTACCAGTCGCCACT
TTTTGTTGCAATGCGTTTTCATTTAGCATTTGCTATGTTAAATGATACAATATTAAAGTG
CTTACAAATATCCTTTCTGTACAACCCCCCAACATGCACATTCATGTCTTGGATTACCGT
AGCTGTGATGATGCAAGTTGTTGATCCGTCAAACTCTGACATGGAAATGATTGTCTTTTA
TTAGATCAGAGCCATGAGAGATCAAAGAAAGATCCAGGAGATAGCTTTCGAGTCTTTGTT
CATAGGGCAGCTTCTGCTGCATCAAAGCTGGCAAAGCATGCCTACGAGGCTGCATCTACC
AACAAACGATTTGATCATGAGCTTCTGCCTCTGAAATGTTGCTTGATGTCGGTATCTCTT
CCTTGGGACTACATTGCACATGACCTGCTACACAAGGTGAAAACCATCACTACTTGCAAA
TGATATGATTGTTTTGATGTCTAAAATTATTTTTTTGAACTGAAATGTCTAAAATTGTTG
ATAACTATTTTCATTTTCCTGCTTATTTTTTAGTCACAGATTACCGAGTATTTGGCTGTT
GTCAAACAATATAGTCCACGTGTAAAGTTGTTGATAACTAGTTTCATTTTCTTGGTTATT
TTTATTTGTCGCAATTATCGTCTATGTGCTTTGATGAAATTAATTTGGTTACGTTAGTCC
ATACATCTAGAGGATGTTTTCATGGACATCCTTCATTTTCATGGTTCCATGTGTGGAATA
AATGTAGACCTTCAAAACATAAACATAAGTTATATTGGCTGAATAATAAGTGGGCTAGTT
GCTTCTCAATTTTGAATGCAATCCACTTGACAGAATAGTTCAAGTTGAGTATATCTAGCT
TACAATATGATCACGCTATGTAACAGGAAACCCCTCCGCTGGACCTATGAGAGACTGCGA
ATTCCCATTGTGCACCAGAAAGAATGATATATGTGCATGATTGTGGGAAAGTTTGTGTCC
CTTGGGCTCGATATAGTGTAAGAAAACAGTGAGCAGAGAAGCAGTGCTGCGATGTACATG
TGTACTTTAAACAGACTAAAACTTGTAGAATTTTCATGTGTGTTTGTACAATGTTGAAAG
TAGGCGATGAAATAATGTAAATATATATTTTTTTGGTTGTCATGAGGAAGACTCTTCACT
GTTGCTATTTTGTTCTGTTTTGCGCTCGCGTACATGCAAAGACGCGAATGCAGGTACTGT
TAACCCAGCAAGCTGTCTGTCTACCTTCAACTGCATCATAGTTTTTTTTATTATTCTCCG
GTCGGTTGTCTCATCTTGTACCGATAGTGATAGCTACAAGCCAAATTTGCTTTGAACTGG
AGAGCCTTGAATATTTTTCATCCTAGTGACTGGGGTGCATGTTGCAAGATGCTGTTTAGA
ATAGTGCACCGATACAGCATGACCATGGACATGAAAGAGTTGATGCAGAATTGCAGTCTC
ATTTGCCCTGCAAAACCGTGCCTGAATTGTTTGTTTGGTCGGATGGAGGCTGTCGTCTAC
TTGTATGTTTGCAAGGTGTAGAGGCAGAGTTGTAAGATGTTGGTATCTTTCTAAAAAACA
GGATATTGGTACAGAAGAATTAGTCCTTTATATTACTACTCCCTCTGTCCTATAATAGAA
GGGATTTTAATTTTTTTTCTTGTAATGTTTGACTACTCATCTTATTCAAAAAAATTGTGT
AAATATAAAAAAAGAAAAATTATGCTTAAAGTACTTTGGATAATAAAGTAAGTCACAAAG
AAAATAAATAATAATTCTAATTTTTTTTAATAAGACGAATGGTCAAATATGCAAGAAAAA
CTCAAAATCTCTTATATTATGGGACGGAGGGAGTACTAACTATCTGCATCTAGTGTAATG
ATAACATAATCAAAGCACGTAGGGCTCCAATTATGTCCGTTTCTTCAAAAAAAATTTCCC
CTCTGTCGACGCTCACGTATTAGAACTCCTCGGCTGTGAACTTCCTCAGGAAATTTTGCA
AAAAAGTCCTCCTTTTTGTGAATAATTCGCATGTCCTGACTTGCTGATGGTTTTTCTTAT
GAAAAAACCCTCATGTTTCAGACAAATACAACGCAAAGAAGAGAAAACTCCGCTTCTAGG
GGTAGCGCTGTAAACATGGAAAACACAAGGGTTTTTTCGAAAAATAGCCAGATATATATT
CTTCTCCCAATTCTTATCTGGCCGCTCCCCCAATCCTTATCCGGCCGCCTCCCACCTCTT
CCCCTACCCTGCACTGTCGTCGTGCCAACGCGCCCCCGCGTGGCCGTCGCTGCCATTGCG
CCACCACAAGGGGACCGTTGCTGGTATTCCCTTTCTCCTCCTTCTACTTGGGCTGGCAGA
GGCAGTGGCGGCGGATTACCTACTAATTTAACTTGTAAATAGGTTTATGGGTTGACCCAT
CCACGTGCATATCTAGATGGGGCAAGCCAGGCCAAGATACGAACACCCACGGATCACGAC
TTATTTGATCTATAAATGAGCTCGTGGGTCATCCGCTTGTATCTCTAACCATGTTTCCCT
CCGCCGTGGTCTTTATGCCAAGCTTAAACGCTTGTACAAGCTGTAGGGGAGGAATATCTT
TTTCATGTACATAGCCCATGAGCTTTCCCTGGTATCTAGTTATTTTATTTCCTCTAATTT
TTTTTACTCGTTACATGCAATTGCGCCTGTCAATAAAGATGAATAAAAGACTCAACATTA
ATAAAAGACCCACCAGTTAAGTTCATTTGCTTTCACTGTCATGTCTTTGAAGCAACCTAG
GTACAAGAACAAGTGTGAGGTGATATTGCATTCACAATATACACCCGCATACCAACATCA
CCCATGTTTGTGCTACAACATGATGCTTGCACATTCACGAGACGAGACGTAGCATCCATG
ACACAACGGTTGCTCGTCTCCACATTCACTATACAATGGTTTGCATGTTTATCCTCTCCT
CACTAAATTTTGAGGTTGAAGACTCTTGTCATGAACGTACCTGAAAATTAAACTTAACTT
TTAAAATGAGCTTGGATATTTCAGCTAGAGTATATGACTTGCCTGCTAATATCTTGCATA
CTATCTATTAATTGCATTTTATCTTGTGCTTTTGAACATATATCATAATTAAGAACACAT
ATCATCTAAGTGATTCATAAATAAGAGATTGATAATATGACCCTTGCTTTCTTCTATTGA
ATCCTTGGAAATTTTATAAAAAGATACAATATAACTTTACCTACTACTTCTCATTGATCT
TTTACTTTTAACAAAGCCAAATGTCGATCTTATTGATAAACCTTATAGATATGTTGCTTT
TATCATTTTGAGCTTGGTCAAATGGTTTAGACCCTTGTTAGGTTCTCTTCACGTTTTCAT
GATCAAAGATCTTGTGCACATCTACCATATATTGCTCTCCCTCTACATTAGAGGTTTAGT
AAAATATTCCATCCACCATCACATGCTATACTTCTATACCAAAAGTCAACATCCACCAAA
TAAAGATTCCACATGATTATGATTCTACATCCTCCTATCATACAAAAATGAGTCATCATT
CCATTTTCCCATTATTTCACATACATATTCTTTTTCACACACATGTGCACAAGCTTAATG
CAAGTATGTCATTCTTATTCGCTACCCTAAGCTCCACATAAGCCTTATTAGAAAGATATG
ATAAGAAAAGACAACACTAATGCCTTAGTTAGGATTAAACACAATGAGTGATATGAGAGA
ATCAACTGAGGAGTATATAAGTAAAGTTATATTTTATGGGCGAAAAAATCCCGAGGTAAT
TCATTAGAGGAAGGTGTTGATGGTTGTTATCGATCAATTTCGCCCGTCAATATTACCAAA
ATAAGAGAGAACTAGTTATGCTTGCAATGCATATTCATGTAAAAATAATATATATTCCAC
TAGCACTAGGAATGCTAACCTCTTGCAGAGGATAAACATAAATGGAGGAGAATCGGCAGC
AAAATAGAAGATCGATCAATCAGACGCGGTCAAGAATCAGACTTGCAGACAAATGGGTCG
AGAACACCAAATCGACAAGACCCAACAAGCCCAAAATTCACAAGTCTGCGGAGAGGAGCA
AACGAGGAGGCCGCCAACCGAGATTGGGCTGGTTTGGCCCAGCCCAGGGTTCGGCTGAAC
CCCTGGGTTCGACTGAACCTGCCGTGCAGCCGCTGGATCCAGGGTTGGCGCTGGACGGTG
TGGATGGCTCCCCTATGGCGGTTGGAGGATATTACCGACCTTTCCAACCGCCATAACCAT
CATTACAAGGCTATATAAAGACCTCACTCTGTCCATTTCAACACACACCTCAAGCAAGAA
GAATCAAGCTCTCTTATTAGTTTAGTAGTGTTCTCAAGCAAGTGGAATATGAATAGAATA
GGAATCTCAGTCCGGGAAATCTTCGGAATGATTCGGGTAGGGCTCTAGTAGCTCCGCTCT
CTTTTGTAAGACTTGTACTTTTATTAGAATATTCTTCTTTATACTACTCTAGTATTATAT
TACTTTCTGAGTATATGAATACCAACTTTATTGTATATCCAAATTATCTTGGTTACAATG
CTAGCTTATCTGGGTAATGCAATGGCGTGGGTATAATGATCGTGTATACGATGGCTCTAT
GTCATGACGATGATATTAGAGTAGTATTTGGTAATTTAAGCGTGGTGTTTAGATTACTGG
ATATCATTATTTGGGGTTATATGATGCGGAAGCGAGGTGGGCCGCTATTGGTGATAGCTC
AGTACAGGTATTCCTCCGCGCGTGTATATAGTCCTAACTTACTTTCCTGGGGAGGATACT
CCTCTGTATTTAGCCCCAGTTGGATGGTCATGACGGACTGTCGTTAGAAACTCGGCAATC
AGGGGTGGCTTTTCGAAGCACCAGGAGGGCATTAGAAAGAGGGTCTTAGCTAAGTAATCA
TATAACTAGGATGCATGTATAATATGTATATATACTAGAAGTATAGGAATAAGTTCTTTC
TATTTTTTTTCCACTTAGCTTAGATAATTATGTATGAGAGTATTAATGTTTCTGCTTCGT
CTCACTCTACCCTTTGGATTACATTAACCCTTGTTTAGACTTTGATTATTACAAGTAATA
TATAAATTATTAGTATGGTTATCTCTATTATAATCTTCCCACGGGATTAAACAAATACGA
TACCCTTGGAATACTCTCGGGTGAAATGCTATAATGGTATATCCGTGCGCTTGCGGATGA
ACTCTGTAACCATAATACACCAGAAGTATTTCTGCGTCATTGTCGGGAATTATATTTCTA
GTAATGTCGTTATGAAATACTCCCTCTATTCCAAAACATAAGGCACAACCACCCTTAATC
CAAAGACCAAGAAATAATTATTATTATCTTGTAGTTTGGATCATCCTAATAAATACTAAT
GCATGTAAAAATAGGATTAGATAACATGAGAGTGGAGGATTTAAAAAAGTAATAATTTAA
TGGAGAAGATGTCATAGTTAATTGCATGCTTGCATGTATGCCTGATATTATGGAACATCT
AAGAAAAGTGGTTGTGCCTTATATTATGGAATGGAGGGAGTACCAACAGAAGGTAAAGGC
GATTTGAATCAAGGTCAATCCATTCTTCAACACCGAAAATGATATGGAAGACACTTCAAA
AGTTCATAGGTACAAGTATAGCTTGGAATACTTTCTATGTTTGCATCATTATACATGAAG
CCTTTGCTCTATTGAATTCAATGAGCTTTACTCAGGGACAAGTAAAGGATAAGTGTTGCG
GTGTTGTTGACGGTCGTTAAGTGCAAACTTTAACCGAACTCCTGCATAAAAGAATACAAA
TTATATTATCAAACTTAGTGGTAGGGGTTTATTACTAACCATTTCCATTGGTATTGGTAA
ATATTAGTATGCAGGTTTACCGTAATATATAAAAAGTAAACTTTAGTAGATATAGATCAT
TGTTCATATGGTGCAATATACTAGTGCACAACAATAAAGAACAAGATATGTTTTCAACAG
CACAAGAATACATGTTGCTTCAAATCTATACCTAATTAAAAAATATGCAAGGTTTCCGTG
TGCCCCTTTCGTCCGTCCCCCTCCCGCGACTCCCTCTCTTGCTGCGCTTCCGCCTCCTCC
TCCCGATCCCCGCTCCCCGCTCCCTCCTCCCGGTGGCCTCCATCTCTCTCCCTCGTGATC
CAAAAAATCGTCCGATCTACCCCCGTTGTGTGCCCTCCCCCTTCACCCGCAGACCTTCTC
CCCCTCACAACCCTTTTCCTCTTTGGCCCCCTCCTCCCCGTCGCACCTCCTCTCCCCTGC
GTTCCTTCCCTCCTGCGCGTTCGACGAAAACGGAAACGCCTCGTCTGGGAACGCGTTTTG
ACGCACTCACTTGTGCACATTCACCACCAGAGCTCGTCATTGTTGTTTCTCTCTCCGTCG
GGACCATGTCGTTGTTGTTCCTACTATTTTGGTTTTCTTCATTGCTCTTCCCAGTGCCCC
TCTTCTCCCCTGCATTCCCTCCCTCTTGCGCGTTCAAAGAAAACAGAACCCCCTCGTCTG
AGAACGCGTTTTGATGCACTCACCCGCCCGGGTTCACCACCAGAGTTCGTCATTGTCGTT
TCTCTCTCCGTCAGACCATGTCATTGTTGTTCTTGCTATTCTGGTTTTCTTCATTGTGCG
TTCACCACCAGAGCTCGTCGTTGTCATTTCTCTCTGTGTCGGGACCACGTCATTGTTGTT
CCTGCTATTCAGGTTTTCTTCATTGCCAACCGCCACCATCTATAGATGAGTCATATCGTG
GGACACGTCTGGCCAACTTACTCGCCGCTGTTTGGTCACCAGAGAATCGGCGCCCATCTT
CCTTTCTCTTTTGTTTCTTCTTTCGGCTAGGGAAGACGATGACATTGTTAGTCGTTTGTT
TCTTCATCTTTCGTTCTTCCTACGCGTTGAAGGAAAAAGTAACCCCTACATCCAATCGTG
TTCATCCCCAGAGCTTGCCGTTACCCTCCCTCTATCAGTACCACGTCATTGCCAACCGCA
TCCATGTTGATCTGATTTTCTTTGTTACCAACCTCCACCATCTATGGACGAAGGCACTAT
TCCTTCCTGGCCTAGCCTAACCATGCTCCTGGACCGCTCACATAATATTTAAACAATATG
AATATGAATATAACAGAAAAATTCTAATTTATGTCAATGAACGGGTATATGTTCATAATT
AATGCATGGATCGGATTTGCATATATGGGCTGAAATAAGTTTTTTTAAAAATTTTTTAGC
TAATTTCAGTTGTTTTTTCATTTACAATATTAATTTGAGCACTATTTGATCTATTAAAAA
ATATTAAAATTTTTTAATTATCATTCGGGCCAAAGTTATTTGTAGTTTTATGTTGTTATT
ATATGATTATATTTCCTTCAGACCAATTGTGATATATAGTTTAGTATTTTAATTTAACCA
TATTTCTTTCAGTCCAATTGTATTACGTGGCTTAGAATTTTAATTTATATCGATGAATGT
TATTTAGAATCCGTTGCAACGCACGGGCATTGTTCTAGTTATAGAAAACATAAGTTGGAT
ACAAATGTTTGAATACACAAATTTACTCCAAATTAATAAAATGACATTGATAGAATATAT
ATATATATATATATATATATATATATATATATATATATTCTTAATTTTAACTTTTCTCTC
ATTGTTCTTGATTCAGATATTGGAAAGTTCTTAGTTGGCTGGAGTGGCTGGTGCAGAAAC
CGCCGCATTGCTACTTTCGCTGATTTCAGCACCAAAGCTCTTAGGAGTCCCCTCGATGCT
GATCTCCTCAAAGTTTTGAGGGCTTATACTATAACTTCCTTGCCCACCCTTCCTAGATCT
TCGCAGCATCACTAGTCGTTATGCTACCTCCTTCATATCAGGTCGTTCTTCAACCTTTTC
TTTCAAACACTCCATTGCCAGCCTGCCAATTTCTTCAAGGATGAGGATGTCTTCTTCAAT
TTCAATATCCTTGTCGAACATCATTCTCCCACTATTCTCTTTATCGTAGGACTTCTGGAA
CTCAATGATCAGGCTACAATTTTCACCATATATTGTTGGCTTTCTACTTATGAGTTCAAG
TAGTACAACTCCAAAGCTATACACATCACTCTTCTGTGTTAAATGACCAGTCTTATGGAA
CACTGGGTCTATGTAGCCCATGCTTCCTACCACAAACATGGTAAAGTCTTTGTCTACAGT
AAGAAGCTTGGAAGTTCCAAAGTCTGATATCTTAGGGATGAACTTATCCGTTAGAAGTAT
GTTGGCTGGTTTGACATCGCCATGTCGTATGGTACGATTAGTTGAGGAGTGCATGTATCT
TAGACCTTCGGCAGATTCAATTGCAATGTCTAGGCGTAAGTGTAATGGTAGAGGGATATT
TCCATCACCATGGAGAATATCTTGCAGATTGCCATTAGCCGCAAATTCATATACCAACAT
CGGAACATCCACCTCCAAGCAACAACCCAAAAGTTTGATAATGTTGTTGTGCATCATTTG
CGACTGAATAATTACCTCATTTGTGAAATCATCCTTTCGTGCTTCATTTACCTCAATTGA
GGTCTTCACAGCGACAATAGTATTATCTCCAAGAGTCCCCTTGTATACCTTACCAAAGCC
TCCTTGACCAAGAACCTCTGAATTGTTCTTTGTGATCTTTTTTAGCTCATCTTTGGAAAA
AATCTAGACATTGTCCACTTTCTGTAGTATTGAAACACCATTCTTTTTGAAATATTCATT
CATTTTCTGCTTTTGAAACATCACAAGTGTAATAAGAAAAGCGACAATCAGGAAGGAAAA
ACCCAAGCAGACACCTACAAAGAAAACAAATTCATGTCAATTGTTATTACCATTTTGGTT
TAGTTACTGATGATTCTAAAGGTTAAAAAAGCTAAATTTAGGGCATACGAAAACTAAAAA
TTCCCACACTATAATCTGGAAAAAGAAAATACTAGAAATTCTCACCTTAACAGGGAAAAA
GATCTCAAAGTAGAATTCAATTGCAAACTCTCTTAGAATAACTACTTAAATTTAGGAGCT
AGATCTCAACATGGAATTCAATTTGGGTATTAATTTGGGTATTAATTCAAACATAAATAT
GGACTAATACATATTTTTAATGCGTGTTATGCATGGATGTTAGGGATTAGATTTGTTTAC
GAATTGGATTTATTGTCATGCTAATCCAATAAATTGGGCTTTCCTTTTGTGGGTATTCAA
TTTTATTCCAACTCTTTTGGAACAAAGGAACAAAAAACACAGAAATAGGAAAAACACGTG
AAAAGCTAAGAAATTTCAACATACAGTTTGTGAAACTTGAGTTATTAGATCACATGAATA
TGTTAGGGGAGAGAGATAGATACAAACACACCTAACAAAGTGGAGGAGAATTCAAACCTC
CTTTCTTTTTCCTTTTGAAAGTATAGGAATTCTCTCCTTTTCATAGGATTTTAAGATACT
TCACAAAGATGGATTATTGTTGAATTTTCTCTCCAATTAATATGAAAATTTTAGTTCTTA
CGTAATAATGGGTAACTTCTACAAGTGCATCCTATTAACATCAACAAATATTTCTATAAT
CAAATGATTCAATATTTCTCCAAAAAAATCAACGCTGCCTTGGATTATATTATCCCTAGC
AAACTACGCCCCTGTGTTGCCCTCCCGCGCGGGCAGCTCGGGGTGAAAGCCCTAGCCACC
GCCCCACCCATATCCCCCAGACCCATCTTCAACTCACCGCCGACGGAGCGAGCCAGGATG
ACGGCAATAGGGAATCTTTCCCAGCGGTGAGCCACCACTCATGTGAGAGAGGTGGTGTGA
CATCCCGGCCCAATAAGGATTAGGCCTGTGTGGCCCATGTGAGCTGTGTGCGCATGTTTA
GTACCACCTTGCTAGTTTAGCACGAGTGGAACCGACTTATAAGGCCTCTTCCCTCCAACG
ACATCACTCCCGGGTTAACCCTTTTACACGAAGCGAGGACGAAAGTGTAAGTGGGGTGGT
GTGTGTAAGTGGGCCCGCTCGTCGGTTGGGCTGGGCTACGCGGTTCTGGAGGGAGGGCTG
TTACAGGTGGCACAGCGCCGCGACCCAGCATGGCGTTGCAGTGCAGTGGTGCAGGGATAG
ACAAAGGGCGAAGACGCAATGCGGCCAGGCGACGGCGTGAGGCGGCTCGTGGCGATCAGG
CGACGGCTAGATCCGGTAGGTGCAACCGAATCCGTCACAACCGTGGCTGGATCCTTACCT
TCACGGCCAGATCAGGCGGTGGCTTTCGTCGGGGTTTAGCAGGGGAGTGGGTGGTGGCAT
GAGTGGCGAAGCAAAGTAAGGCCGTGGAGATGGTGAGGTGGTGCGTAGCTGTGGAGGTGC
CAAGCAGCACAGCCAGTGCCAAGCAGCACAGCCAGTGATGGGAGGACGATGACGCAGTGA
TTACCGGTGGCTGCGAGACGCGGCTACGACCGATGGGATGGTGCTGCTGGCGAGGTGCGG
CCGCATGATCTAGTGACGGCAGCCGATTTCAGGGCAAGGCGATGGCGGTGCAATCGGGTG
GCCTATGGTGGCGGTGATGTGGGCTTGGCCAAGGTGCCTATGGCGGCGGCGTGAGGTGGG
GGTGCAGGCTTGCGGCGGACTCTCATCTAGATGCTAGTCCTCTTGTGGCAGTGCCTTGCT
GCCATAAGATGGCCATGCTGGCTGGCTAGTGCGGGGGAGAGGGGATCCATTATTATCTCT
CACCCTTGCCCTCGCCAACCCAATTGTATGGATGGAGATTGGGTGTGCCAGACGTCGAGC
TCCTACTTGATGGCCGGCTGGAGGTGAGGCATTGGCATGGTGGTTGTGCATTGAAGGTGC
TCAGTTGGTGGTTGTTGCTGATGCGAGTAGGTGCATTTTTGGCATGGCGGTTGGAAGATT
ACGGGTAAAAGCTAGCCTATTTGGGTCGACAACAGCAACGCTTGCGGGTGCTGCTTTCCC
TTGGTGCATTGTTGCAGAATCTCTCCTACTCCCTCCCTCTAATGGATTTCTTCAGGTGAA
AACCACGTCCTGTCCCAGGACGGGTGACGATGGCGGCATTCTCGGCGTCGTATCCTCCAT
GGAGGCATCGTTTGAGGTTCTCTTCCCATAGGGGAGCCATGTACCTATTTGTTCTTCAAT
AGTGGGTTTCCGGTTGTAAGCGTGATGTGTTGTTTTTCTTTTCCTAGCTATAGACTTCCA
AGGCTATAAACTTGTATTTTTTTTCTGCTATATCAATACAAAACTTTGCACTATTTTGTG
CGGGTCTTTTTTTAAATATTATCCTAGCAACAACATAAGTAATGCATCTTTGTGTGACAG
GTGGGTCCAAATTAGTCCAAACATATAAAATTGCAACTTCCTGATAACATACTTTAATAC
TGTTGTAGTTCTCCGAAATGCCTAATTCAAGTTTGTAGAAAAAAACTATTAGTTTTGATA
AAATAGTTGTAGCTTTTTGAGATGCACTCTATGCAAAGTGATCAGCACCAGAAGCTTTTA
TATCGATCGAGGCCTAACTTTTGCTAGTGATATGCATTTGCGTTTGATGCATCAAACCAT
CAATTTGTATTGGTAGTGTGTGCATGGAAATTTTTTTAGGTAAACGGCACAAGCATCTAT
GGTTAGCTAGCTTCATTTTTTTACCAACTTTTACACGAGAACTAATACTTACTTGCTCCG
TTTCATATTGCACTAGAACGGATACCCTCATCTCAATCGGGCGGTAAGCCCCATCTCAAT
CGGGCATAGCGTCCGTCACAGGCTAGAAGTCACTGATGTGAAGAGCTATCTCAATCGGGC
AAACGGCCGTCACGGATGATTCTATCTTAATCGGGCCCTAAGTAAAGCCCGTCACCGATA
GCTTTGACCCAGACGACCAGTCAAACTATAGCCCGTCACAGATGATCTATCTCAATCGGG
CCACAACTAGCGCCCGTCACAGATGACCCTTATCTGTGACGGGCATTACTCATCTGTGAC
GGGCATTAACTTATGCTAGAGTTAATGCCCGTCACAGATGAGTATATTCCAAAAAAATAA
ATTTTATTTTTTGGCTAGCCCTCACTCGTGTGCATTACTCATCTGTGACGGGCATTAACT
TATGCTAGAGTTAATGCCCGTCACAGATGAGTATATTCCAAAAAAATAAATTTTATTTTT
TGGCTAGCCCTCACTCGTGTGCACTCACGCGGGAAGTTCAAACTTCCCAGTCAGTCACCC
ATCCCGAAATTGCTCTGGACCAAGCACACTTAACGTCAAAGTTTTTTAGAGATTGGCTTC
CGAAAAAGTAATTGTAACATGTTGGTACGAGTATTCTATTAATCCTATTATGCCCTAGGC
CAGAATATCAAATTGGGGTTATTAAATGATTTCAAATGGAAAAGTCACCAAAACCAAAGT
TGTAGAACACATTGAGGTGCAAAATTTTTATTTTGGTCATTTCTCCATCTGACTCTATTT
AAACAATTTGAAATTTGAAATTCAAAGTTTGAAAAGTTCAAATAGAATTTTAGATCAGTG
AACGACTTCAATTGAAAAAGTCATCAACAACAAAGTTGTATAACTCATAAAAATCTATAA
CTTTTATTTTGGTCATTTTTCTATATAACATTTTTTGAACCGTTTGAATTTAAATTTAAA
AATATGACAACTTCAAACAATATTTTCAAATACTAAATGATATCAACTGAAAAAGTCATC
AACAACAAAGTTGAATAACTCATCAAGATCTAAAACTTTTATTTAGGTCATTTCTTCATA
CGACAAAGTGATAGTAACATTGTTAACAAAATTGACATATCTCTTATCTGGTTTTATAAA
CTATAACACATATATGTAAAATTTGTGAATAATATTACTAACATTTCGTCAGATGAAGAA
ATAACAAAAATAAAAGTTTTAGATATTGATGAGTTATTCAACTTTGTTGTTGATGACTTT
TTCAATTGAAATCATTTAGTATTTGAAAATATTGTTTGAAGTTGTCATATTTTTAAATTC
TAATTCAAATTGTTCAAAATAATGTTATATTGAAAAATGACCAAACTAAAAGTTGTAAAT
ATTGATAAGTTATACAACTTTGTTGTTGACATTTTTTCTATTTGAAATCATTTACTACCC
GTAAAATTATTTTGCTATAGTAAAATTATTTTTCCATTTCATATGAAAAATGGAAAAATA
GTCATCGGTGACGGGCTTTAGTTAATGCCCGATAGAGATTAAGTATATAGCCCGTCACTG
ATGAGTCATCTGTGACGGGCCTAGTTGTTATCTCAAACAGGCCTCAAGTTGGTGCACGTC
ACAGATGATGGTCATTTGTGACGGGCCACAACTTGAGGCCCGTTTGAGATATGGAATGTT
ATCTCAAACGGGTCTAAAGTTGTGGCCCGTCACAGATGATGGTCATCTGTGACGGGCCAC
AACTTTAGGCCCGTTTGAGATATGGAATGTTATCTCAATCGGGCCTAAAGTTGTGGCCCG
TCACTGATAGGTGTCATCCGTGACGGCCTTAAGTTTTATACCCATCTAACATGTCTGTGT
GACCATATCTCAATCGGGCACTTTTAGGCCCGATTAAGATGACTTCCTTGTGACGGTCCG
CTATTTCTAAGCACATTAGAGCCCGTCACATATAGAAGTATCTGTACTAGTGTTATTACT
CACCTTGGGTTTGTCACGGGTCGAACATCTTCAAGTTAGATTAAATTTATAAAAAAAATA
CTGACATATATTACATCAAATTAATTAGTTTTATTAAATCCATCATTGATTATATTTTCA
TAGTGTATATATTTTGTATTAAAATTGTTCCTATATATTTATGTAAACTAGGTCAAACTT
AAATAAGAAGTTTGACTTATAATAAATTCAATATAACTTATAGTATGCAATGGAGGGAAT
ATCCTTCAAAACATAATTCATTATGGCTAACACAAAAACAAAAGGGTAAAACCCCATGCT
TGCATAGGTTGATGATGACTAGTTTAATTTTAATAATTTTTAAAGACTGACACCGGTGGA
GAAATCAGGTCGGTCAGCCAAATTTCACAATAATCCCGGTTCTAATAAAAACCGGGACTA
AAAAGCATCTTTAGTCCCGGTTTAAAAGTTGAGGGGTACTTTTTTGATCTTTAGGTTGAG
GGGTACTAAAAATTATTTTTACTCCCGGTTCAAGAAATTGTCGGGCTCAAGACAGACCGC
AACTATTTTTACTCCTGGTTTGTATAAACAACTAGGACTAAAGATATATTTTTAGTCCCG
GTTGTTTATACCAACCGGGAGGAAAGAGCACCTCGAGCCGCGCGCGCCATCTTTATCCGC
TCTTCTCTCGATCTCCTCTCCCCTCTCATTAATATTTCCTCTCCATCCCTTCCTCTCCCC
TTCATTCCCCATCTGATCCTTCCTCTCCCCTTCCCCTTCCTTTCCCGTTTGCCCCTTTCC
CCTCTCTGGAGCGCCGGCCGGGCGGGAGCGGCGGCGGCCGGGCGGGCGGCTAGCCAGGCA
AGCGCGGCAGGCGGCCAGCCAAGCGGGAGCGGCGACGGCCGGGCGGGCGAGCGCCTGGGC
GGGAGCGGCGATGGCCGGCCGGGCGAGTGCGGCGGGCGGGGCGGGCGGGCGGGCAGCCAG
GCAGGAGCGGCGACGGCCGGGCGCGGCGGCCGGCCGGGCGGAAGCGGCGGCGGCCGTGTT
GGCGCGGAGGCGAGAGGACGGGAGGCCGGCGGCACCCTCCCCTCTGCTGCCGGATTTTTT
TTAATTTGTGATTCATTAGATTTGATCTGTGATATATGTGATATTGGATTGGATTTGATC
TGTGATGTATGTGATATTGGATTTGATCTAGGATATATTTGAGTTATGGTGTATTTCTTT
TAGGATTTGTGATGTATTTTTTGTTTGAGAATCTGTGATGCATTTCTTTCTAGATCTGTG
ATGCTAGTTTTCTTTTTAGATGATTTGAGGATATGATTGAGGATATTTAGGGAGCAGATC
GATTTGAGAAAAAAAAAACAACCGGGACTGCTCTCACCATCTTTAGTCCCGGTTATTTCA
CCCGAGACTAAAGATGGGCATCTTTAGTCCCGGATAACCAGGAGTATAGGGGGGTTCCCA
CCCGGGAATAAAGCCCCTTTCTCCACCAGTGTGAATTAGTATGAATGCTTTGGTTTCGTA
GAAATAAAATGATCATATATATAGGATGCTGTAATCTACTATGTGTTACGTGGACGCTAG
TCCAAACACTTTTGTCGAGTAACAGTAACATGCTTTAATTATGAAAGTTACCTCAGTTAT
TGCTTGGAATATTTGAAAAAAATACAATTTAATCTTATAGCAAGTTTAATAATATAGCCA
ACTACTAGTTAAAAAAATAAACTATCATATATAGTCAATATCTAATATCAATATATATTA
CATCATTAATACCTAATCCACTCATCTCTCACATGGTTTATTAGAGTCATCACTGTAGCT
GGCTATAAATCTGTAACCCGTTTTTTTTCTCTCTCGTATCCTCTCTCCTTCATATAAGCA
TAAATATGATAGTAATTTGTACAGTTCATTTACATATTGTACTCGTTCTTATAAAGTTAT
TCTCTTGGTTTCCTCATGGAAATTGATGGTTAGGACAGAGCTAATTAATTAAGTCTGGAT
TTACTACGTACAATCGATCCTTTTGTGCAATGATGAATCATGGATTAGCACCTTATAATC
CCTTTTATATTTATGAGTTTTGCTTAAAGTGTATATATTTTGTAAAGTTTCAAATAAACA
CCCATTGACCTAGTTAGCTAATAATTCATTTTGTAGGTGCTTAATTATATAAAGAGTAAA
TTTCACAAAACCACATATACTATTACCAAACTATCATAAAACTACAGATTTAACTCGGTG
TATGACAAAACTACACATTTAACACCAAATTTATCACAAAACTACACATTTAAGATGAAG
TGTCACAAAACTACACGTTTAGCAACTAAATTATCATAAAACTATAGGTCTAGAACCAAT
TTAATCACAAAGTAATAATGTTTATAACTCCACCATAACAATGGTGCTAGGGATTTAAAC
TCCAAAAGTTGTAGTTTTATGATAAGTTTAATATTAAATATGCATATTTTTGTGATAACT
TAGTCAAAATACATGTAGTTTTGTGAAATTTACTTTAATATAAAATATAAGCTTGAAACT
AACAAATTAATAAATGTGGAACTAATAATTAATAGAGATGCAATACGTATATATGGACGT
ACCAAGTGCAATTCTTGATGCAACGGGGAACTTAGGAGTGCACCGTTGTGTCTTTGCATC
ATTAGACTGGTAACCTGCGTGGCAATGACACGTGTAATTGCCTGGGATGTTGTTGCATAC
TCCGTTACAGTGATACAGCTCGGGCGCTAGGCACTCGTTGATGTCTGCACACATATGCAT
GGTAGTATATATAATTCATCCGTTTGCTCGTTAATGAATTACTCCCTCCGTTTCAGACAG
GTTATAATACGTTTTAACTTTTATCAAAGTCAAACTATTCTAAGATTAACTAATTATAAA
AAAAAATTAGTAATATTTATAACACCAACATAGTTTCATTAAATCTATAATTAAATAAAT
TTTTATAATATATTAGTCTTGGAATAAAAAATATTACTATTTTTTCTACAAAATTAGTTA
AACTTAGAGTAGTTTGACTTTGAGTAAAGTTAAAAGTTTTATAACCTGAAACGGAGGGAG
TACTAATTAAGAGTTAGTAATATAAATTGCTGTGGGCTGCATATACATATATATACTCCC
TCCGTTTCTAAATATTTGACGCCGTTGACTTTTTTAAATATATTTCACCGTTCGTCTTAT
TCAAAAAATTTAAGTAATTATTAATTCTTGTCCTATCATTTGATTTATTGTTAAATATAC
TTATATATATACATATAGTTTTACATATTTTACAAAAGTTTTTGAATAAGACGAACGGTC
AAACATGTGCTAGCTAAAAAGTTAACGGTATCAAATATTTAGAAATGGAGGGAGTATATA
ATGGGTACGTACCCAGACATCCTTTGCCCTGCTTGTCATCGTAATACTCATAAGGGTTCC
CATGGTAGCCTGGGAGGCACCTGCAGAAGTAACCGGGGCCGTTGGTGGAGTTGACGCACT
CGCTGTTGTCGCTGACGCAGGCGTACGACCCAGCTGGTGGTTTCTTCCCCAGCGCCAGCG
GAGGACAGGCCGAGTCGTCGTCGCGGATGGCCCAGTCCAGCCACACTGGCATGTTCCGGT
TCAGCTCCTTATTGAGGTCAGACCTCTGGAAGACGTACTCCTCCTTGGCCACGAGGAAGG
CGTAGTCGCAGGGGCTGAAATCCACCTACTTGGTACGGTTCCACGAGTCGAAGACGAGGG
TGTTGTCGGTGAGGCCACCGGGGATGTCGACATGGCAGCAGCCGGCACCGGCGCACTTGC
CGTCTTGTGCGCTCCTGGAGTCGTTGCAGTAGGCGATGCAGCCGGTGTAGTAGAGGTACG
GGTATAGGCCGCCCTCACTGTTGCCGTTCTTGGTGTACACCATGGTGTTGCAGCCGAGGA
CGACCAGCATGTTCAGCTCATCGGAGATGCGGTACACGCCGGTCTTGTTCAGCTCTACCT
CGCCGTTGAAATCTTGGGTTTTTGTTGGGTCGTCGTAGCACTTGTATGCCACCGGCAGCA
TCACCTTCGCCATTGGAGGCGACTCCACCGACAGGTTCTGCACGATGCTCAAGCTGGTGG
CCGCCAGGGTCGGCACCAAGTCGCCGCTGCCGTTCCTCGTATTGCACTCGATCTCAAACC
CAACGCCGCGGGAGCAGTTGGGGCCGATGCCGAATGGGTACGGGATGTCCACGTCGCCGC
ACCTTGTCTGGCAGCTGCCACTACCGGCACCGGCGGCGGAAGAACCCACAACCACAAGCA
GCAGCAGGGCCCCTGCTACTGCTACTGCCCTCAACGCCATCCACCACATATCTACCTATC
TATCTCTACTTCTTCCTTGGCAGCGCGCTGGCCTCCCGGCCGCTTATCCATCATCGATCA
TCGAGCTACTAATTAACTACTACTATACTCAGCCATGCATCTAGCTGTCATGCATGTGTC
CTCCCACTACATTTATAACTAGACCTGCAAAGTCTACCAAGTTAGTCAATATAAATTACG
TATTCCAACCTTGTATAACTTGTATAACTTGATTAGAAATAAAAACTTGATAGTGACCGA
TGTGTTAGAAGGACCCCTTTCAATGTTTCTTTTAGAAAAGCAATTATAGAGAAAAACTTG
GAAGAACATGGAGTTAATATTGCTTCAAATGTGGTGAGTGTCAATTTGAATGATAGGCAA
GACCAATTCTTTTGCAAGAGCAATAAAAATGGGTTGTTTTACAAACTCCATGTATAAAGC
TCTTATGTTTAATGGTGTAATACCTAGGAAATCTTTAATTTGGAAGCTAAGGATTCCTTG
AAAAATTAAAATTTTCCTTTGGTATATTGAAAGGGGGTGATTCTAACAAAAAATAATCTT
GCTAAAAGAAGATAGAAGGGTAGCTTGCTTTGTAGCTTTTGTAACTCTAATGAGTAAATT
CAACATCTCTTCTTTGATTGCACAATGGCTAGATACATTTGGAGTGCAATCTATCTTACT
TTTGGAATCAAGCAACCCCGTAATTAATAGTTCACACTTGTTTGGAAATTGGTTAAGAGG
TTTTGAACCTAAACTTAAAAGACAAACTTGGGTGGGCATAGCAGCAATTTGTTGTTCTTT
GTGGCTCAGTAGGAATGAGTTAGTCTTTAATGGCTACAACCACGTATCTTTCTTGCAGGT
AATTTTCAAAGCAACTCAGTTGGCAAGGCTTTGGTCTTTGCTTCTTAAGGAAGACGAAGG
CATTGAAGTAATCGCGAAATGCAAGCTTTTAGAGAAGCGTATGATGGAGCTTTTCTCTAC
TTTTGGGTGGAACTTTAGAAGAAGAATTGAAGCTTAGCTTTTAGTTCCTCTTGCTTGTTG
TCCGTCTTTAAAAACTTTTTATGCTTTACCCATGTAACGGGATAGTCTTATGTACTCGTG
TTTGTGACTTTTAGGCTGTGTACATCCTCACAAGGTGTAGAGGCCGGGTTTAATATAATC
CATTATCTAAAAAAATTATGTATTGTTCATCAATATACCTCATTTTGAAAAATATATGGC
GCCATTGACTTTTTTTAAAACATTTGACCATTCGCCATATCAAATATTTAATATGAAAAA
AATATAAAAGTCACAACAAAATAAATGATATTTATATATAATATTTTTAATAAGAAGAAT
GATCAAACATTATGCGAAAAGTCAATGGCATCATACATTTTGAAATGGAAAGAGTACCTC
CAAGCCTTAGCATATTTAGAGGATCGATCCGCATAACGCATGCAATTTTCTTCCTGGCCA
CCGTTGGAGGGAAACGCTAGAAACATGCATACCTCGAGAAACGCACGTGGCGGTGGGGTC
TGCCCGGATACAGCTTCTAGCAATGCATAAATATGTTGCCCACTAAAATTGCCGTCAGGG
CTACGGAAGGCCTTCACCCTCCCCACCATCGCTACCACCACCCTCGCCGAATGGTGGGAC
AATGTACCACTGAGGCACGTGCCTCATCCCCTTCCATCCCCCTTTCCTGTTGTCAGCCAC
CTCCATCACTATCGTGGCTACACTTGACATCGACAAGGAGGTCAAGCTTAGATCGCCGTA
GATCTAGGGCGAGGGAACATCGACATTGGTGATGCCTAGAATTTCATTATTAAAAAATAA
GGAAAAGTCCATTTCACAACCCCACCCCCAAACTACAAAACCAGGTATTATACACCCTCC
AACCGTCAATACCGGACATTTTACCCCCATAGAGCAATGTTATATTGGTTTTGAATGCCA
CGTCAGCATAAGGTCTCACCAGTCAGGACCATCCCTTCCTTCTTCATCCTTCCTCTTTAG
ATAATCTCTCCGAGGAGCATAAGCAGCTGACAAGCTCCCTCCCTAGGTCCCCGGCATCCT
CTCTTCCTATCTCCACCCCCCACGAGCTCCCACCCCCTCCCCCCGCTCCTCTAAGGTGGT
CCATCGACATCCATGGTGAGGCACATGAAGGGGAGATGTCGCGGTGAGTGACGGTGCAGG
ATCTGATGGGTTGATACATGGAGCAGCAAGAAGTCGAGGAGGTCACCACCACCACCTTCA
TGAATCACGACCTTGTTGTCTCCGCCATGTCGTCAAGCTCAAGTTCCTCAACCCTAAGCC
CCGTCACCTCTGCCGAACATAGTGTCCCCAAGCAACTCAAGCTCCACCGTCGAGCTCATG
TCACGCGTCGGTGCTGATCTCAAGCTCGATATCGCCAACACGATTTCATGTTCACCGGCG
GTTAGCGTGGGATGGAAGGTCAGAGCGACAGCAACAAGGGAGGGGGATCTAGAACTTACG
AGCTCTCGGAAAGGCGAAGGAGGAGCTCGAGCTCATCGGCTCTCAGAAGGTCGACAGGGT
GGGGGAAGATCAAGCTCACCGGTGCTCGGGGGTGCAACAACAGAGGTGGTGCTCGATCCC
AGCTACCACCAAAAGCTCCTACCATCGCCAGAGCCACTCGCGCAAGATTACATTATCCTC
GATCTTGGGGAGAAGGCTTGAATTTGCTGGCGACTATGCTGGTCGAAGATGGTCCGGAGA
AAAGAAGCACTAGATTGCCCTTTGCATGACGCCATTAGTGTCATCGTTGCAAGATGAATC
TGTTCCTAGATGAACTCGCGCGGTGCTCGCCCAAATCTCTCTCTTGAGCTTGCCGGTGCT
AGCCTCTGAGTTTGGAGCCTTGCCTGGGAATCCAGATGCTTTGTACGGGGCAAAGAAAGG
GACTAAAGAGAGAAAGATGGGGAAGGAGGAAGAAGAAGGCCCTAACAAGCAGGTTTCCGA
TTTCTTTGATATTATTTTTTTGCTGATGTCACATAAACGAAAATGACTCTAATTTGGTGA
AAACAACCTTAAGGAGGTAATTTAGATGGCATTGATACTTGAGGGTGTAACATGTCTGAT
TTTAAAATTGAGGGGTGTGTTTTAGACAAATTCAATGGTAAGGGTAACTGGACCTTCCTA
AAAAAAAACCTCCAAGCTACTGTCTCCTTTTTAAAAAAACTTTATTTCTGACTATACATC
AAGACATTTCATATTTGACACGTCCACTTTCTTAAAAAATTAATAAAACCTTCAACTCAA
TCATATCACTGATTTCTGTTGTGCTATATGCACAACGTAGTTATTGATGTTGGAAATTTG
GTCATAATTTGGCATATTTTAATCCAAAATAGAAAGATAATAAATATGATATTCACAAAG
GGATTTGATCTAGTGACAGTGCTAGATGTAGTCAACATGAGCATGATTTTTATAATATAA
ATTAACATAGGATTGTAATTCTAAGGATAGCATGATCAAAATGTAAATAACAGGAAGGAC
ATCAATTGGAGATAGAACCATATACCCAGAAAAATGACATCAATTGGAGATAGAACCATA
TACCCAGAAAAATGGTGCAGTGGAGGTTGAGGCATTTGTATTACGTACCTCCGCTGGTGC
ACGGTAACACAGAATCAATTACCATACATTACAAAATGAGAGAGAGAGAGCAGCAACTAC
CGCTCAGCCTCATGCCACGGCCTGGCCCGCCGGGGCGCACAGTCTACCCATCTTTCTCAA
CCGGTCAACAAGAAGTCTTAATTGTCTCCCTATTTAAGATGAGATCTCTCCACTTAAATT
TTTAAGGTGGTATTATTGTCTCTAACATTAATTGTGGGCCTATGAAATTTAATTGAATTA
AATCGGGCCTAGCCCATTTATTCAACAATTGAGACAAATTTTTGTATATGTTTTTTAAAT
AATGATGTTAATATGCTTCGGAAGTTGGACTTCAAAGCAATGCCTGATCCAGGAATTCCT
GATCCTGCACAAACCTGATGAAAATAATTGACGAATATAGCATACACAAAAACTCATACT
ACAAGCTTATAGACCTTTTATCATTTTTTTAACGAAAAATAACCTAAGAGGCTACTATTA
CACTATATGTTACATTATACAATATAATAATTATTATTTACCGGAAGATAAAAAAAAGAG
GGAATTTACAAAACAACTATGCTAAATATTGTTTTCATAATCGCCAGAGGGGTTTGTCCA
TAGCCTCCCACCCCTCAAGAGTATTTTTGCTGACGATGATCATGTATGGCCGTCAGAAAA
AAAAAAGTTTACGCTATGAAAAATCGATTTTGTACTAGTGAGAAGAAATACCTAGCTTCA
AGATATCTTGGATTCGATGTTGTGCCAAAAAAGGTATAATGTCAATTTTTGCTGGCGCCA
TCCTAGCTAATCATGCAATTATTTGGAGTCATACAATTTGTTGAAGAGCATCTTACGGTG
TGGTAGCGCCGAGCCAACTAGCTAGTGAGCGATTTAAAGATAAGCTTGAAGAGAGCATCC
CCAAACATATTTTTCTAATTGTCCTTTGGTCATTATGGGAAAGGACTCATTGTTGGTCAT
AAAAACAACGCAATAATTAATCCCTACCGGCCGTTAGCTGTCCCATCACACAATGTCAAC
GATTTTTTTTTTGAAAAAAGAAGACCCGAGGTTGTAGTGCAATTAGTCAATCTTAACCAT
CCAGTGTAATTGATTAAGTGTCATAAACATGCACGATGCATTCATGCATCAATGCATGTT
GTCCAGTGGTTGGATTAGACAATTAGATTAGAACGACCTTGTAAGGTCGGTCGGACAAGA
ATAACGCTAAACTTAGCTGAAACGAACTTGCATATATGGCTTGGTAGCTTAATTGAAGTT
GACCTAAGTTATAATTATCCTTTCCTTTTAACATTATATATGCATCGATATATATGTCAT
TCTGTTCCACCACTTGTAGCTCAACAATTACCCTCCCCGGCCATAAATATATCCATTCCT
AGATTTTTTTTTTCCTACTTATAACAGAGACTACAAATGACTGGAAAAATAAAGACTTTG
ATGTCCACCACCCCACTATATAAGGGCCTCGTTAATACCAGTTCATAATAAACATCAATA
CCGATTTTAAAACCGGAACTATTGACGGTGATGAGGGGATCATGAGTGCCAAATCTGAGA
AGTTTTAAACCATTTAAATCAACGGGAAAACAAGGAATACAGTGTCAGCACTAACGAGGA
GACGGCTGAGCCACTAACATGTGGGCATGCGACCGACCTCACATCCGCCCACCCCACATG
ACGAGGGAGCTCCACCACTGGATGCAGCATCCTCGTGGCTGGACGACCATCGTCGGATCA
GTGAAGATGAGGTGGAGGCACCAACAGTAGCAGAAGGCCACAACATAGTCCACCACCCCT
AATGCCGCTGCCAACTGCTGTCGTCCATGACAACGTCATGCTCTCCTGCGGCCGGCCTCT
CTTGCACCATCCACGATAGGGTGGCATCAATGCGGGTGAGCTAGGCAGGGGCGGAGCCAG
AATAAAACAAGGGGGTTTCACTCGTTTGCTTTACTCTGGTTTAAATCAAATTTAGCTTGA
TACGGGTGCATAAAATTAAACTAACGGGTATATATATGGTGAAAATAGATAAACTATAGG
TATTTTTTTTGAACCGGGTTCCTGGGTACCCTCTTAGCTATACTAGCTCTGCCCCTGGAG
CTAGGTTCACGAGCTCGAGCAAGGAGGATTACAAATCCACGACCACCACCTACGCTTTGG
AGGAGAGGTGGGGCTGGCCGGTTCATCATCGCCGTCAGGAGCTAGCCGGCCATTGAAGGA
AGGGGGATGAGAGATGAGACATAGAGATAGGGGGGAGAAGGAAGGAGCTAGAAACAAGGA
AGGGAGAGACATAATAATATAGGAAAAAGTAGAAATACCTCCCTGAACTATCGCGGTCGA
CCGAATTACCCCCATAAACCCGAAAACTAGATATCGTTCACCCTAAACTTTTAATGCCGG
ACGAACTACCCTCCTCGACCCAATCCAGGGCGGTTTTGTCCTACGTGGCGTACGCGTGGC
ACTCCAGTAAGCATTTTCTTTTTTTAAATGGTGGGCCCCACTTGTCATCTATACTCTCTC
CCATCTTGTTTCTCCTGTTCCCCTCTCTCTCTCTATCCGTCTAGGGCGTTCTCGCCTTCT
CGGCGAGCAAGGAAACGCGCAGCGGGTCGAGCGGCGGCGGCTAAGAGCATAGCTTGGCAA
GCGGAGGCAGCTACGGTGACAACGGGCCAAGCGGCGGCGGCTGCGGGGGCCGCGGGCCAA
GCAACGGTGGCTGAGGACGCGGCTCGATGAGCGAAGGCAGCTGTGGCAGCGGCTGGGTGA
GCGGAGGCGACTGGGCAGGCGGCGCCAGCGGCGGGCACGGCTGGGCGAGCGGCGGCAGCT
GCGGGGGCAGCGGAGGCGGCTCGGCGAGCGGCGGCGGGTTGGCGAGCGGCGGCGACAGCT
TGGGCGGCTCGACGAGCGGAGGCGGCTAGGCGAGCGTCGCCGGCTGAAGGGCGGCTAGGC
GAGCGGAGGCGGCTACTGGGCAAGCAACGCCGACTGCGAGCGCGGCTGGGCGAGCGAGGA
GGAGGCTGATGCCGCCAGGAACAGCTCGGCGGCGGCAGCGGCGTGGGCCGGCGTCTACGA
CGCCGTCGACCCGTTCGAAGGGATGGAGTTCAACGACGAGGAGCTGTTGACGCTTACGCC
ATGGTGCAGACGCAGCCACAGTAATCGAGGGTGGATGCGGCACAATTGACATGGAGCTCG
AGAGGGCGCCGCCCGCCGCCCTCTCGAAATTTTTTTTGGTTTTTTTTTGAAATTGTCGCT
AACTTTTTTATGTTTTTGGTGATTGTGATTTCATTTCATTTCATGTAAGCGCCACGTAGG
TAATATGTAGGACAAAGAATATATAGGTCAATGTGCCACGTAGTGTCACTTTAGCGAAAA
GTAACGTCAATACTGCTGAGGAAGTTTTTTCTTTTCTAAGCTATGCTGCTGAGGAAGTTA
TTTTGCACTGGCTTAATAATTGTTAAAGTCATTTTGTGGTCGAGGGATATAAATAAAATT
AGAGCTTCCTAACCTCGTCCGAAGTCAACGCCCTGGGCGCCGCTCTCGGCATGAAGCTAG
CACGCGGCGCGCACCATGCATGGTGCTCGGCCGCGCCGAGAGGATCGTGTATGTTGTGAG
CATGGCGGGCGTGCTCGGCGGCCTTGGCCCCGCACGCCCACACGGCCTCCAAGCACGCCC
TAGTGTAGCTCACCAAGAACGCCGCCTGCGAGCTCGGGGAGCACGGCATCCGCGTCATTA
CTCATTACCGCGGGAAGAGAGATGAAGAGAGGGTAGCTGGGAGAGAGAGGAAGAAGAGGA
GGGGGTGTGAAGGCCCCATCTTTTTTAAAAGTAAATTTGGTATAGCTGACATGTGGGACT
ATAATTTTTAATATTTTTCTAGGATATAATTTCTATGTAAGCGTCACGTCAAATCCACGT
GGAACAAAGACCTAGTCAAACCAGCCACGTAGACGTAGGCGCCACATCGGCCAAAACCGC
CAGGGACCTGAGATGAACTTATTCCATTATATTCCCTATTGAACCTTGCTGGGATGGGCT
TCCTAGGCTTAGGAAAGCGAGGTAAGTGGGAGTGGGCTGTCCATGCATGGGCCAACCCAA
TTGTATGGGAAATAGTGTGTGTATCGTGCACGTTAGCTTTTTTCTTTGTTATCCCGTCGA
GAAAGAAGGTAACAAATCCAATCACAAGCAGAGACGAGACGAGAAGGAGATCCGGCCAAA
GGCACGGCAGTATCCATGGCTCCTCCTGCCTACCGCAACACCAATGCACGTAAACAGTTG
AAGCGGAAGCGGTGCAATGCCGGGACAGACGAGCACGATGGCTGTCCTCTCCACGACGAG
GTCCTCCTCCTCGTCATGTCGCTCCTCGTCCCGGACATCGCCGACCTCGTCAGGTCTCGT
CTCCTCCGAGGCCGCCTTCATCTGCCACCGCGCTCTGCCTCCCACCTCCACCTCCCATCG
CTGCATCCGCAGCCTCGCGCTCGGCTTCTTCTTCACGTCCACCGGCGCCGGCACCATCAC
GACGCCGGATCATAATAACTATATGCCGCTACGCTTCGTGCCACTGCGCCCCTCCTCCTC
ACCACGCCGCCGCCGCCGCCGTGTGATGCTCGCCGATCTCGTCGACGGCGACGGGTTGCC
CATCTTGCAACGGCCGCCTCGTCGTGGAGATCCGCCGGACCAAGAGCCTTATCCTGAAGC
TGTGCGTGTGCAACCCCATCACCGGCGAGGTCGACGTCCTCCCGCACCTGCGCGGCAGCG
ACCGCCCGCCAAGGCTCTACGCGTGCGCGTTGCTCACCGTCGACGACCTCCAGTACTTCA
ACCTGGGCAACGACGAAGACGACCACTACACGACGTCGCCGAGCTCCTACCGGGTGGTTC
TGATGTACAACCGGCGCGGCTTCACGGCGGCGCGGACAGTGGGGGGCGGAGGTGCGTGCG
GAGGGCGCGAGGGCCGGCAGGATGAGGCAGCACACGGCGGCGGCCATGGTGGTGTGGCCA
CGACTGAAGCTGGCGCTGCTGAGGTTGCCCAAGGCGGGGGTGAGGGGCGTGTACAGGACG
GAGGGAAGCTTGCTGGGTTCGTTGCCGGACGGGCGGCTGTGCTGGGCGGAGGTGTCGTGG
GACAAGACGAGGATACGCGTCTTCTTCACCCACCACCACCACTACCACGGCCTCGCCGAC
ATGATGGTGTCGCTGCTCGAATCTCCCTACAGCGGCCAGCGCTGGCAGCGGGAACGATCG
GTTGTGATCCCGCGCTCTTCCTGCCACTGCCAGCGGGTGAAGCTGCGGTGGTTCTGCGAG
AAGAGCGGCCTCATCCTCTTCACCGCCGACTACCGCTGTTACACCCTCAACCTCGAAACC
ATGGAGGTGGACATGGTAGCAGGATTTGGTATACAAGGGGACGTCGACAACATGTGTGGA
CCGGGTAGCTCTCCTCTCCTCACTTGCTCACATATCTTCCACATATATTACTAGCAAGAT
GCACGTGGAAACTCGAGAAAGAATAAGCAGGTCAACATGAGTAGTTGCACCCCATGATCA
AGTGTGTTATGGTTTTTTCTATCTCAATTTTCTCGCAGTGGCCTTACGCATAGTTGGGAC
TTGACACAAGACAACTTAATTAATGCACAATAGAATAATCGGGAGTGAGAAACAAAAACC
CCAGTTCCCCCTCACCTATAGTGGCAGGAACAACGGTTGGGAAAATTCATCAAACACATG
ACGGCCGGCTCTGTCGCGCGGTTGAAACACATGCCACGCCTCGCCTCCTTCCTCCGCCTT
CCCCCAACGTGTATGTGTCTCCACATTTCATTAATTGTGTCCGGCCGCTGGAGCTAAACG
GGCCTGGCCACTCGGTTCGATCGATCGAACTGATTGTGCACAATATAATGCACTTCTTCC
TCCTAAGGACAGTCCCAACCCATAGTGTCTATAAGTAGTGTCTATAGTGCCATGTCAGTA
AGACATCACAATAAAAACTATACTCCACAACCCATAATTTCTTAATGTGCGCCATTAATA
AATATATCATCTCTCTTCTCTACCAATCATATTTATTCTTCATCTATTATGAAGACATTA
TTTTCTCCCAATGCAAAACTTAATAGTGTCTAGTGCATAGGTTCTCGTGTTGAAGCTGTG
TCTTGCATGAGACCTAGTTTTTTCCTCTCTTCACTCTTCTCTCTCTTAATTAATATAGTA
CCACATAAGCTAAAAGTCCTACATGGCAATTTAGTTAATGCCATAGACATCATCCTAGCA
GGTGGAGGGTTGGGACTGCCCTAAGGCTACGACGTGGGACTACATAGGACGATGCCAATC
GAGGTGATGACAGCATGCTTTGATTTGCACCAATCTAGGCCACTAAATGTGTGATTGAAT
TGGAATTGGGAAGAATTAGTATTATCTATTTTTGGAGATGTATTTGGTGTAGTTTGCTAT
TCCTGTTGATCATAAACATTTTGTTGGTGGGCATGCTGCTAAGAGTGTACCATGCCTCTA
CATGTATGCGCGCGTGTACCATGTTTTATTGCCTACTTCCAACCGTCGCGCACTACTATA
TTTTTGAGGCATTTTAAATTAATCGCTTGAATAAAAAGCAAAGGCATTATTCAAAATGCC
ATGAAAGAAAAATTAGAGGCATATATATGTTAAAACGCCTTAAAAAAATCAAAGGCAGAA
GTCAAAATGGCTCAGAATGTATTTAAAGGCATTTTATAAAGTGCCTGCATGTATGCTTGT
TGAGGCATTTTGAAATAATGCCTTAAAACACATTTCCCTATCCAAGCAAATCCAACGTTT
TTAGGAGTGCATTATTTAAGTTTTTGGAGGTATTTTTCTAGCATTTGAGGCATTCCTAAG
TGCCTTCAAATCTCATCCATGCTGTAGTGTGGTACTGGAGGACGAGGGTCAGCGCGTGGC
TGCTCGCACCCTCCACGTACGCTTCTTCGCTTGTGGACTACGTATGAATTAAGCACATTA
ATAGGCACGATGCACTTGTCGATCGGCAGGCGTACGTACGTGCCGGATGAAGATCTGCTT
AATTGCATTGTCCGACCTCCAGGCTCCAGCAACACATATATATATATCCATCGGAATCAC
CGTCCTCTATCCGGCGCGGCGGCGTGCTTCCTTCCAGCCAAGGCGGCCGGTGAACCTGCC
GTGCTCGCACGCCTTCCACAACCACTGTATAACTATATATCCTCCCAACCAAGGGGCAGC
CCATATCCACTTGACATATAAGAGTATCTCTCTTTACCTCCTTCATAATCCGGAATAAGC
CACCAAGTTTACACATTTTCTTCTACTTCTGGTTATTTCAGGCTCCTGCACAGGGAGAGG
CATCTTGTGCGTGTTAGATTATTGTGAGTACTCTTGTTTTTCTGAAACTTTCAAGGTAGC
GTTTCGATCGGCTCAAATATTTTAAAAGCCATGCATGTAACACGAGCTAATTAAGCCATT
AGTTGTCCGGTCAATTGAGTATTAGTTACTATAAATTTACTTGATAAATGGGTTGATTTT
GATTATTTAAACAAATTTCTGTACGAAAAGTTTCTACGAAAAATGTGCCGTTTAATATGG
AAAGCGTGCTAATGATAATAAATGAGGAAGTTGCAAAAGCTAAACGCCCTCGAGATCTTG
TACTCTTTTCATATCAAGTCCTAATTTTCCACCGGTGCTTGCCAGGGAAAGACAAATTTG
GTGCAAGACACAAATTCTCGAGCGAGGGAAAAAATATGAGTTTCTTATATTCACATAGAG
GTGGTGGAGGAAGAAGAGCAGATTGATTAATTCTTTGTCCCCTAGCCCCTAGGTAGGTGA
AAAAGAAAAGATAGCAAGCAGCGATTGCCACGACATTAGTGGGAATATATTCCAAATCCC
TGGAGGGGACATTCACTTGTTTACCCTTTTTTCTTTTAAATCCATTGCAAATAGTTGTAA
AAAATTCTTATATATTGGCATATATCAGTCCACAAAATATTAAGTTCAAATTCGACCTAC
ACATTGAGAAATAAAAAATATAAATTCGTTTGTGAACAACTCTATTATTCATATGTCGAA
TTTTTCTTTTTTATAGCTCAGTGTGTGAGTTTAGACTGGAACTAAAATTTTGTGGAGTGG
TATACATATGTTGTATTAGTATTGTCAATTTTTTTAAGAATTTCCCATAACCATTTTAAT
GAGTTTTAAACAGACGAGGAACATCCCCTCGTGGTATAAAAATAGTTTCCGAACATAAGC
AAGGAAATAAACTATACTGTGGTGGATCCCATCTAACCTTTTTACTCATGGGAGGTTACT
GGTTGGATGAGAATTGACGCTTTTTTTTCCACCTAATTCTCTTCTCTTACACATATACTA
CAATGTAGTGTCTTAATAGCTACCACCACCTGACAATGGGTTACACATTATTACCTGCTT
TTGTGATATACATTGGATTTTGCCCATGGAAGAAATAATGCAGCCTTGAGAAGTCAGGCA
GTAGTTTTTGTTGGTGCGAAACCGTGAAAGATTTGAGATTGTGAAATTTTGGGTGTGTTT
CTCTTGTCATGATGTGTAGTAGGGGTCAGCATTGGCTTCAAAGGTTACGGAGCTCAAGAG
GAGGGATTGATATCCTCTATCTTCAAAGGCACCATACATTTATCACTGACAGATGGGCCT
AGGGTTCATCGGACCCACATGATCCGAAGAGGAGAGGAGCAACAGGATATAAGATGTTAG
AAAGGCGTAGATGAGAGAGTGTGGAGAAAACAATGGTTGGCCATGCTAGCTTCAATTTAT
TTAGTGTCAATGTCTATGCCAGATATGAATGAATTTGTTAGTATCCTATCCAGGAGACCA
GGATTGTTATTTGAAAGATCGGTTTTTTTATTTCGACAGATATATAATTTTTCCAATCCA
TGAATCGATCTCCGTCGATCTCCATGCATATAATCCTTGTCGGAGTCGATCGTGCATCAT
CATCTTAATACGGAGCTAGGCAAACGACTGGAACCGGCAACAAGGTGACCGTGACGATGC
CTCCACGCAAACGACGCCGACGTGCGTGCGTGACCGTGACGCCGCCGCCGGCGGAGCCCA
CGCCGGAGTTGTTTCTGCCGCCGAAACTCCTGCTGGAGATCGTCGCTCGGTCGGACGGCG
GCACACTCGTCCGGTGCGCCGTGGCATCCAATCTCCTCCGCCGCGAAATCCTCAGCCCAC
CTTTCCTCCGCCGCGTGTGCCATGATGGACCCGACACAATTGTGCCCCGAAGCAGCGTAG
TCGGTTTCCTCCATAGAAGAAGAAAACATGACGACGACGAAGCCCACTGCTGCTTCTCCC
TCGCCCACCCGGCGACGCCCGCCGCGGCGTCGTTGGTGGAGCACCGCCTGGCGCCCTTCA
TGTCGCGCGTCGCACCGGACGTCCTAGAGGAATACAAGGCCATGGCGTGCCACGGCGGCC
TCGTGGCCCTCCAGCGCAGGGACCCCAACTGGCGGCGCAGGTCGCAACGCCGCGCCGACA
TATGCGTGTACAACCCCATGACCGGCCAACGGTCCTTCTTCACGGAGCAGCGAGAGACAG
ATACGCTTCCTGGATGGTCCCTGAAGTCTACTCGTACGTGCTGCTCACCGCCGGCGACGG
CAGCTTCTGGCTGCTCCAGGCCGATTTTATGCCCAAGCACGACGAAGGCGGCTGCTATTT
CATAATCCATAGCCTGTCGTCAGAGTGCTGGGAGTGTTGAGTTGTGATCCAAATTTATTT
GCACTTAATATTTTCACTATATCTGGGTTGTGCGCCTGGGGACACCCGGGGGTGCGGGGG
CAGAGCCCCCGCGGTACGGATCATCATCCCTTTTAGGGTTCCACTATATATATACCTCTT
GTAAGCCGCCGTGCGGCGATGTAACCTCACCTCAGATATAGTGAAGATATTTTGCTGGCT
GGCGCCCGTGGTTTTTTCTCTCCTCTTTTGGGAGGGTTTTCCACATTAAATCTCGTGTCT
TTTGTGATTGATCTATTGTTCTTTATCGTTTGTTCGCCTATCGTTTTCTAACAAGTGGTA
TCAGAGCTTGTTCCCAGATTAGGGTTTCGCGATGGCGTCGATGAAGTATGATCTACCGCT
GCTAGACTACAAGACGAGATTCTCGCTGTGGCAAGTCAAGATGCGGGCTGTTCTGGCGCA
AACTTCGGATCTTGATGAGGCGCTGGAAAGCTTCGGGAAGAAGAAAATGACTGAGTGGAC
CGCTGAGGAGAAGCGGAAAGATCGTAAGGCTCTGTCGCTAATCCAACTTCATCTATCTAA
TGATATTTTGCAAGAAGTGTTGCAGGAAAAGACTGCTGCAGAACTTTGGCTCAAACTGGA
ATCGATCTGCATGTCTAAAGATCTAACCAGTAAGATGCATATCAAGATGAAGTTGTTCTC
GCACTAGTTGCAGGAGAGTGGTTCTGTGTTGAACCATATATCGGTCTTCAAGGAGATCAT
TGCCGACCTAGTGTCGATGGAGGTACAGTTTGATGATGAAGATTTAGGTCTTTTACTGTT
ATGCTCACTGCCTAGTTCATATGCAAATTTTCGTGACACCATACTTTTAAGCCGTGATGA
ACTAACCCTAGCGGAAGTTTATGAGGCGCTCCAAAACAGGGAGAAGATGAAAGGTATGGT
TCAGTCTGATGTGTCGTCCTCTAAGGGCGAAGCATTGCAGGTCAGAGGCAGATCTGAGCA
GAGAACCTACAACGACAGCAATGACCGTGACAAGAGTCAGAGTAGAGGCTGTTCTAAATC
CAGAGGTAAAAAGTTCTGTAAGTATTGCAAAAAGAAAAATCACTTCATTGAAGAATGTTG
GAAGCTGCAGAATAAGGAGAAAAGGAAATCTGATGGTAAGGCCTCTGTTGTTACCAGTGC
TGAAAACTCTGATTCAGGGGATTGTCTTGTTGTTTTTGCTGGTTGTGTTGTGTGGACCCC
CATTTTTATAACAGGAATCAATCGTGTAAACAGTACCATTTCCCTAGATCAAGTAGTCTG
GTACACACGAATTCATAGCTGAAATACCAAATACACATACACGAATGTCTAGTACGAATT
ATTACATCATAAGCCTGCAGGCATAGTCTTAAATCATCGGACCAAGCGGTCCGGAATACA
TCCAAAAGCAGAAATAGGTAAGGCAGCAGAATTTAAGCAGCGGCATGCCATTGCCACAGG
CAACGACCGTACTAAGACCTACTGGGCGCCTTCGTCTTCATCTCCCTCCTGGTAGTAGGC
ATAGGGATCCTCCGAAGCTTCATCTCCCGCTTCTGATAAATTTTATATTTGCAAGGGTGA
GTACCAACCGTACTCAGCAAGCCACCACAGCAATGATGCACATGACAGAGGATTTCAAAG
GATGGCTATGGTTCATTTGCGCAAAGCAAGTTTTGTAATTCTTTTCACAAGCCTAAGACC
TAGCAAAGACTAATCAAGTTTTAATACCATTGTTCATATTAAACAATGACGGTTCTGTCC
ACCATCCATTGTGATCCCAAGGATAGCTTCCCGCCATTGAGTCGTTATGATTTTCTGAGG
ACGTCCACATTCCCGCCTCTCAGGAAGTGGCTCCATCAGCATAAAAATTATCATGCAATA
TTCCATCCCACTCAAGTTAAAGAATTTAGAGTCTAGCCAAGTGTAATACATGTCCCGGTG
CTCATTAACCGCGAGCACGGCTATTCGAATAGATTTGGTTTACTCACATTGCAGTGGATG
TACACTTTACCCGCACTCCGCGACTGCCCAACACATGAGCCTCATCCCAACACATGAGAC
GCGTCACGGCAAAGCTTTTCGATAACCTCGCATTGGCAGTACCCGCTCCATGAACTTTAC
ATCCTCATGCACTCTAGGCGTCATACGTTTCTAGCAGTGAGAGGAGTTCTGGCGCTCCCG
GGAAGGGAAAAACACACACTCCTACGTTGCTTCTTGTCGTTGAACCCAGTCCATCATGAT
TGTTCTCTTATGGGTATCCTCATGTAGTATTGCCAAGCCAGCCTCTGACCATCCGGAACG
GGCATCCGCCATTCACCTGGCCATCCGAACCGGGCATCTGCCAGCAGACTGCTGCCACAT
CACACACCTAAAAGAAGACCACTACGCATGGATACTGCCTCCGCTCAACTATCTACTCCG
CTAGGTCTATACCCATATGAGAAGTGCGGTTGTACGGGGGGTCGTTTCATGCTTAACTTC
ATGGCTCGGTCCTTAATTGACCAGGGACGGCACCAGCCTTTTCCGGACACCACCCAAATC
CTCCAACCGCCCCAGTCGAAAACAATTGTTTAACTTTATTTTCCTTTCACAAATCATGTC
ATCAATATCATGGCAATGTGGCGCTCATGTCTCCACATGCCGCATCTCAATTACCTTCCC
AAAGGTAATTGCCCAAGCATATAGCATTTGATAAATATGAGTATGCATGATTCTAGAATA
GCATTTCTAAGCAATTGTCATAATTGACTAGAGACTCATACGTAAACATGGTTACGAAGG
AATAAGGGGTAAACAATAATCAAGGCATGGCATAATTACAAGTAGGATGTTCATAATTGC
ATGCAATTTTATTTGTAAACAAAACAACTTCGCAATTGGGATCAACATGTTCAAGGAATA
GTGATGACTTGCCTTGCTCAAGGTCTTGCGGGTCTTGGCCTTCACCCGGATCCGCGGCTC
TCTCGGTCTCTATAATTATGTGCGAAAGAACAATTTGAATTCGATAAGAATTCAAACAAA
ATCCAAATAAATCCAAATGAAAGTCGAATGCGAAAGTCGATTCCTTTATTTTAACTTTAT
TATTCGCGAACTAAGGCAAACCCAATTTCGATTCAAACTATTTTGCGGGTATAAATGTTT
TGTTGTCATAAGTTTTTAATTTAATCTACTCGAGCATTATATCCATATAATAGGTTAGAG
ATTTTTATCGCGAGCTAAATATCGGACGAAATCCTAGAAATATTATATGATTTAATTTAG
TCTATGACTAGATGATTAAATATAATACACGGCTAAAATCCCTAGGAATTAAATCCGAAT
TTCTACCGTGAATTGATTACTTCTAGGGATTACCCAAAAAAATAATCTATAATAATCCAT
AAGAATTCATCTATTTGTTTAGTTATTAACTACATCTAAATTATTACCGCGAATTGATTT
CTTATAGAAATTGCCAAGAATAATCCATAATTTATATTAAATTTTGCAATTCTATGACTA
TAATTAACCTATAAAATTCCAATTATTTTAAATTTTCTAAACTTCCCTAATCTCCCTCTA
ATTTCATATTTTTTTTCTCTTTTTCTTTTCCTCTCTTTCTTTCTCTCTCTCTCTCTGCCG
GCCTCTCTTTTCCTCTCCCTCTCTCTCTCGGCTCTCTCTCCCACCCGAGTGGTGGCGGCG
GTGGACGCGAGGGGAACGGAGGGCGGCTCACCGGCGGCAGCAGCGGCGACGACGGCGGCA
GCGACGGTGGCGCACGGCGGCACGGGAACGGCGGCGCGATAGCACGAAGGCGGCGGTGCG
GCGGCACTACGGCGGCGGCGTGGTAAAAAGGGAGGTGATGGAGGGGAATGGGTGTGGGGG
AGAAGAGAAGGGCTGGGGGTTTTATAGGGTGTGAGAGAGAGGAGAGAGAGGGAGCGGTGA
AGGAGGGTGAGGCGACGGCGGTGCGGCAGCGCGGGGCGCGAGGCGGCGATGGGACGCGCG
CGGCGACGGGACGCACGCGGCGATGGGACGGCGCGGCGCGACGGCGATGGCGACGGCGGT
GTAGGGCTCGAGGCGGCGACGGCAACGGCACGTGGCGACGGCGATGGCGACGGCGACGGT
GCGTGGCGCAGCGGCGGGCGATGGGACGCGCGCGCGACGGGACGGGTGGTGACAGGGCGG
CAGCGGTGGCGCGCGGCGCGAGGCGGGTCGCGACGGCGACGGCGACAGCGCGGCAGCGGC
GGCACGGGGCGCAAGGCGATGTGACGGGCGAGCGGCGACGGCGACGGCCGAAGGCGACGG
CGGTAGCGGCGGTGCGCGGCGCGAGGCGTGGGGCGCGGGCGCGGCGTCGGCGCGGCAGCG
GGGCAGGGTTAGGCTAGCGGACCTCGTCGAACACCTGGCGGCCGATGAATAGTGCCGTTT
TCTATTTACCCGATTTAAGCCTATTTATTTATTTAAAATTGATTCTATAAACCTTAATTT
TTGTACAAATGAAGTTCACTCAATATTTGTGTTATTCCAACCAATGGGTCCATCCTTGAT
TAATTTTACCCATATTTTATTTTTATATAATTTTCTTGAATTTAATTAGAGTTAATTCTT
ATTCCGACACTTTTCAATTTAATTGATACAAATATAGTCGTAATAATATTTTACTCATTT
CTATCCTCACTAAATATTATTTTAAATTGTACTTTAATTATTTACTTAGTCAATTTAAAT
TTCAGGGTTTATTCCTAACTAATTATCCATTATTCGCGATTTATAAACTCCGAAATCAAA
ATTCAATAAAATAATCGAACAAAATTGGCATGATGCAACTTTATTTAAAAAGTTTTTGAA
GATCTGTATTTTTAGAGTTTAGATTTTGTCGTCGAATTTTTAGGGTGTTACATGTTGCTA
GTCATGATGAATGGATACTTGATACTGCATGTTCGTTTCATATCTGCATTAACAGAGATT
GGTTTAGTTCTTACAAGTCTGTGCAGAATGGAGATGTTGTGCGCATGGGAGATGATAACC
CACGTGAGATCGTGGGCATTGGCTCCGTTCAGATCAAGACTCATGATGGCATGACATGCA
CGCTGAAAGATGTGAGACACATACTAGGGATGGCGAGAAATCTCATCTCTCTCAGCACAC
TTGATGCAGAAGGATACAAATACTCCGGTTCAGGTGGAGTTGTAAAGGTATCGAAAGGTT
CTCTTGTTTACATCATTGGTGATATGAATTCTGCAAACTTATATGTCCTTAGAGGAAGTA
CATTACATGGTTCTGTTACCGCTGCTGCTGTTACTAAAGATGAACCTAGTAAGACTAACC
TGTGGCACATGCGTCTTGGACATATGAGTGAACTTGGTATGGCAGAATTGATGAAAAGGA
ACCTGCTGGATGGCTGCACTCAGGGTAACATGAAGTTCTGTGAGCACTGTGTTTTTGGTA
AGCACAAGTGGGTAAAATTCAATATCTCAGTTCATCGCATCAAAGGTATACTTGATTATG
TACATGCTGATTTGTGGGGGCCTTCTCATAAGCCCTCTCTTGGTGGTGCTCGTTATATGC
TTACCATTATTGATGATCACTCTAGAAAAGTGTGGCCTTATTTCCTGAAACATAAAGATG
ATACATTTGCTGCTTTTAAGGAGTGGAAAGTTATGATAGAAAGGCAAACTGAAAAGGAGG
TAAAAGTACTTCGCACTGACAATGGTGGTGAATTTTGTTCGGATGCTTTTGATGATTACT
ACAGGAAGGAAGGCATCGTTAGGCATTACACCATCCCGTACACTCCACAGCAGAATGGTG
TAGCTGAGCGCATGAACAGAACCATCATCTCCAAGGCTCATTGCATGTTGTCCAACGCTC
GCATGAACAAGCGTTTTTGGGCAGAGGCTGCTAACACTGCCTGCTACTTGATCAACAGGT
CGCCTTCTATCCCACTTAATAAGAAAACTCCCATTGAGGTATGGTCTGGTATGTCTGCTG
ATTATTCACAGTTGAGAGTTTTTGGATGCACTGCTTATGCTCATGTTGATAATGGAAAAT
TAGAGCCTAGAGCTATTAAGTGTCTATTTCTTGGTTATGGTTCAGGAGTAAAAGGATATA
AGTTATGGAATCCTGAAACTAACAAGACCTTCATGAGCAGGAGTGTTATTTTCAATGAAT
CTGTTATGTTTAATGACAGCTTGCCCACAGATGTCATACCAAGTGGTTCAGATGAGGAGC
AGCAATAAGTTAGCGTGCAGGTGGAGCACGTGGATGATCAGGAAACTGAAATTGTTGGTA
ATGATGTTAATGATACTGTTCAGCACTCACCTCTTGTTTTGCAGCCACAAGATGAACCTA
TTGCCCATCGCAGAACAAAGAGGAGTTGTGGAGCTCCAGTCCGTCTTATTGAGGAATGTG
ATATGGTTTATTATGCTTTTAGTTGTGCTGAACAGGTGAAGAATACTCTTGAGCCAGCCA
CATACACTGAAGCTGTTGTTGCTATGCAGGAGGAGATGCAGTCTCTTGAGAAGAATGGCA
CATGGGAGCTTGTGCACTTGCCAAAACAGAAGAAGCCTGTTCGTTGTAAATGGATCTTCA
AGAGAAAGGAGGGTTTATCTCCTAGCGAGCCTCCGAGGTTTAAGGCAAAGTTAGTAGCAA
AAGGTTTCAGTCAAATTGCTGGTGTTGATTATAATGATGTGTTCTCTCCAGTTGTAAAGC
ATAGTTCAATTCGCACATTCTTCAGTATTGTTGCTATGCATGATCTTGAGCTTGAGCAGT
TAGATGTGAAGACAGCATTTTTACATGGAGAGCTTGAGGAGGAGATATACATGGACCAGC
CAGAAGGGTTCATAGTACCTGGTAAGGAGGGTTATGTTTGCAAGTTGAAAAGATCTTTTT
ATGGTTTGAAACAGTCTCCTCGTCAATGGTATAAAAGGTTTGATTTATTTATGTTGTCAC
ATGGCTTTAAGAGGTCTGAATTTGATAGCTGTGTGTATATTAAATTTGTTAATGGATCAC
CTATATACTTGTTATATGTTGATGATATGCTGATTGCTGCCAAGAGCAAGGAACAAATCA
CTACATTGAAGAAACAGTTGAGTAGTGAGTTTGATATGAAGGATCTTGGTGCTGCTAAGA
AAATTCTAGGTATGGAAATCACTAGAGACAGAAATTCTGGTTTGTTATTTCTTAGTCAGC
AAAGCTACATTAAGAATGTTCTTCAGCGTTTTAACATGCATGATGCAAAGCTTGTTAGCA
TTCCTATTGCACCTCATTTTAAATTATCAGTTTTACAATGTGCTAGTACTGATGAGGATG
TAGAATACATGTCTAGAGTTCCATATTCTAGTGCTGTTGGTTCTTTGATGTATGCCATGG
TTTGCTCCCGGCCAGATTTATCTCATGCTATGAGTTTGGTTAGTAGATACATGGCTAATC
CTGGTAAAGAACACTGGAAAGCTGTTCAGTGGATTTTCAGGTACCTCAGAGGCACAGCTG
ATGCTTGCTTGAAGTTTGGCAGGACTGATAAGGGGCTTGTTGGATATGTGGATTCTGATT
TTGCTGCAGATTTGGATAAGAGAAGGTCACTCACAGGTTATGTGTTTACCATTAGTAGTT
GTGCTATGAGTTGGAAGGCAACATTGCAGCCTGTTGTTGCCCAGTCTACCACTGAAGCAG
AATACATGGCTATTGCTGAAGCATGTAAAGAATCAGTTTGGCTGAAAGGATTGTTTGCTG
AGCTTTGTGGAGTTGATTCTTGCATTATCTTGTTTTGTGACAGTCAAAGTGCTATATGCC
TCACCAAAGATCAGATGTTTCATGAGAGGACAAAGCACATTGATATCAAGTACCATTATG
TTCGCGATGTAGTCGTGCAAGGTAAGCTAAAGGTATGCACGATAAGTACTCATGATAATC
CTGCTGATATGATGACAAAGCTTGTTCCTGTTGCTAAGTTTGAGCTTTGCTCAAGCTTAG
TTCGTATAGTGGTTTAGCCTGAGAGGCTATTTGGCGCCGAAAGTGTTTTTTTTTGTCTTT
GTTGTGTTCAGGGCGAAGGATTGATTCATGCTACAAGAAGGGATTTGTCTCCAGGTGGAG
TTTGTTGAATTGTGATCCAAATTCATTTGCACTTAATATCTTCACTATATCTGGGCTGTG
CGCCTAGGGACGCCCGGGGGGGCGGGGGCGGAGCCCCCGCGGTACGGATCATCATCCCTT
TTAGGGTTCCACTATATATATACCTCTTGTAAGCCGCCGTACGGCGATGTAACCTCACCT
CAGATATAGTGAAGATATTTTGCTGGCTGGCGCCCGTGGTTTTTTCTCTCCTGTTTTGGG
AGGGTTTTCCACGTTAAATCTCGTGTCTTTTGTGATTGATCTATTGTTCTTTATCGTTTG
TTCGCCTATCGTTTCCTAACAGGGAGTGGAGCTATGTCAGAACCTGGTCTCGCACAGCTT
CACAGTGGAGGTAGTGGTGCGAGCTGAACAGGCAAAATCAGCCCGTCGTCCTCGCCGGCG
TTGTCCACTGGCTAATGGATGCCTCCCGCGGTAGCCACTACATCCTGACGTACGACATTG
CGACGGCGGAGGAGGGGAAGATGGATCTCCCCACCGATTATTGTGGTTGCAAGGAAATAC
GGTTGGGATCGTCGCCGGAGGGGAGGCTGAGGCTGCTCGTCCTTCATCAGCACCTCTCAT
TGTCCGTGTGGCTGCTCTCCGGCTCCGGCTCCGGCTGGACAAGGCACGTCGTTATCGAGA
CGGAGAGTAGGCTACGGTGTGTGTACCCGTCGTGGAGCGTGGACTTGGAGTTGCCGTGGT
TGTGCACGTGGGAGAGGAGCGACACGGTGTTGCTGCGTCCCATGGACTACTCCGGGTCCG
GGTGGACAAGATGCCCACTAGGGTTGCTGGTCTTGGACGTCACCATGGGGGAAATGCATA
CTGTTAATAATCGGAGCGACCAACTTGTTCTCTACGCAGTTGATCTCCCCTCTCGCATCT
CAGCAATGAAAACCTACTAGCTCTTTTTTTCTTTTCGAGTATACATGCATGTCGGACACA
CCCCCATATACTTGCAACTAGCGAGTATTATCTTCTCATGCATCAAATAATAATCCAGAT
ACATGATTAATTAAAGCATTTATACTTGAAAGACATAGCCCCACGACATGTTTCTGTGGG
CTGGTATACCACCACGGTACCCCGGAAAGGTACTGTAACAGGACCCTTCACATAACCCTC
TCTAACTAATCGCACCACACCTCAGGTTTCGCCCCCACTCCTCAACAGATAGTGGACAGC
CCCCCTCTCGTGCCATGGTGAATTCGGCGGCCGATCAACCAGACACCCCAGCCGACCCAA
CTCCATCACGCTCACCCTAGCCTGGGTACGTCAGCTAGAGGAAAGATCCACTACAAGCCC
AGTCGTTGCCCACGCTGGCACGTGGTATGCACGGTAATTCTTCTAGGGTTTCCCGTGAAC
CAGTCCTTAATTGCCATTGGTACGACTAGCAAAACCATTCACACACAGCCCACCATTAAG
CCATATTTTAGTTGGATAATTACGACCAATAAAACATGGCCAGATGTCTCGAGCTCGTAT
AGCTCAACAATATACTAAAGTAAAATAATGTAATTATCCCATTATGTGAGCTAGTGGTAA
TTAAGCACGGCTAAGCATATCATGATTCTAGCAAGATCAACAGAAGTGACACAAGGTAGT
TAGATTATCACCCAAAGTTTCACAAATGACGGACCACAACTAAGTATAGCACAAGCGAGC
AGAAAGGTAATCCCATAATCCAGTGTAGTTAGTAAAACATGCAATTTATTTGTAAACGGT
AAAAAATTGTAAATTAGGTTCAACATGCTCAAGGGGAATGTGTGAGTGCCTTGCTTCTTC
AATCAATCTTTAAACTCTTTTCCTCGTGATCGCGATCTTCCGAAACGATGGATTTTATGC
GCCGGCACGCAAAATGAGGAAAAATCCTAATAAAAACCAAATGGACAGTACATGAAAACT
AAACAAACATGTAGATCTTAATTTTAGATGAATTTTGCAAGTTGAATGGCTCAATTTGGA
GTTGTATGAATTAGTTATGAATTATAGAAGTTTTGAGCCATTTAAATCAATTTATGAAAT
TAATATCGATTTATTGCGCAATTTATTATTTATTTTCTCAAAGAAAAAGCTAAGCGCTGA
TGTCATCAAAGGAGACCAGCGCCTACAGGTGGGCCCCACACGTCAGTGGCACAAGGGAGG
CGGCCCACCATGGACCGGGATCACCGAGGTGGTCCACCGCTGACCCATATCAGCCTAAGC
CGACCAGGCGGCCACGTGGTGGCGTGGCCGAGGCACGACGACGCCCGAGACTGGCCTGGC
CGACCATGGTGCAGCGGCGGCGCGGGGCCACCGGTGGCCACAGCCGACGGCGCCAAACAG
CGGCGAGCGGCCGGAAGACAGTGGCACTCACGGGTGACAACGGCTCACCATATGAGGCGG
CGGCCGGCAAGGAAGGGGGAGGGGAGAATGAGAGGAGGGAGGAGGGGCCGAGGGAGCGGG
ATGCCCTGGGGAATGTGGTAGAGGGGTTAAGATGAGCAAGAGGACGTTCGCGGCGGCGTG
AATCGCTGGCCGGAGGCGAGAAAGAGCGGCGGATGCTCAACTCAAGCAAACGAGAGGGAG
TTCCGGCAGCGATTGGAGCCGGCGGAGCGGTGGCCGAGGGGCTGCGCGGTACAGCGGAGC
TGATGGAGGTGGTGCGCAGCTTGAGGTGGTCAGGGACGGCGGCAAGAGGCGACTAGAGGC
GGCAGGCGGTGGTGGAGCTCGGATTGGCGGTGGAAGCGGCGCTCCGGTGGTGGTAGAGAA
GAAAAGAGCGGTGGCCGGGGTGCGGCAAGGCGCGGTGAAGCCAATGGTGGTGGTGGCACA
GCGCAGCGGTGGCTAGAGCGGCGAGAAGCGGCGGCCGGAGCACTCCGGCGAGTGGCGGGG
AGAGAAAGCGACACGGGGAGCTCGGACGGAAAGGGAAAAAAATGGAGAGGGAGGTGCGGG
GATGGTTTTTATTGGCTCGGGACAGCGGGATCGTGCCAGGGGCGAAGCCAGGATAAATGA
TCGCCGGGGTCATTACTAACCAGGGTCTATGTTTTCAACCAAAACGGACTGAAAACAACG
TAATTTTGATGTTTTGACTTAGGATGAAAGTAGATTCTGAGAGAAATTTTGAATAGTTTT
CAAGAATTCAAATTTGAAATGGTAAAATTGAATCAATTAATAAAAGAAAATCAAATTTTG
GTTAAAAAAAGTCATATCGCTATGTTTGGAATCCAATATTAAATCAAAGAGGTGGACCCC
GAATCTGGGTGTGTTCGGACCGCTACGGGTTCTGAACCCTTCCCTCCCAGCACGCAAAAT
GAAGCGAGGATTAACGCATAATTAATTAATTATTAGCTTATAGAAAATTTGAAAGTAGAT
TAATATGGTTTTTAAAGCCATTTTCCTATAGAAATTATTTTGCTAGGGAATTCAAGAAGT
TGTAGGTCGCTGGTTTTATGTATGGTCTCAAATCTCAAAAGCTCAAATGTATATGCATAT
TCAGCTGACGAATAATCGTAAGTGCTAGCTAATTTTCTTTTCGCTGCTGCTAGTGTCGTT
TCAAGTTGTCAATTGGGATTTAACACAGCAATCAACAATTAATGTTAACGGGGTCTAACA
TTTATTTTCACCGGGGTCATAGCTAGTAAGATAACGAGGATACGAGAGATTAAAAGAAAA
TCATCGGGTCGACTAACCCCGGTAAATGACTGTAGCTTCGCTCCGGGATCGTGCCCGGGG
AGAGGTGGCACACGTCAGGGAAGTGAGATGGCGGCGCGGGCTCGTGGCGGGGTCAAAACG
GCACCGATTTTTGGGGGAAACCGGGGGAAGAGATGGAGGAGTGAGTGGTAGGCGCATCTG
CACGGTTGGACGCGAGCGGGGGAAGCGGGAGGGCACGGGAGAGGCGGCGACGTGGGCGGG
GTCACGGGTTGCCAGCGGTTTTCAGAGAGTACTTTAGGACGAGAATATTATAGAAAATAT
TTCCGGCCATGATTTTTAAAGGAAATTTTTAATTTCCTCAATAATTCACTTGATTAAATT
GCTTCAACTTTTAATATAATTTCTAAAAATACATTATTAAATAATTTTTAATCCCGAACG
AAAATTGGGACGTGAGAGTAATCAGTTGGTTTGCATGCACAAGATAATGATTAGCTGTAG
ATTAGTGTTAATCGTGTGCATTTTTTTAATAATAGACCGAGTATTATGGCATGGATGAAT
ATGCATGCAAATTAGTGGCAGTATAATAGGAATCATGGCCAAATACTCGGTCAAATGGGC
TATCCGACACAGCCTGGCCTGGGCACGAAGACAAAGCACGGCCAGACCAACTCATCATGT
TGGGTGCCCGCTAACGGGTTACACCTACGTTCTAGGCACGGCGGGTTATGTTATACCGGC
ACGAAGGCACGATCAGTTCACCGTGCTCATCCTTGAATAATTTTATTTTGCTTCCCTTAT
CTCTTTGGGTCATGGTTTAGGTCATGTCTTATATGACTGAAACAAGTCTATTTATCTCCC
TTATCTCTTTAGGCTTGCTGATCGTTGGGTCGTGCTATACCGGGCCAGCATGTTGTGCCG
AGGAAGAGGCCCACGCATGACCCCACGATCATGTCAGACCGGCACGGGCCCGACAACAGG
CAGGGCGTGTTGTGCTTGGGCCAAGACAAACTTCATGTCGTTGGTCGATCGGGCCGTTGG
GCTGCAGTCATTTTGACCAACTATAGGTTGCTGCATTCTCTAGCCAATTGTATTTATTTA
GTCATGTATGCATTTGTTTAAAACAAGAAAAGCAAGCGAATAAAAGGTTGTTGGCTGTGA
GAGCCTAGCTAGCCACCAAAAGCCTCGTGTATTCTTGTTCTTGTACACTCTGTTTATGTG
TGTTTAGATTAGTGTGTTTGAGTGAAACACCAAACAATGAGCTAAGGGATTTGGCTCCCA
ACAAGATCCAGGGATCTACTTCCAAAATCGAATACTTCCATTGAAAGCAGAAACTATCGT
AATGCAAAAAGTCCCAAGTTAAGAGGAAACAACGTTCAACATGATCAGGTGTTCGAAAAA
AAATAGAAAACAATCGGTATGCAAAAAGTATTAGGTAGAACGGAAGCAGAGTTTAGAGTT
TATCTTGGTTGCTCGATCTACTTCGTTTGTACCATGCAAACAATGCACGGACCATGCGTA
AGCTGTGAAAACCCAGCTAGACACCCATATTGATCTACAAAAGCACAGCATCACGATGTG
TGATGGACGAAGAGAAGAGACCGGCTAAACTAGAACTTCCACGAAGGATAAACGGGCACT
GCAGAGACGGGCGACGGATAGAAATACTCTATATTTATTAAGTAGATAAAGGTTTATTCT
CTATGATTGACACGTGGGCCCCAATAATATGGAGGTTTCCATCGTGATATGCCACGTCAG
CACATGAAGTGGGTTAATTAAAGTCTGTTTGAATCGATACAATATATAGGATAAGCTCAA
GAAATAAAAATACATTTTGAAACTTTGGATACGTAGATGACACATCCACACAAATTTAGA
GATCACTGATGTACTTTACTCGATATATAGGTGCTGAAAAGCTTCTTCGTGAATGCATAA
ATATATATATATATATATATATATATATATATATATATATAGACATCAGTGGTGTATATT
TATGTGTTATCTTTAGTAGCTTTCTTTGGCTTTTGGGGTGCCTTTGGGGACATTGACAAT
GCAAGGGAATAATCAAGTTTAAGTGTGTTCACGTGGGGTTGGCCCCTCAAGCCACAACCT
TTTTAACCACATCCGGATATATATAGATCTTAACCTACCTACATATAAACATCATATCAT
GAACTCAGTCCAGCTACCTAGCAAAGCTAGCACATATGGAGTATGGACAACACATATATG
TTCTCTCTTGAGACTAATCTAGCTTCCTTTTTTTTTCACATATATTACGTACGTTACAGT
ACTACTCCGTATTACCCTACCATGACCATATGTGGAGACTTATACAAAATCACATTAAAC
TGCCAAGGAATTTTAGCAGGATCAAGTAATTTAACAGATAAAGATTCATAGTTGGACTAA
ATTAAGCATCGTCCAAAAGTGACGTTTAATTTCTGCGATCAGTTTTGATTTCTGACCGAT
CAATATCATGAACGACTTTTCCATCCATATATAGTACAGTTACAGAGTAATTGTGTGGAT
CGTAGACTTTTTTAGAACATTTGGATTTTAATCCGATCATCGCTTTCACGTTCCCTAGGC
AAAGGGGTTGTTTCAGTTCCTTCCAAGCAATGAGAGACTCGATGTATACTAAGAGCACCC
GCAATGATAAAGTAAGATACTCTCTATAAAAGATGTACATCTCAGCAATAGACTAGATTA
ATAGTAAATCACCTCAATAGTATGTCTACATGGGTATCTATAGCTCTCTAATGCATTGCC
TCGTTTTTCTCTATAGACTATCTCCAAGTTAGTAGATAGCTTTGCTCTCTCTCTTCATTT
AATCTCTTCCAAGTAGAAAAATATGCTGACATGAATCTTTTTGTAGAGAGGCTATAGATT
ATCATTGTGGGTGCCCTAACAAATTAAATCTGTTCTTGTTGCAATTAACTCCCAATAATT
AATGTTCTCAAACGCAGGCAGGAAAATGACAATGGAAACTGCTAATTTATTCTCCCTAAG
AAAGAGAATAAGAAAAAGAATACGTACATTGCACGTCGCATATGCACATTTGAGGTAGTG
TCGTCCATGGTAGACTTGGTCTACTCAATAAATCCATACAAATCTCCTGAAGATTATGAA
GGGGGATTATTCCCGGCAGCAAGTGTGTGTACGTGCTTCCACAGGATCTACATATGTATG
ATTGGACAACTTATCCATCCATCATTCCTACCTTGGACTAGCTAGCTAGTCCATCTTCAG
TCATTCCTTCTTTAATTACTGTGCCCATAAGCCAACCAGCAGCTTAATTATTTTCCAACC
ACATGTACAACGTCGTACTGCCAATTGTGACGACCTTCAATTCAGACTTTTCTTTTTTTA
AAGAAAATTGCGACGACGACCTTCGGGCTTTCCATTTTGTTAAACAAAAATACAGTGAAG
ACATGGACAATTGTATACGCACCTCCAACATACTGTGAAATTAACGAAGTCGATCATCAT
AAACATTTTTTGTTGTCAATGTATATATAAGTTGTCTACCACTAAATGAATAACTATATT
AGCCACAATAAAAAGCTATAAAAGAGAGCACATGTGTAAAGTCTATGACTTTGAATCTAA
GTAAGCAGGGTTCTCAGAAGGGACCTAACCAGCTAATTTACACTCAGTTCATAACCTTCG
TATTTTTCCACTAGCTATTACTTTGTTTCTATTCTAAGTTGAAGTACTTTGAGTTTGACA
AAATTTATATAGAAACACACGGAAACATCTAAAATGATAAATTTAATTTATTAAACTCAC
CATTAAATATATTTGTGTAATCACTACTACGCAAAACATTTTCCTGTACGGTCGAATCGG
ATTTTCCTGTCTAGAGCAAATCGTCTGCGAAAATCGCTATTTTTACGTGCAGGTGGCGCA
ACCACACGCAAAAATCGGATTTTCGCGTGCGGGTGCTTATGTCGCCCGCACGCAAAAATA
ATAAAAAAACAAAATTGAAAAAATGAAACCCTAACCCTATCCGTCGTTGCCGTCGCCGGA
TCCGCCGCCTGCTCCCGTCGCGGTCGCCGGATCCGTGTGGCCGAGGGCTACCGCCGCCAG
ATACGCGCGTGGGGTGGCCGCCGCCACCGTCACGCCGCCAGATCCGCACAGGGGGTGGCC
GCCGCCACCGTCGCGCAGCCGGATCTACGGGTGGGGTGGCCTCCGTTGGATCCGCTGCAG
CCGTCGCGCGCCACCTCGTCGTCATCGCTGCTGTCACCGTAGAGGAGGAAGGCCGGGGAG
GGCGGTGGCCACCAGATCAGCCCGGCGCCTCCTCGTCATCAGCCCGCCGTCCCGCTCGCG
GTGAAAGAAAAAGAGGGGGAGATGAAGAGAGAAATGAGAGAGAGAGAGAGGGGAATGGGA
GAAATTTTGGGGATGGGAGAGGAAGGAGTGGCCGCGCGGCCGGATTAAATGGTGGACGGG
TATTTTCGTATGTGGGCCACTTAACACGTCCGCACGCGAAAATAAAGCTATTTTTGCGTG
TGGACGTATTAAGTGGCCCGTACCAGAAAATTGTTTTTTCTGTGCCGGTAACTGCCCGGC
GCCAGTCCCATACTCCCATGATTATCCTGTGCGATTTTTCGTATGGCCTATCTTGAAACA
AAAGTGTCCCGCGTCCAGAAAAATGTTTTGCGTAGTAGTGAATATATTTATTGGTGCTAA
AAAATATTGCTAGGTTTTCGTATAAACGTAGTCAAACTTTATGAAATTTTGACTTACGAT
AAAACTAAAACACCTTGCATTTTCAAAAACGGAGAGAGTAGCTACTAGCCAGCACAAAAA
ATCATATTAAAGCTCAGAAAATTCCTCGGACATATGCATGTGACCCTGACCGCATTAAAC
TGATATCAATAAATTAATTGACACAAGTACATATACGTATCAAATGTTGTGACTGCACGC
AAGTCAACATAACTTCTCATTCATGTGGAACTATGTAATATTTAACACGAAGTTTCGTGG
AAATAATGATCTAACTGAAAGTTCTAAGCAGAGGATTGATTCAAAACACACGCATATGCG
TATTCGTTTATTTTTATTTTCAAATAATTGTCACTGTAGTCTCTGTTTGTTTAGAAAAAG
AGGTTCAGCTTACTCACCTGTACTATTTCAGCCTAAGCTGTTTTTTTTCTCATTTTACCC
CTAAATTATTTAAAATAGTTTAATTCACTGCTTATAACATTACTCTTCTTTATTTCTCTT
TATTATACAACTCAAATTTTAAGCTGAAATTTCGTAGATCCATATATAGATGACACTATT
ATCAAAGTTCCAAACTATTTTGAAAAGGGAAAAAGTATGAATTACACCCCCAAACTATCG
TGGTCGTCCGAATTACCCCCATAAACCCGAAAACCAATCATCGTTCACCCTGAACTTTCA
ATACTAGATAAATTACCCCCCTTGACCCAATCTAGAGCAGTTATGTCCAACGTGGCGCAC
GCGTGGCAATCCAGTCAGCATTTTATTTAATAAAAAATGTGGGACCCACCGGTCATACTC
TTCTTCCCCTCTTCCCACCCAATCTCTCTCTTCTCTCTCTCGCTCTTCCTCTCTCTCGCG
CGCGCAGTGCGCATGGCGAGGATGGGCGGTGGGCGTGGGCGGTCGGCGAGGACGGCGGCG
CTCACAGGCGCCAACGAGCTGGTACTGGTAGCGCCGGCCTAAGAGGGAGAGGGAACGGTG
ATGTGGCGCGCGGCAGCGCCGCCGGAGAAGGAGAGGCGGCCGAGCGAGAGGAGGTCGGCG
CCCTGGGCACCCGCAACGTCACCGTAGTAGACGCATGCCGGCTCCGACGCGCCGAGCTCC
CACAGGCTCGATAGCACAGCGGTGTTCTCCTCGCAGACGTCCCCGATCTTGATGTAGCTG
TAGTCGGCCGGCGGCAAGCCTCGGCCGGGCGCCCGTAGCTTCTCCCTCCACCTTGCTAGG
GTCTTCGCGAGGTTCTCCTTTGGCAGAGGAGACTGGAGGCGGAGCTCGGGATAAGAATGC
TGCCATGCTACCAACGTCGTGGGTGCCCAGGGCGCCGACCTCCTCTCACTCGGCCGCTTC
TCCCTCTCCGGCGGCACCGCCGCCCGCCACATCGCCGTTCCCTCTTCCTCACCGGCCGAC
ACTACCATTACCAGCTCGTCAGCGCCGGTGAGCGCCGCCGTCCACGTCGCCGTCCTTGCC
GACCGCCCACGCCCACTGCCCGTCCTTGCCGTGCGCGCTGCGCGCGAGAGAGAAGAGAGA
GAGGAAGAGGGGGAAAAGTGTGACAGGTGTGTCCCACATTTTTTATTAAATAAAATGCTA
ACTGGATTGCCATTCGTGCGCTACGTTGGACAAAACCGCTCTGGATTGGAGCGAGGGGGG
TAATTTGTCCGGTATTGAGGTTTTCGGGTTTAGAGGGTAATTCGGACGACCGCAATAGTT
CGGGGGGTAATTCATACCTTTTCCTTTGAAAAATTGTCATGCCTATTTGCTTGAAATTTT
AAACCCCAATGTTTAAATCAGGCTCAGTGCTTCGAATATATATATATGTAAACAGTAAAC
AATTCTTAAAATGCCAAGAGATAAGTTGTAATATGCATCTATCAATTATACCAATTTCGT
TGGTAAAGATGACTGATATAGAAAGAAAAAACCGAAATACGGTTCGGGAGTAAAGTGATT
AGAATATAAAATAGGTTAAAGAAATAGTTTAAGTAGTTAAGCGAACCAATAAATAGTTCT
GGACAGTAAAATGAACTCTTAATCTTCTTCTTTTTTCTAAGAGACAGTTACTTCTGTTCG
TGCACCTCTCTTATATATTTATATACTCCATCTGTCTCTAAATATTTGACGCCGTTGACT
TTTTTTAAATATGTTTGACCATTCGTCTTATCCAAAAAATTTAAGTAATTATTAATTATT
TTCCTATCATTTGATTCATTGTTAAATATACTTTTACGCATACATATAGTTTTACATATT
TCACAAAAGTTTTTGAATAAGACGAACGGTCAAATATGTGCTAAAAAGTCAACGGCGTTA
AATATTTAGGGACGGAGGGAGTATATGGTAGTTGGTATTCCATCCGTTCAAAGATATTTT
CGCTACATATATAGGAACCTTTTGAAAAGATTAATGATTATGATGCAAAGTCAAAAATAT
TCTCATTATAGAGGTAGGTTGGTAGTGTGATATATAGTAGATCGTTAGGGGTGGAAAGAG
AAAATAATTGATAAAAGTCACGTAGATAGATAAGTCTATATTTTGAAATTGAAACGGAAG
AAGTAATTAAGGACATCAGAGGTGAGATGTCGACATTTTTGTGTATATATGTACTGTTGG
GATCGGATTGACCGGCAGAAGAGTAAATAGTGGGTGGTCTACATGTACAGTTTGGAGTGT
TGGATGGATGAGCAGAAGCTAGCTGGCTGGCTGTTGCTTGACCGACCAAGCCATCTGGTC
TGCAGGTATCCGTGGATGATGGGATTGCAAGGAAGATTCGTGACAACACAAATTAGCAGC
TAGCTAGCTAGCCGGTTGTTGCCGTAGGTGACGGGGTCATGCATACATGCATCAATTTTA
TCTATATCGATGATGATTTTGCATTGAATTCATGCCGAGATCGAAAAATATCCCACAAGA
TCAAAAATATATATGTGGTCTCAACAGAAAGATCATTGTTTGTTTGTGTCCCCTGCAACG
CAAGCAAATCATACATATATGCTTCACTAGCTAGGTAGCTGCCTTACTGAATAGAACAGA
CTGTTTAATTCACGCTAAAATTAAAAGTTTGGTTGAAATTGAAACAATGTGACAGAAAAG
GGGTGTGTTTTCACGTTAAAATTGGAAATTTGGTTGAAATTGGAACGATGTGACAGAAAA
GTTGGAATTTTATGTGTGTAGGAAATTTTTGATGTGATGGAAAAGTTGGAAGTTTGAAAA
AAAAAGTTTGCGACTAAACACCGTGCAGGTACCCAACCCAACTTCCTCCTGTTCCTGTTC
TTGTCCAACTCCAGCTAGCAACAGCAGCTATAAATTAGCTTCTTCATGCCTCCTTCATGC
CTTCTCCCACGTAATTGGTGCCTCCCTCTTTCATTATATATAATCAATCGCACCTTAATT
AATTACGTGTAGGTTTTCTGCTGTATTAAATTGTTATGTTTTCTGTTATATATGAAAGAA
ACAAAATTATTTGAGTCTCGCTCTTGCAGTGTACGATTAATAATCGACAGGAAAAAAAAC
TGCCACTTATCATCAAACAGTACACACATATGTATGTAATCTCTGAAGAATTAAACAAAT
CAATATACATTGATATATAATATTTCTGAAACAAATCAATATAATACATGGATCACGTAC
AGAGTACAGTATATATATGTGTGTGAGCTAGCTAGCTAGCTAGGTGTCATGTCGTCGTCA
TCTAACTACAACACTCTTAACTCCCCTGACAATAAAATTCATCACCAGTAAGTGACCATC
TATAGCTAGATGCAAGCAAAACCAACAACTTGAATTAAAATTTTGTTTGATTTCTGGATC
GATCCTAGATGCGGCCGGCAGTGCTCAGTCCATCCTCCTCACACATTAATTAACTTGTGA
AAAAATGAAGCTAACTAATTAAAGCAGAGGGGGTGAACATATGCATGAGAGAGCCAGCTG
ATCGATGAGCTAACTAGCTATAGCCATATATATTTACTACTAGATGCAAGCATGCATGCA
AGAATTAATATATGTACTACTATAAACTATATATATGTACACTACACACTGATATGATGA
TTAATTAATTAATCATGCTAGCATGCATATGCAGGGAGAGGATGATGATCGAGATTAATT
TAGCTAGCAGGCGGCGGACTTGGCGAAAGGGCTGAACAAGTGCGGGGCGGTGGGCTTGTT
GGTGCGGTCGGCGGCGGCGGTGGGGGAAGCTCCGGCGGCGGCGGCGGTGGCGAGGCGCTC
GCAGGAGGGGCAGATGGAGAGCGTGGCGGCGGGGACGGGGAGGGTGGTGGCCATGAAGAA
GCCGGCGGCGGTGGAGTGGGTCAGAGCCCTGAGCTGCTGGAGCTCACGATGGAGGCGTCG
GTTCTCCTCCGTCAGCGTCTCGCAGCAGCGCTTCAGAAGCTCGCAATCCACCTCCGTCTG
CTTCAGCTTCGTCCTGCACTTGACCGATCGAGCTTCTCTATATTAATTATCATGCATATT
CTTCTTCAACTACTACTACTCCATGTGTAATATGTCTGTCTGTCTTGTATATATATGCAT
GCTTGCAAACGGGATGCCTAGGTTATACTACCTCCTATATAAATTACATTATATTAATTA
ATATATTAGTCAATAATTAGATAATTAGTATGTATTGGACCATCGGTAACTTTTGTTCTG
AGTTCGCCATTGGATACATCCACTGCACTACTTGATTATTAGTTGTTGCACAAACATGCA
TGCATGCATATATATAATAAAAAGGGAGAGGGCCGGATACGGATTTTCTTTTTTGAAAAT
TAATATATTTACCAATTAATAAATTTGGTTGCAAAATGAAAAGACATGTGAATAAATGAT
TTTATATGGCAAAAAGGGGGAAAAAAAGAATAGACAAGTCGACAGAAGGAAGCTAAGGAA
GTGGATAGAGAGTTAGAGGTGAATATGACCAACTAAACTAACCTGGCTCTTCTGTTTTGG
AACCACACCTCAACTTGCCTTGGCCTCAGGTTTAGCTGCTTCGCCAAAGCAACCTTTTGC
TTCTGCTCCAATCCATATTAAATCCCCAAACCAACAACAAAATCTTTATTAATTATTATA
CAGTGAAGAAAAAAAGAAACCGGCCTTCATTTTAAGTTTGCTAAGAAGAAATTGATTAGC
TATTAATTTTTCTTTTGTAAATGAACGACTTTACTATGTTATGGGCTAGCTAATAAATTA
TTTAAGTTGAGTTACAAAACTTACAAGTAATTAATTAGTTAACCTCATGTGGAAAGAAAG
GAAGGAGGAGTAGTTAGCAAGTGGGTTGATATGCGCATGCTTACAGGGTTGAGAGTGCTA
TGCTCCTTGAAGCGATCCTCCAGCAGAGCCGACTGCTCCTTGCTCAGCCTCAGCTTCTTC
CGGCTGTTGCAGCCCTCGTCGTCGTCCGCCGCCGCAGCCGACGACGAGTAGAGCGCCCTC
TCGTACTCGTATTCGTACTCCTCCTCTTCCGCCCGCACCACCTCCCTCTTCACCACCACC
TGCGGCTGCCCCCCGCTCTCTGCCGGGAGCCTCAGCGTCAGCAGGGACGCCGCCGCCGAC
GACGGCGCTTCGTCTCTACTTTCTCTCTGCCGCCTGTGGCCGCCGGAGCCCAGGGAGAGG
CCCAGAGCTAGACCCACGTCCTCATCATCTTGCGCCATCCACCACGCCAACAACCAAGCG
CTCTCTCTCTCTCTCTCTCCCTCTCTCTTGTGTGCTAGCTCTAGCTCTAGAGAGAGATGA
AGGTAGGTAGCTATAGAGACGATGTGAGATGAGGAAGAAGAGAAGAGGGAGAAGGGGGAG
GGAGAATGGGGGCATGGAGGCCCATACATATAGGAGAGGAAGCAAGGCATCACATTAGAG
AGCAGAGGAGACAAAACAAAACAAAATAAAAGAGACAAGTGGAATACCTACCTATTAGCG
GAGTAGTGATGAGGCACAATAATGCACTTCTGACTTGCCAATGTTGACTAATAACAAAAA
AAGTGCATGCTACTAGCATTTTGTTTTTTCATTTCTGCACATATATATATATATATATAT
ATCCTATTATTAATTATATGGGATACACGCTTAGCTTCCTTCCATTCTTCTTATAGTATC
TTGCTAATTAATTTGCTCCTAATCAACTACTCCTGCTTTATAGACAATGTATCCTATGCA
GACAAGTTTTTCCGTGCACGTACGTACAGCAATTAACAAGTACCGCAAAAAAATTTACAA
AAAATTGTACATGTATTTTTTTACATATAAAGTTTTATCTTCAAATTTATCATCATATAG
AGAGAGAGAGAAACTATTATTCTGATGGACTTATAGTGTTAAAATTGACATTTTTTTTTG
CTTTTTTTTACAGCTAAAATGTAATGAATTGAAATTTAAGATTTTACATGTAGCTGAAAT
ACTATTGAAATTATATGCATATTTTTTTCTAGATTTTATTGTGACCGAAATATATAATAA
CTTCGCCGCAATTGCGAATACCAAGCAATTTACTAGCCACAAAATTAATTAGTATTTCAC
TGGATATTATGTACATATTGAGACTAGACTGTTGAATTTATACTATATTCTGCACGCTAG
CCCTAGCTATTGGCCTCTTCTGTTCAATTTATTGTGCATCTTATTTTTCCCGGCCTCTAG
CTACTGACTTAATTAATTTGTCAATAATAATACATATAGATTACTGCTAGCTACAATTTA
TTAACAAATCTCTTGTATGTAAATTAATTAAGAGTTGATTGGAATGTTACATGCATTTAG
TTGGCTAGTGGAAAATTAGTGGAAATTATTCGTTTACATGCATGGAAGCTACCTAGAGGG
TGGGTGTTATTGTGCCAACAACACTCATCCTCCACTCACCCAACCATTTACTAGTCACAC
ACCTAATAAGCTCTATATGCATGGTGACTACTTCAAAGTAACTTTCTTTTCCTACTTATT
ATTAGGTTCCAACTTATTACCAAGAAAAGATTAATTGATCCATATATATTGTAGTATATA
TGTATGTATTGTTCCTGTTGTAGATAGGCACTTGCCATCTTTCCACACCATGTAATTGCT
TTCCACATGGGACTTTGTTGAATAGGGCCAATATAATGCATGGAAAGGTCTATTTGACGT
GGGACACGGGGTGATTAGCTCATATTGTAACTACCTTTTTAATGATGGGGGGTCCGAAGT
CACATTTCATCCATCTCATCAATCCGCACTCTCCAATTGGTTTCTCTAGGTATGCCTGAC
TGATGTACAGTAGGAGGCTCTTTCCCAAATTCCAGATAACGAAAAGATTTTAGTTTACCT
ACCCCCAGCACATGCTTATGTATAAGCAATTATATATATATATATATATATATATATATA
TATATATATATATATATATATATATTCATCAATTTTTTTCTTCTTCTCTTTGCTAGCTTT
TCATGATATAAGAGTGTCCAACTGTTCTTTTATACAATTGATCGAAGTTCTTTTTTTTCT
TTTATTGCTTTAGATATAGTTTCGCAGTTGTACTATTACTGGATATTTCTGCCACAAACA
ACTAATGTGCTGCAAAATAGAAGTTCAGAAAACAAAGTTAAAGCTTCCTAGTGAAGTGGG
TTAGCTTTGTGGCGACAAACAACCAATTAACATGCATGCATGTCCTAAATTAATTAAGGC
CGCAATGGTTGCTATATATCCTACAGCGATGTCATTGTGCCATGACCATCAAATCCTCAT
TAATCAACCACTTTCAAACTTTTTAGATGAACAGTATCTGCTTAATACAGTACATTATTT
CATCTTCAAGTTTGTTGGGATGATCATGAGACACTGACCGGACCCCATCATGTACATTGC
TTGAAACACTAAGGGAGCGTTCAGCAGGAGGAGATTGTGAGTGAGTTTGTCTCGTTTCCC
ACGCTCACGTTTCCCGAACTACTAAACGGTGTGTTTTTTGCAAAAAGTTTCTATACGAAA
GTTGCTTTAAAAAATCATATTAATCCATTTTTGAAATTTAAAATAATTAATACTCAACTA
ATCATGCTTTAATAGCTCACCTCGTTTTGCGTATCTTCCCAATCTTCTCAATCTCCTCCC
ACTCAAACTCAGCCTAAATATATACTCCATCCTAGCTAGAGGTGGACACTCTAACTGACA
TGCATGGGCCAATATATGCAGCTGGTCTGATTCCTCACTACTAGACCATGGCCTCATTGT
CTTGGTTACATGAGGAAAAGAAGAAGGCATATAATCAACCATGACAATCACTTAGATATT
GATGTCTCACAAGGAAATTAACAAACTGTTCTGCATGCACTGTGTGCTGGAAGTCGGCAG
AACATATCATTTGTGCGTTTGGTCATGTCCCCTCACTTTTGGCAATAATGATCGGTGTAA
CTGAAGAGCCTGGGCCAAAGCTAATTTTCTGTTTTCCAGTTATTTATATACGAAGCAACA
GCAACAAGCGTATTATGAAAGAGTTTGATAATTAAATAATAACTAGTTGATATCAAACGT
GTTGTTGTAGTGAATATAGACAACCAAGAATAGCCAAGAACCGAACATATCAAATATGTT
GGCTCAGCGCTTTTTTTTTCGAAACACATACTACATGCACATATATAGATTCATAGTGTG
TGCCCACATTAATCATTATAAACGAAAACATGCACAATCTATTCGCACCTTCGAAAACTG
TGCCGATATATTTTTAAATTAATGAAGTCATCATAACCACCTCGTTGTTGAGAGGTCACG
AGTATCGTCTACCAGCTTAGCTTTTTAAAGTCGTGGCTTCACGCATATACTCTTTTATAG
GAGTAACTGTATCTAGTGAATTGTAACCATATAAAAAATGGAGGGTATACTCGAGTAATT
TTCTGGAAAATAACATATATGTACAAATTAATCTTGTTTTAATATTTACTGTTGACCGGA
CTTATATATAAATCATATAAATTAACATGGGTGGACACATACGTTGTTTCAGAGTAATAG
AGTTTTTCTTCCAAGGAAGAGTACAAATTATTAGGGGATGTGCATGTGTGACCATGGATG
TGCCATGTGGTTGATATATACTTCTATATGATCTAAAGTAGTATTCTTGGGGTTTGCCAC
TCAGACAGTACGTACTAATTACCACATGATGGCGACAATTAGTCATTGTGTCATATATAC
ACCATGATATATGAAAATTTATTTATGGTGGTTGTACATTCTATATAGTTGACTAATATA
TAGGTCAATTATTATTATTTAGTAGTAGTAATTAGTAGTAATACTGATGACCAAGGTCAT
CCACGCGCCGCACACACATACAGTAGCTTAGGGACTAGTTTTAATGCATTGATTGGCTCC
CGATTCACACGTATGCCACACGGCAAACATGTATACTATATAGTACCCCTATGTAATCCT
AATTAATTAACCCCATGTTTATGTCTATCCTTATAGGAGTAGTTAATTAATAACCATATC
TTGACATCTTGTCCTCTTCAAGTTGTTTAGTTAATAAAATCGTCATCAGCTTCAGCCGAA
TCTAGCAGATCAAAAAGAAATAATTAAATAAATATGGAGTATCTATCTAACAGCATGATT
GCCACATAATTTAACTAGCTAGCTGAGTGTGTTCACAGTACGGCTCAAACCTGCATGCAT
GAACCAGCAAAGGCCTATTTTGGCGGGTAAATGAGTCGTTTCTTTTAATGTCATATATTT
AAATGGAGTTCATGGAGTGTTGTCAAAAACAGAACAGGTGTATATGGCCCCACACTATCT
CGACTTAATTAACTTCTTTACTTTGCACAAGTTTTACTTTTACATGAAGCAGCAACAGAG
GCACCTACTACATACATAACTAGACCTCTAGTAAACTTCAGGTGGACGGTAATAGCATTC
GTAGGCAAACCAACTTGAATGCTACCACGAAGTGAGTCAACAAAAATCTCTTCTCTCTCT
CCACACTTTTTTTTCTCCGCCTTCTCTCTCCCTGCTATTTTTCCCCCTCCTCTTCTCTCC
CACTTCTCCCTCACCACTTCTCTCCTCCTCACCAGTCACGTCTAGCCTCTCTCCCGCCCA
ATCCCTCTCTCAATCCCACTCCACTCCCAATACTAGCGATGGCAGGCGGCGGTGGTCTCG
GGCGACGGCGGGAGTGGCAGCAACAACGTCAACGAGAGCAGCTGCGAGCTTGAATAGCGG
TGGCAGCTACTCATGCGTGCGGTTCCCATTGCTGGCGGCGACGAGAGGGTGCAGATTCAG
CAGCCCCTCCCCCTCCCCCTCCTGCATGGATCCCACCGCATCTCCGCCCCCACGCATGCG
GATTCATCGTCGGTGGCGATATGAGGGGCAGATCGGGCAGCCCCTTCCCCTCCTATGGGG
ATCCCGCCGCCTCTCCGCCCCTCACGCACACGGATCCGTCATCGGATCGCGATTTGATGG
CAGTGGCAGCTTTAGCACGAAAACGATGGCAACGAATTCTAGGGTTTCTGGATTTTCTAG
ATTTTTTATTTTTTTGTCAAAATTATTTTTTTAGATTTTCACAAGAGGTTGCACTACCCG
TATGTAAAAATGTTGATTTTTGCATACACCTGGGTGTAGCCTTCTGTGAAAATCGAATTT
GACCGTATGCAAAAATCGATTATGTAGTAATGATATTTTCTAATATAAAAGTTGGTATCG
TTAGGTACCTATATATACATGTATTTCTAAAGTTGTTAATGCCAAAATTTGGTAAAATTC
TTTAGTGGATTTGATTAAAGAAAGAGCACAGTCAACCGATGGAAACTTATGCAAAAGAGA
CCGAGTTCAAGAAGAAATCGTGAAGATGATGGCATGGTGGCATAATTCTATCGAATTATG
TATGATTTAGTAATTTCCTTTTTTCTTTAGGAAGTGTTTATTTAGTGTCCGATCAGGACT
ACTCTTTCCTTTTATCTTTAGGAAATATGTGTCGTATCCGATATGGACTAGTATCTACTA
TCTACCCATGGGTATAAATATATACACCCGATGTCCCTATAAAATATCTTAACAATCAAT
ACAACTGCTCTCGGCGCATCGCCACCCTCTTTTTCGAGGTTTTTAGTTATCAACCGGGAG
AACTTAGCACCTGACGCGGGGCTGCATTGGCTTTCGATATCCGGCTAATGGGTAAGTCCT
ACGTTTTGTCAAGGCTGCATAGCTTCGACCTCTTGGATCGCTCTGGTTCGGCTGATATAT
TTGCCTACTTACTTATTATATATCTTAGTTAATCCAAGTCGATTATTTTAGGGTTTTCCC
GGTATCAGCTAATTAAATTGTTTTGTCAATCGAGATTAGCTAAGGTATCTACTACACTGA
AAATTAGTCAAAGGCTTAATTGTCTAGATATTATGTTTTTTTCATAATTAGTGTTGCATC
AATTGGGTTTGACCTACAAAGTCGTGCTTAGAACAATAATCTCTAGCATGCTTTTTGATT
GCTAATAAGGGTTTCATTGGGGTTTTAGCCGATGAGTTATCTGGACGTTGCATCGGTTTA
TAAGGATTACATGCAAGTTGGTTTTAGCCGATTGTAACAAAGGTTTCACTTATTATCTAA
TCATATGGATTTAATGATATCAGATCTCTCAGCCGATTATTAGAATATACATTGAATATA
TAGCCAATTGTTTAAAACCCTATCGACATTGGCTGGCATCGACATCGGCTAGGATCACTC
TATCAGCTCGTTAGCCGATCGGTTATCTGGTGATCAACATATTTATCTATCTTCTCAGTT
GCAGAATCAAACTGACTGGCACGCCCGCATCCTATCAATTTTAGGATCTGCACTTGAGCT
AAGCAGAACTCCCAGACCGTTGTGTTCATCGACACGGTTCACGTCAACGCAGATTCGGGA
CCACGGCCAAGTGCAGATTTTTTGTCGACACAAGTATATGTTGTTACTGTGCCCAATTAA
GTATATGTTAACACAAAGATATTTGCAATAAACCATTGATATGTTGAGCTTAATATGCCC
TTTTTTAAATTAAGCACTATGAAAGGCTTAATCTACAGACATTTTTTTAGCATACATCTC
ATTCTATGATTTTTTTTGTCAATCAATAACTCTATGCATATATTTGCAATAAATCATTGA
TTATCACTGGCGCACAAGTATATATCAGTGATTATATATTTTTGACTTAATATAACTGAT
CATATATATAACATAAATGTGAAAACCATGCTAGTTACAACGCAAGAAAGACTAGCTACA
TGAAGGAATTTGAGAGAACTAATTTATTTCCGTTTTCTCTAAAGCAATTAATCGATGATC
GATCGATAGAGTCGATTGAGAGATGAGACATATTTGAAAAGAAAAGGACTTTACTGGACA
GCATCAGCAGCTTACTGGACAAGGCCGGCCGGTTGCCTCCCAGCGAAGCAAGAAAACAAG
AAATTAAGAATATATATATATATATATATATATATATATATATATATATATAGACACACA
CTACTGGAGTAGTATTATTCTTGTTTCATGAGTGAGAGAAAAAGAAGAGAAAATCGTGTG
CCGACCGACCGTTGACGTTTCGTCAGGGCTGTGTTAATTTGACACGTTCACGTGCTGACG
GGGATATGGGGTGGTGTGGGTCCCACATTTTGCAATGATTTGCTAGTATCATGGATCGAT
TTTATGGGGGACATTCGTTCGATCTACTTTGGATGGTGGGATGATCACGACTTCCCCTTC
CCCCGCCCGGATTCCCTATGCCCACCTATACTAGTATACCCAGGGTTTACGTTACCGGTT
TACCACTAAATTTTGAGTACCATCGATATTACGGTTTTCGATAAATTTTGATCGGTTTTT
GATAAGTTTTAACTGAATTTTAATGAAATATACTGTTTAACCTTTGAAATTCCAATCGAA
ACTTAATTCTGAGCCGTGTCGAAATGTCAAAATTTTGCGGAATTTGACCGGTTTTCGTCA
GAATTGTGAACCTGGAGTATACCCATCATACTTTCATTTCAATTATGCATGCATGATATC
TGTTTTGGACATCATTTTGTCGACTATAATTTCTCCCATAACCACCACCTCCCTAAACAA
AACAGCATATAGAATTCTAAGAATATATGATTTAGAAAATAAACAAACGAACTATATATA
AGCAACAAGATGAAAAACCAGGTGTTCCATATCCTCACGAGCTAACTTATGAGATGTTTC
TTAGAATCTTGAGCTTTTCAAATATTACTCCTCGTTTCAGAATATTTTTTTTAATGAGCA
ACAAAGTCATAATTTTCAATTGATTTTCTTTAATAAAGCAACTTTATTTTTACCTCTACA
CCACTTTGAGAAAAATCCTGAAACATCCCCCCTTTTTCTCTTAAAAAGAAAATGGGGCAA
TATCTAACACATTTTTAGTTATTAGAAGGGCAGAGGGTGTATAACTATATCACTAGATTG
GGGAGAACAATCAAAATAAACTAAACTAGATGTGCCTAATTTGTGTTTTTGCTAGAAAAT
ACAATATATATTTTTTGTATTAACAGGGAAACATGAGACTAAACTATGGATATAGATCCT
GCATCCAAAGAGTGCATTCAACTTTTGTATTCAAAAGAATAGAGTTTGCAACAATTTCGA
GAACCGCCTTTTTTCATTTGGATGTTTATGATTTTCTTGTTGGCTAAAGGATTTCAATTC
TTTAGTCTCCAACTTAATGTAAATCAACAAAAGGTACTAAATTCAAATTGAAAATTCACA
ATTTGGGGAAATGAGAAAAACTAGTTCATATTTTGTTGGTATAGCACCCCAGTCGATCAT
AACATGAACCATTTGAGCACATAAAAGTGTGGAGGCAGGCCACTAGGTGCATATCCACAT
ATGATCCGTAAACAGCAAGAGTAGGCAATCATGAGACTTTTTCTGTAATTGCAATGAAAA
AGAAAGGGATAGGGTACAGATATATATCTTGGTAATTAGGGGAAAACTAGCTAGCTAGCT
AGTACTACAGTTATCAAATTAAGATTAACATGCCTATCTAATCCTAACAAGAAATTGCTG
TATACTACCTCCGTTCTAAAAATAAGTGCAGCTATAAGTTTTCGTGTCTAACTTTAATCG
TCCGTCTTATTTAAAATTTTTTTATAATTAGCATTTTTGTTGTTATGAGATGATAAAACA
TGAATAGTACTTTACTCGTGACTTATGTTTTTAATTTTTTTCAAAAAATTTTCAAATAAG
ACGAACGGTCTTAATTACTCCGTGTGCAGTGCCTTCCTCGTCATCACCACATACCACACC
AGGTTACACAAATTATATACTCCCTCCTTCCCTAAATATTTGGCGCTGTTGACTTTTTCA
AACATATTTGACCAATCGTCTTATTCAAAAACATTTTTTTTGAAATATGTAAAACTAAAT
GTATACATAAAAGTATATTTAACAATGAATCAAATGATAGAAAATGAATTAATAATTACT
TAATTTTTTTAAATAAGACGAATGGTCAAATATGTTTAAAAAAGTCAACAGCGTCAAATA
TTTAGAAACGGAGGGAGAGTACGTAGTAGTATATATATCCGTGGTATGAAATAGTCCAAA
CAATACGTAAGACATCTTAATATAATTTGCTTTTCGTGTGCGTACATGTGACAATTTAAT
GATGATACTATATATCGTGTTCTAAGTCCGATATCACTGAGTGCAAACCTAACCTAGCTT
TTATATATGCTAGCTTGTTGGTTTTGTTTATACATATATGAAACAGGACATAAATATTTT
AATTATTTGGCGCCAATAAGTTACTTTTTCAACATGCCATTCCATTGCGTCGTCACATTA
ACACACGAAACGAAACTCAATGTTTAGGACATATATATGTATGTGGAAAGGGAAAGTCAA
TCTGCAACTTATAGTGCATGCACCGTATTACTAGCATGTTATCTAAATAGTCATAAAAAA
AAGTTAATAACATATATATTAAGGGTCTGTTCACTTTGATGCCATTTTCAACCTTACCAA
ATTTTGATAAAGTTACCAAAAAAGTGGCTGCATTTAGTTATTTTAGTAACTATATAAGAA
ATCCTGCCAAAATTTTGGCAAAACTATGCCAAAATTGTTTTGGTAAGTTTTTTTTTTGGC
ATCAAAGTGAACATGCCCTACGAAATTATATATATGTTACTCCACCAACATACAATTGAT
ACTACATTCAATTTATTCATTACATAACAAAAAAAAGTACAAAGCTGGTTATGAACAATA
CATACCATTTTATTTCTCTTTATGTAGATATTATTTGGACTTGAATGCACCAACTTATTT
TATTTCTCTTAGTTCTCGATTCAAAAACTTAAGTTTTACACCATGCCCGATTCGTAGGTA
GTCCAAATAAACTTCAACACACTCATATGGAAGCCATGCATAGTAAACAAATACAGGTCC
TTTGCTTGTTAGTTACAAAATAGTGTGGACATCATATAAGTTTGCATATGCGCGGAGATG
GCCTAACAACACCTTATGCTCCCTCTCCCACTAGGTGCCAGCACCACCACAAAACACCTC
ATAGGGGATGCTTATAGGTATCCGTTTTTAAAAACCGGCATCTATAAGACAGTTTACATT
CTCATGACCCTCTCATGTGGGTCAAAAATAAAACACCAGAACCTATAATATATTATAGGT
ATCGATTTATTTAAAAACAGTCTAGATAAATATATCTAGACTTGTTTTTAAATAAACCGA
CACAGTATATTTAGTGTTGTTTTTTTTCTTAGAAAACCGACACTCTGTAACCAAGCCGAG
CCGAACCACCGAACCATTGGCTTTTTATTAACACACCCTGTAACCAAGTCGAGCCGAACC
ACCAAACCATCGGCTTTTTAATTAATAACACACACCTCCCCCTCTCTCTCCCTTATCCTC
TCCTACTCTTAGTCTCTCCACTCATGCCCAACGCTTCCTATCCTCTCCCTCTTCCCTGCA
GGCGGAGCTAGAATGAAATAGAGGGGGCTGCCACTTGCTTAATTAACTCTACTTTTTAGA
TCAAGTTTAAGATGATATGTGTGTCTAAGTTTGAATTGAGAAGGGTGCACACATGGTAAA
AATAGGTGAGATATAGCTAAAAGAATTTCTTGGCCGGGTTCCTGAGCACCCCTCGCAGTA
AAATAACAACAAACGCATATATATATTATTGTCAAACCAATTAATTTGGAACCAAACATG
CATGATAATATTGATATCAATAAGTGAAGAAAATATTATTATCTCCATCATTGTTTTACA
CACCAAAGAGGAAAGGGATATGGCATATTCATGGGTCAGGGTTATGTCGACAGAGGAAAG
GACACGATTCTTTATCAATTCTAATCATGTCTGTCTACCGACAATTCTTAGTTTGCACGC
ATGACTTAACAAAGCAATCAAGTAATCATCAATCCATTACTAAAACATAATAATAATTAA
TAATAGATCGGAGAACTTACTCCCTCCGTCCCATAAAAAACGAATCTAGAACCAGATGTG
ACACATCCTAATACTACGAATCTAGACATATGTAACATATTCTAATACAATGGATCTGAA
AATATATATGTCTAGATTTGTAGTACTAGGATGTGTCACATCCGATATTAGGTTGATTTT
TTTATGAGACGGATGAAGTAGCTGATAGTACGTTGTATGTAATTCCTTCTCCGATATATA
CTTTTAATATCCTTTTCAATGCAGCTAGCAATGGCCACATGGCAACAGAGAAAGTCGTGT
GTATAGTGCAACATATGGGACAAGTATATCCTCTTGAGTAGATAGATAGATAATTCGATG
ATTGGGATTGCGACCGTGCATAGGAACTAATCGACAATTTATGATGATCGATGATGATGA
TTAATCATATGCATATGCTTTCTCTCTCTCTCTCTACCTGAGTGCTGCAGATATAAATAG
AGAGAGAGAGGGCAGGAATAAAGTAGGTAACGTAGCTTTTGGTCGATCGATCGGTCGTCA
ATTATTGGCAAAATTAACATCAACAGTAGTATAGCTACTCTCTGTGTGTCCCTGACCTAA
CAAACAATCACTAGTGATAACGACTTAATTGGCTATATCTATCTATCTATAGGTAGCTTA
ATTATATTAGCTTGGGATGAGCGAGGACAAGAATTAAGCTAGCATGCATGCATGCAGGTC
ATATCGACCAGTGATCGATGAATGAAATTAATTGTAATTCCATATAAACATGCATGTGAA
TATATATATATATATATGTATGTATGTATGTATGTATGTATGTATGTATGTATGTATGTG
CTGAGATCGATCGATGGGATCTGAATCAGCTAGCAGCTCCCAATCACCATCAACAAATCC
TGCACAATCTCTGATGGGTCACTCTGCCCGGCCGCCATGCAAAGCGTTCTTGCAGCATGG
CACCAGCAGCAAATTGTAAGAGACAGATAGACATATCAAATGCAACCAATGATCCAATCC
AACCAACCATCTCATCTCATCTCCAGTTTTTGTGGTCAACATGCTTTTTATCATCATCCA
TACCCTTGCCAATGAAGATAATTGCCAGAAAATGATGGGACCAATTAAGCATTTTCTTTC
TCTTTTCTCCCTCCCCCCAATTAACTACCCATTGCATCTTGCTATAGCTGTAGGGTCCAC
TAAATTAAAAGATATTAATCTAGTTAATTAGTTATATGTAATTTTGACATTTGTTATAAT
TTAACTGTCACTAGCTCAATTAATTAGTTGTCACTAGGAATTTGTTAATTCAATAGATGA
GTAGTAATAATAATTAAAGAATTTGTAACTGAGGAAGAATATTAAGCTGAAACTGGTATG
ATCTATCTACCTATCTATCTGGTCATCGGTGTGAACAAGTGCACCGAATTCTTGGGTGGA
GAGTCGACGAATATCCTAGGTAAATAAGGCGGCAAATCTCACCAAAAACGACAGGTGTGT
TTTATTTTCCATCTCCATGTGCCAAGTGTTGCTTGGTTATTAGTACTACGTACAGTAGGT
TGAATTAATTGAATACAATGCATGCATGATCCATCGATATGAGTATATAATTAATGGGGC
CCTGCCTGCCGGATCGAATCGATCCTAGATTTGCCACCGATCGAATAATGAATTTTCAGA
CAAAAGGGATGGATCGGAGAGAAAAATTCTGATATTCCCAGATATATGAGTATGGCCTGC
AGTTCCTGTGGGCCTGCAAATGATTTATACCATCTCAACAACTTTTTTTTCTTTAAGTTC
ACAAAAAGAAAGAAAGAAAAGAAAAGCAACACTTCATCTATTGATCGATCCCTAACACGC
ATCATCGTCACTTTAATTCTTGGTGGTTTCTACAAGCTAAGTGTTCTTGGTGGTCCATAT
GCTCTACAAAGTGTTCCAAACAATATAATATAATTATTGGTTAATCCCAAGAATAGAACA
TATAAATACCTTCAAATGATATGTACCTCTTGTTGGATATAGCACTTCAAATCTACATGT
ACTCAAACTAGCTTGATCTGGATTAAAAATATATACTAGCTAGTATATGTTTTCTAAGAA
ATATATATAATGGAATTAACCTGCACAAGTTGATTAGTTAATAGGTTTGAGATTCCTTAT
GTCTTGCAGCAAGTAAGCAAGGCAATGATTGATAATAGCAACCTATCATTAGGTGCAAAT
CTTTCTGCTTGGCTTGTGTCCGTAAGCAGAAGCAATAGTGGGGGCTATTAGGAAATTCAG
AGAGCATGCAGGCCCGGCAGAACAACCATACCTCCACTTTGCTTTGCATTGCATTGCTGC
AATAACATATGACTAAGACCAATCATTTGGGCATTTTCAAAGTATTCATAATATGTGGTT
TTCAGAAAGTGACTTTGGCTTCTCATTAAAAAAAAGGGAGAAAGGGACTCCTGATAGCAT
TCATTTGTTTGTTTCAACCAATGTTTCTTCTTCTTTTGTTATCAAAACTTGACCTAAGGA
CCTATTGCACGTTCGATCACTCACTACCTAAAAGGTATGTGTGTGACCAAACATTCAGTG
TTTCTTTTCATTTCTTTTCTCTCTTTTTTTTAAGAGAGTGAGAGAGAGAGAACCAAACAT
TCATCAGTTGGAGACGTTGAACTTTATAAATGGCCGGTTTGATGTCTACTACATATCATA
CATCTTCTCCTTTGGAAAAAAAAAAGAAAAGGCATGTGTTGACTTGTGGATTGTGCGGTG
GAGAGCGCTATTCATTAGGTGAAGTAATCACAAAGGTCATGATTAACTCCATTAGTTAGT
TCTGAGATAAGTTCATTGCGTAATGTGTACAGATAAATTATGTGATCTTGACCAAACATG
ATAATGTTCTGAGAGCTTTCTTTCAGCTTGTGATATGCATTTCAATGCGGAAAAAGGCAT
GAGCCGATAATTTATTATATGATCCAGTTATCAACTTGTGTGATTCTGTCCAATAAGTTT
GGAATTATCATGGTAACTTTGTCTACACAAATGCTGATGCTTCACCGTAATATACTCTCC
ATTCCAAAATATAAAGATTTCTATGTTGTTTAGCAAGTACAAAGGTTAGGTCGAAAGAAA
TCTTTTGTCACTTCAGTTGTTAACTTTTAAATTTTGAATTACTTAGATCCTTTTTCTAAG
CATATAATTGATTGTGGAATCATGGAAATGATGGGATTTATGGAATATTGGAATCAACAG
AGAAATGCTTATATTATGGCATAGAAATTCTCTCCCTTCCCATGAGATAGCAATCGGCTA
TATCGCATTGAATTGCTCATGGTATGTGAATGGGATTGACAGTCAGGAAGAGATAATAAT
TCTTAATTTACAGGATGAGGCCAGATGAACGTAATGCTCTCTTATCTGAAAACGACCCCA
CCAGTAATCAACCGTGATGTGAAGGAAACATTCTTGCTTTCACTAGCTGATTAAGACCGT
GCATGTAGGTTTTGTGATGCAAGGATATGTATGGGTGCCATCCTGAATGACAGCATTCTC
AGCAGATTTTGGCTACTCTATTAGGCATGTTCAATGGTAGAGACGGGTATGGTCTCTTAA
ACAATACAAGATTATTTAGAGACCATGTTTTTACAATAATTGAGATGACATTTCTTTTGT
TAATATTCTTTCCATATTTATATCCTCATGCAACCATATTTTCATATTATAGTGACTAAG
AGTCGTTGTTAAGCCGTTGTCATGCATAACAACGATGTTTTGTCTCTCCTCTTTCTCTTT
CCTCTATGTCAACAAGTATTCCTAATTAGCAACGCTAAGAGACCACTATTAATAACCATT
GTACATGCCCCCTTATAGGAGTACTAGTCTATTTACTTTCTGTAGCTTCTTCAAAAGAAA
AGGTCGGATTTATTTCTATTATAAAAAAAAGGTGTATTTAGTTTCTAGCTGAAACACAAG
AGTGAGAAGAACATGCTCACCAGATGAAGATTCCGATTCCCGTTTGGCTTGGGCTTTTCT
CAACATTGCATTTGGAGGATGGACGATGGGCCAGAAGATGTCAACTTACATCAAAGCCTC
AATCAACAGTTCCATCATATACGATATGACAATCCAGAGATAAAACTCATATTAGACTGC
AGAAGCGACGAATCCATCAGCATTCAGCAATTCAGCGTTCAGAGCAAATAAAAACAGCAC
CAGCACGCAACAGATAGAGCTCATCGAAATGGGCAATCACATCATTTTGTTGAAAAGCTT
CAGGCTGGAACTCAGTGAACGATTTACACAGGTTGGGCACGGAGAGACCGAACCTTTTTT
CTCTTTCCCTTTTTTTGTTTGTTCTTAATATCGTCCTGGCACTAAGCAGCCTTTTTTTTT
TTTGAACTGCTCGTCAGGCATCTGCCTCAAAGCTAACATCTCCTTGACCTGTACAAACTG
AAAAAAAAAATCTATCTAAGCTGCCAGCTAACATTGGTGGCATTTTGTTGTCAATGGTAT
CACTCTCGGCTGGATATATTCTCTACACTTCAGCTCCCGCTTAAACGCCTCTTGTACTTG
TTTTGCACAAGGCTGAGTAGGAAGTCAATGAATATATGCTCATAGCCTGGCATTTTCCCA
TATCCTGCAGGATTTCAAGTACAACAATCATATAACATGATCTTGAGGATATATGACGTG
CTGGTAGCAAAAAGAAAGTGACCCAATAGAGTAACTAATTCCAGTCATGTTAAATGAAGT
TAAAAACTCCCCACAAAAAAAAAAGAAGTTAAAAACTGATGCCCATCTCAGTACAATGGC
AGTCATGTCAATCTCTATGCTCTACGTATGCACATATCCACCCAGGAGGAACTTCCACAG
ATATAAGCATATGCATGTACAATGCATGAGCATGACCTGCTGACACCGCTATGCTTAGCT
TCAACGCAAAAAATGGCTATAACATAATCCAATCTACAGATCGGTGTAAATCTTCCAAGT
AATTAATACAATGTTACCCTTAGCAGGTATGCAAACGACAGCTATATTCTATGGTAACAC
AATCGAATCATTGGTAAACTGTCCAGAAAATAGTAGAGCATTCATGGTGGCAGAGCATTA
GAAAACTGCACAGAGCACCCCCTACTTGACCACACACAACACAAGAATGTGACTCACCAG
GAAAATAGTTGATGTCAATGACATAGTACCGATCCTTTCTTCCATGCTCTCTAATCATAT
CGAAGTTAAACAGTCTAAGACCCTGAAATATTTTACAGTTAGGTATAACAAATGATAAAC
CAGATATTGTTAACATGAATGGGATTTACTCATACCAGTCTGCGCCGAAGCTCCCTCCCA
AGTTTCTCTAGAAGCGGCTTTGGAGGAAGTTCTGTCATTTTATGGCATTTTGCTCAGTAA
CATAAATATGTTTATAATTTGATAATTGGAAAGTTGGTATTCGGTCAGACTAAACAACTT
TAACAATTGAGTTGTTTATTTCCCTGGAGAACCACCAGGGAGCTGCACTAGTTGATATTT
TTAGTAGACAGATTTAGCAGATAGCTTATTCATCAGACTAAAATACAGGCTTATTAGCCC
GAAAGGACTCCTATCATGCCCATGAAGCAAGCAACTTGGAATAGTTTAGACCAAACTAAA
AGGAAACATTAGGTATGTGCCACTCTAAAGTTGCAAACTGAGATACGCCATTGATTTCCT
GTTCTCTACATGCCACTCCAAACTCCCAAATTTGTAAGGTTTGGAAATATGCCACTATAC
ACCCAATATGGAATAATAAAGGTCTGACAGCAACACAGAAGGCTCACCAGCAATAGAAGG
GTCAACTTCTGCATCTTCTGCAGTATTTGTAGCACAGGAAACTCTCGGAAAACGGAAGAT
GCCATCATTGTTTTCCAGATCATAGATGTTTACATCAGGAAGAGAAAATCGGCGAACAAC
ACGTATTGTTTCACCAACAACATATACCTTAAATAAGATCCCACCTGTACAACAAAAAAC
TCAGCACTTCAATATCCACATTTGAGGAAGTGTTAGGACAGATAAAAGATTTGGAAACAA
GAATTGAACATGATAAATAAGTTACCATGATTGACAAATTCCTGGAGAACCAGAGGAGGA
TCAAGCATTGACAAGGATGTCTCCACATATGCAAGAGATAGTTCATGGGATTTCGATGTT
CCATCAACTACCAATGGTTTGGCAACTGTATATAGAGTACTATTCTGATCAGAATCATGC
CAGAATTTTGCCATCCATTTTTTAACAGATTTGATGAAATGAATTGGAAATTGATAACCT
AGAATTCCTCTATATATATTCCTCAAAAAGAAGACTTAGTGACATAGATAGTGTGCTCTA
ATTTTAAGGCTGAGCATGGATGTAGAATAATTGTATAACTCACCCAAGGGCAACGTTAGT
CCAGCCTTGGCAACTGCAGATGGTATAGACAATGGGTCTTTCATGATAACCAGCTGTCGT
GGAGTGCAAACCTCACCTGCATTGGTTGATTGGTTGAACACAAGAAATAACAAACAAAAG
GCTATGCATTTTTCTTGGTAGAGGAGGTATGTAATTTTCAGACATAAGCCAGTATTAAGA
TTTGCAGTTTACATTTTTAGAAATGCTAAGAAACTACTTTGCAAATTCAGGAAAGCAGTG
CAATATAACAAAGACTTATCTGTTTTTACAGTTCCACTAAATTTCATGGATAATTACATA
ATGTGGGTATTAATATAATGCTCTCTTCTTATCCCCTATTTTTGTACTGTGAGCGAAGGT
TCTTTGAAGGATCAGTATTACTGTTCTACATGGTAATCTCATGCGTACAAGAGTTAAATC
ACAACATTAACTTGGACTAAAGTGAATAGTAAGAACATTGAAACTATAACACAATCTCTT
CGATACCATATGAGTACCAACATTCAATAATTATATGCAAAACTTACCATAGGCATTTGA
TAAGTTCAAATCAGCAACTTCTTGAAGCATTGACTGGCGATTGTGCAAATGTTGAATAGC
ATTAGGTGGATCAAGGACAGTTACTTCTGGATGTTCTTCACGATAATCCTTCAAGAAGAT
GAAAAAGGTCAACAAGGACAAAAATGAATTGAAGAGTGTTTACTCTTTCTTTGATCGAAT
CAAAGTTTTTGCTTTGGTGCTCAAGGACTACCTCCAAAACTTGCTGCCACTCCTTGTCAG
TAAGCTGATAAAAAAGGGAAATCAATCAGAAAAAAAATTATATCTTAGGCAGCATGGCAT
ATACAGGAAAAAGTTTTTAACATATCTGATAAGATTAAGGCAGTGACAAAAGGCACAATA
TGGTTGTTTAACAAAACCTAACTAATATATGGCATACTGTTTTTGATTTCATGCATGCAA
AGAGAGGCATGAGGACTAACCTTGTGCAATATAATATCAAACGGGCCTTGTTCAGAGAGA
GGACGAGTCTCATCAATTGATACAAAATGAATGCTCTTCTTCCTGAAGGAAAAGGGTTAA
CAGTTTAAGGAAACTTGCAAAAATTTAACATAAAGAAAAAACCTAATGCGAACACAGTGT
ACTGTTCATAACAATGTAAGCTTGTAGTCTATAAGAAAATAGTAGGAATAGTTTCAAAGG
AATGAGGTGTGATTATTTCAGGCAGCTTCAAGCTTTTTCTTGTGTTAGCTAAGAAATGCA
TTGGATCGTACTGTAGTTACTATTGATGAAAGGATTTACTTTTGACAAAGGAGCACAGGT
TATCCCTGGGCAGCGGGATATAATCCAGATAAAGGAAATGCTTAAACTAAACTAAGACAA
CTTATGAAACACAATTGAAGAATTGACGGTAATTCTTCTCAGAAACACAGGAGAATTGTG
CTTCATTTCAGTAAGAAGAAAGAAAACTTACAAAGGAGGAATCAAGAGGACCATATAAGA
AACCACACTCCCAAAAGTAAGAAACGTGCCACACACAAAGTGTTGACCAGATCACCCAGA
AATAGACTAACCATCCGGAGCAAGTGACCATATGAGAAGCTCATAGAGCGCATCGGCTCC
AGCTAAATATGAAAAGTTAGTTTTATTTACTCTACCTCTATTTAATATTGGCTTTCTGGG
AAGACATTGAATACAACTTGAATACCAAGGAAAAATTATGTAGCAACATAAACTCTCAAA
CCTTCCTCCTAGACAGTAGCATTAATCAACCAGTTGTTTAAGAAGCTAAGAGAGATGATG
TTATTAAGCAAAGGGAGGAACAGAATAAATACCCCAGAAACAACATATCTGTAAAATGAT
TAAATAAACAGCATCAACACAGTTTTATTGAGAAGTAGTCGCCCCTACCCATTGTTCTGA
ACAACATCCTATAATGCCAATGTAGCACTCAGGTATATGTTATCACTGGCATCAGCATAT
TGTCTAGTGTAGCATCTTTGTAGTTTGTTGGCTTGGAACCACATGGCAATTCCCCTGATT
TTGCATTTTAGTATATCTAATAAAAAATAGTGTATCGATTTTATATTCTGGAATATCGAT
ATTTTACTATGTGATCTGTTGATTCAATCGCAAATGTAGCCAAGTATACCATCCTAACTA
AAGGCATACACTTGTCAGAACACCTCACTACTTCTCTACTGCTACATCTTACCCAAACAC
CACTAATATTTTTGTTCCCAAGAGGCTACAGGTAGGGGGGAAAAACATCTGGATGTCATC
AATTGTTGTGGTAAAGCGAACTCTATTTTCTTTACAACACATCATGAGCTTGTGTATAAT
ACTGACAACAGCTTTAATCTTTGAGCTAACACCTGACTTTAAATTCATTCCAGAATTTTT
TACTGTGTTTTGGAAGCATTGAAAACTTGATCACTTCAAGTCTTCAACAAACAAAATATG
ATGCTTTAAAACTATTGCAGACAAAAAGGCATTTTGTAGGGTCCTTGAAATCTAACCTTT
TAAATGGCAAAGGAGACTATTTATGTATAAATCATCTGATAATATTTATGAATAAATGCT
TCCTATAAAATATCAAAGGAGACTACCAGTAAATCTAGAAGAATAAAATCTCTCTTTTTT
TTTCTGAAGAGAGTCATGGTTCACCAACCAGGAAAAAAGTACACTTCCTATGCTGCAAGC
CTGCAACTACAAAACAGGAACCTATCATTTTCATGGATTCTATGCTGGAAGAGAATGTAT
CAATGCATAGTCAAGTCAACACGTGCATACTATAGTTAAATTCAGGTCAAGCTGATTCAC
GGAAGTAAATTATACTTTGGTGAATGATCTGATTTTTTTCCCTCAGGCCGTTTCAAAGAC
CTGAGAGGTGTTTATCCCCAAGAATATTCCAATCCCATATACCAACCGTAGGATAGACGG
ATCGCATATTAAAGAAATGCCAACATTTCCAAGTTGACAAGGAGATAAGCTATCACAAGC
AGTCAACAACACAACAGAAACGTAACTGAGACTAGTGATTAGTACAGGACATATAATTAA
GACGCCAACCTCCCAGTTTCCCTCCCTCCCTCCAGAAGTAGTAAGATAATACTGAGACCA
ATTGTAGCTACCATCTGTCTCACATGCATAAGAGCCACTCTCACTATCCACTAAACTCCC
ACAACATAATAATAACTAACTCACTAATTTAATCAGTACTTACAGATTCAGCCAACAGCA
GTGATTACATTCCCATTTCAGATAAGATAAATCAAGTTAGACTCTAATTAAATCGCTTCC
CTGTTCTTGCCTCACAATACTAAAACACAATCTGACCGTGGATCCATCACAAATGCACAT
GCCATCTGATGCACTGAAATTAAGCACCATTAGGCCTTAAAGAAGCGTACTAGGAGGGCT
TCTCTTCGGTTCAGAATAAATAAATAAATAAATAAATAAAAAGAATAGACCATTTTTCTT
TTTATTGTCATGAAATCCCCCCACAAGACGAAGACGCCTCCTCCGAGAGCCACAGAAAAG
ATTCCAAATTTGACGCGGGATCACAACTAAAGAAGTTACCTGGCGAGCGAGAGCAGCTTG
GGCTGGAGGAAGCTCTTCACCTTCTTCTTGGTCAGGGCGTAGCCCACCACCAGCCGCTGC
CCCGCCACCGCAACCACGGCGGCAGTGGCGGCGGCGGTCAGCGGCGGAGACAGCGGCATC
AGGTCCGGCGCCTCCTCCACCTCCCGCTCCTTGTCTTCCGACGCCTCCTCGTGCACCCTC
ATCCCGACGAACCCTAACCCTAATCCAACCAAGAATGGCGACGAGAAGGCCACAAAGAAA
CACCTCAAGAAACACAAAATCGAGAGAGAGAAAGAGAAAACAAAAACTGGGGGGCGATTG
CTGGAGAGGATGAATTCGCGAATTGAGAAGATTGGGGATGAAGGATTTTTGGGTGGATTT
GGGGAGAAAAAATTTTGCAAAGTTTGGGGGTATTTTTTTTAATTATTTTTGTGAGGTTTA
ATGGCGGAGAGGAGAGGAGGAAGAGAAGAAGAGCGGGAGGGTAGTATTTGTAGACGAACA
GCCCTTTCTTTCTTTGTTTGTTGCTTCCAGCTACGGATTCTCTGTACCCCCTTCTGCTGC
TTACTCACCAAAAGTAACTAGATACAAATCTGTTGGTGGCAAAAAGCTCGAAACTCTTGC
CTCGGATCAGCTGGATCCGGATCCAAGTCGAGATAGACTTTAAGCTTATAGTGTAAACTT
TTGTCTCGTTAAAGTTATCATCTATGACTCACCCAACAAAAGTGTAAAACAAACATATTG
GTTCTATATGTAAACTACAAAATAGCTAACCATTTCCTACTTATCTAAGGAATATAAAGA
CTCATCTTTAATCATGATATGTTGATGGTATAGTCGTGGACAAAAACATTTGTTTATTTT
TTTTAAGCAAAAGACGGCAGGAGCTCTGCCGGATATATTAGAAGGAAAAGCAGTTACAGA
GGTCAAGAAAGAGCAGACCACTAGGTGACATTTTCAGTTTTCATTTTCAGAGATTTACAT
ACATGATGCTATCAACTAGAGCTAAGCACAAGCCTTTATGTATGGCGCAAAATCTGAATG
GCATCTATATTTTCCTTTACTAAGAAAGCTACTTGGGTGGCACTTAGTTGCTTTTGATGG
AAAATTCTTCGATTGCGCTCAAGCCACACCTGCCACCAGGTTATAAGAAGTGCCCCTATC
AGTTTTCTTCTTCTCCTTCCATAAGTTGAATGTATGATTGAGGTCCACCATTCTAAAATG
TTTGCATCCTGTAGTTGATTTGGGGTCTGCATGATGTCCAGCCAGCTACAAACTTGGGAC
CAAACCGTGTTAGTGAAACTGCACTCCTTTGTTTGTTTTTTTAACTACACCTAATATAAC
AATGTCTTTTTCTTACAGATGATTGATTAAGATTTTAGCATACACTTGTGTATTCGCGGT
CGCTATACTCAAGCCACGGGAAGGGGTTGAGGATTTTTCAGATCAATGTTGGTACATTCT
TTGCAGAAACTTTCAAAATTTACAATGTTCTAGAACAACCAAGAACACACTATCGAATGG
TCAAATAACTATCATACTCACTTGTTCTTGCCAACAGCTGAGCCATCTCATTAGTATTAC
GGTTTGTATGAAGAAATGAAATCGAAACAAAGTTTCTTACCAAAGACTTGATATCGGGAA
CAATAGGACATTTACAATCTTTGCATAATATTCACTCTTTGGATTAGCTTCAATCAATTA
GAATGAAAAATCACCTATGAAAACCTTCATCATAGCACAAAGATCACAACAAATCGAAGA
GCAAGTGCTTCTGCAATCTCGGGTGTAGTGATGCTTTGACAGCAATCTCGGGTGTAGTGA
TGCTTTGAAAAACTCGTCAGGAACCTAATAGACATCTTCCTATATGGCCCTGCACCACCA
CACCAATAGCCAAACTCGATGAAGAAGAAAAGATTGATGCATCGACATTGAGGCTAGCCA
AACCAGCTTGTGGTGGGCTACATTTCTGAACTTGTTTAGGAAATTTTTGTCTTTTGACGA
CTACCTTGGCTTCAAACAGTCCATAACAATTATATCCACATAAGTTTATTTTCTTAACTA
TTAGTTGGGGCATACCATAGATTCTGGACTACTCAGACATGCCAACAAGTACCAGCCACT
ACCACACACTACACTTCGTTGCAACGATTCAGTAGATCAAACAACCACAGCTTAGCATTA
CAAAGAAGTTTCCTTTGCAATTGAATGTCAAACCGTGTTTTGATAATATTCTAGATAGAT
GTCGCAAAAGGACACAATAAGAAGTAATGCTCAACTTTCACTTCATGGCCATAGAAACAA
CACAAAGGGCAGGAATATGTAGCCTCTGAAGTTGATATCTTGTGGCCAAACAATCATGAG
AAAAATTCAAACAAGTCTTCGGTTTGCTCCGGATTGATAAAATTGATTTCCAAATAGATT
CACTATTTTCTCATGATAACTCCACTATCTGCTCACTTCGAGTTATCAGGAGCAAATATA
TTGCCTAGATTGTTGGATATCATGAGCAAACTTTTAGCACCGGATTGATAACTTATGTCA
TCATGTATCCATTTGTCTTGGCAAATTAGAACATATCCATTTCCAATTTTCCATAGAATA
CCTTGTTCCAAAAGTTTTTTTTTTGCCACGCATGATACTATGCTAAGTATAGGAAGCCGG
TCTAGGACAACTTGCATGCCAAAAAATCATATTAGGAAAATAATGACATTTAAGTACTCT
AGCACATGAGGAATCGAGATATGTTAGAAGGTGCCACTTGTCTTCCTAACTTGGCCTAGT
TGAAAAGTTGAAGATCTCTAAACCCCAAACTACCAAGGAACTTCGGTGAGAAAAGCTAAT
CCAAGAATGCAAATGCATCTTTTTCTTTCCGTGTTCAACCCCCAACAAGTATTAGCAATC
GACTTCCTCATCTCCTAACAAGTTGTAGCTAGAATATGGAAGCATCTCATAACAAAGTTA
AAATCGACTGAACCACAACCTTAACAAGGGTCTCTTTTCTAGCTATAGATAACAGTTGAT
CAAGTGATCAGTCCAACTATTTATCTATTTCCATGTTCTCTCTTGCAAGAAATTAGAGGA
CTTAGTGGGAGAATGTCCTACTTCGATAGGCACGTCCAAGTATGTAGACTTCAAAGCATC
ATTCTAAATCTGCAGTCTAACCATAACATTATTTCTTGTGTGTGACATCCTGGTCCAATT
AAGATTTGACATGTGTGGCCCATGAAAGTTGTGTGCACATGTTTAGTACCACCTTGCCAG
TTTAGCAGGGATGGAACCAGCTTATAAGGCCTCTTCTCTCCAGCCATACCACTCTTGGGT
TAACCCTTTTACATGAAGCGAGGACAAAAATGTAAGTGGGTTCGCCCGTTGGTTGGGCTA
GGCTACGCGGTTCTGGAGGGCAGGCTTATTACATTGTGGCAACAGGACAATGAGGAACAA
AGGTACTTAAACTGGAGGTTTTGAGAAGCTCACTTTCTGCCGTGAGCCCTCAGAATCAAA
TAAAGTGAGCCCTCAGAATCAAATTGTAGAGTTGATTTCAAGGCCTGTAGAGTTGATTTC
AAGGCCTTCTGTACTTTTGTAAAATGCTATCATCAGCAAAGATACTTTTGTAAAATGTTA
TCATCAGCAAAGAGTAAGTGAGATATAGGAGGACCAAATCTACCATTTTGTAATCCCTAT
AGAGAACCTTCCCCTTCCTTGTTTTTCAGCAGACAAGACAATCCCTATGTACAGGTTAAG
AATATATATGGAAAAATGGGATCACCTTGCCATATACCACGTGTAGGGATCACAGGATCA
CTCAACTCTCCATTGACTATTACTGCATAACGGATCTCGGTGATCACACACCTCATACCA
GTTTTAATCTAGAAAGTAGCGAAACTCGACTTGGTCAAGCATCCTCTAAGAAAAGACTAT
TCCACTCAATCGATCATAAGTTTTATCATATCTATCTTCATATGCACTTCGTTAAATAAC
TTGCAAACGATATCAACATAATTAATTTAGGACTTTAGGCGTACTACGATGTGGTCAGAG
AGTTGTTATAAACAATGTGAAAAAGACAATTTGTTGTAATGACTATTGATATGGAAGGAT
ATATTTTCATTTGATGTGATCCATAATGTCGTGCATGTGAAGGCAGAGGAGCGCCGCAAA
ATTGAGTATAGTGCGCCGCAAAATTGAGTATAGTGCTATAGTGATTTGTAGTAATTCATT
TAAGAATAGTGCAACACATTGTCTATACCCTAGCAAATTTAATGTCATCAAATGTTGTAG
CGCCACTACCTCATCCATTTGTGTAAATCCAACGGCTATAAAATATCCCAAAATCACCGA
TATTGTGCTACTCTGACTTTGATTACCATGCAAAGTCATAGGATCCAAATCCTTTGAATA
CTTATCTAGAGTATAAAATTACTGATCTTCGATTACAATATATTGATGATTAGCTATTGA
CAATATATATGATTAGTCATTTGATTTTGAATTTCACATAATAGTGAGATTTTCTTTAGA
TGTTTGATCACAATGTGTTTAAGATGTTTGAGAACAAATAGGGATGTTCAATGGCAGTCC
ACTAGTCTCCAGTCTATTCTCATTTGGGAGTTTCACTTTTCCGAGTACCTTCGCATTATT
CCATTGATGGCGACTATATCATCCTTGTTGTCGGCCCGCTTAAGTAGTTCTTCAATGTAT
CGCGTGCCTTTCTATTTTATCAGTTATAGTATTGTAGTAATTGTGGAGCTACAAATATGT
AATTGGGAAGCATCCTTGAACTCTCATCCCACGTCATAATTATCTTTTGGTTTTAAAAAC
AAAAAAAACCACTCAATCCAGGGACTGGCTGGCTATATTGTGCACTCTTAGGTGAGTTTA
TTTGAAAACACCAGACAAGCTAAGGTCTTCAAGTTTGTTACTCAATAGAACATGGAAATT
GTACTATGCAAAAATGGTAAGAGAACTGTTGCAAACATTGTGAAAAGGACGGCTGGATAG
ATGCATTGACTATTTGTATTGGTACATTCCATTTGATGTCATCTCTGATGCCATGTGCAT
GAAAGTGCAAAAGGATTGCTTAATTAAAAAGAGAATGCACACCAATTTTAACTAGTAGAT
TTTTATACAAAGTATATTCTCTGGATATATGAGATTTCATTATAATCTTCTTGGCATTTT
TGGGAAATACCAATTTGTTGAGTTAAGCGTATTAATTTACACCGTGAGGTACATAATCTC
CAATCGGTCTGAGCATACCATATATATGGTACAGTAGTATATTGTGTTGTAACACAACTT
TTTCCTTAATTTTCTTGGTTCTTAATTATTTTATTATTCTTTTCTTTAGCGTCCCTATTT
CAAATTTATTTGAGCATTAATTTTTTTTATTTTTTGCATTGTAGTGCAATGCAAAAGGAC
ACTGTTTGAATCAAATATATCCCGTGGCGGGGGCAGCGTGGGGGCTGGGAGGTTTTTAAG
ACCCCCTACCCCCTAATAAATCATTAGAGCCCCCATTAAGACCCCCTAAAATTTAAATCC
ATATGTCTATTGCAAGGGAGTTAAAATAGACTTTGTCTGAGATGGTTAGAAGGCCCAAAA
GGCTGAGGAGCCCCCACTATAATTTTATCCTGGCTCTGCCACATATATATATATATATAT
ATATATATATATATATATATATATATATATATATATATATATATACCATATTTAACACAC
TGATGTCTGCAAATTTGGGGCCCTTGATAATTTTCATGAATGTGTAAAGGGAGGGTGTGA
TTGTAAGTCGTTTTACCCTCAAATAAGTTTTTCTTTATATGAATAAGAAATTTATTTAAT
TAGTTCGTTAACAACAAAGATTCTCACGTAACCGAACAAACATTAGTCTAATTAACAGGA
TCTTTGCGCCTCCGAATTCCTAACAAAGCAATTAATTAAGTACTAATCATGCATCATGTA
ATATATATAATAAGTACGTTGCTGTTGTGTTTAAATAGAGCTGAGGCAAAGGTACGCGTG
CGAAGCTAAAGGACAAGCTAGCGTAGCATGCACCGTGTACCACGTGATTTCCACCCGTTG
CCATCATCCGCCACAGAAATTAAATTAATTTATATACTTCATATACAGATCTCTATTTCT
GCCATGACACTGCATATCGATCAGAAGGATCTGTCGTGATTCCCCAGAGAAAATTTATGG
AGTAACGCTTTTCTTTAGCGTTGAACTTAATTCAATTCAATAGTACGTACTCCCTCTGTT
TTCTATTATTTACCCATATTTATACCGATATCATTGAATCTAAATAAAACATATATATTT
CTAGATCTAATAATATCTATATAAATATAAACCATGCTAGAAAGTCTTATGACATGAAAT
AAAGGAGTACCTTTAGTTCTAATTAATTGACAGAGTTAAATTATTGTCAAATTTTAAGTT
GAAACTTAATTTTATTTTGAAAGAAAATAAAATTTCAGGTGAAAAAAGTTCGATGCTGTT
AATAAGCATGTGTGTTAGAAGGTGTTAATGGAGACGGCAGGAGGCCAGCTTTGGTGAGTG
ATAGTGACACGTGGTCGTCGCACACGTGCCAGGTGGTCCATGATATATGAGATGCCCACG
CACAAGCCACAGCCAGAGCCCACTTCCACTACTACAAAAGAAAGAGATTTTTCTAAACAG
TCAAATTCGATCTTCATATGCGGTTAGCCAGCCGCATACACAAAAAAGTATGTGAAAATC
ACTATTTTTTCATGCGGATAATGCAACTGCATAAAAAAGGAAATTTTCCCATACGGTCCC
TAGGGCGGCGGATCCGGCCCTCCCGAGGACGGCGCCGCCGGATCCGACGCCCTCGCCGCC
TGCTGCTGCCGCCTGCCAATGCCATCGCCACAGCCGCCTCGCGGCCCTCGCCACCCGCCG
ACGCCATCACCGCCCCTGCTCTCGGCCGCCGTGCCCGCTGCTGCCCCTCCCGTCCTCCGG
CGTTCACTCGGAGAGGAGGGAGAGAGGAGAGAGAGAGGAGAGTAAAGGTGTGTTTAGTTC
GCGAAAAGAAAATTTTTAAGTGTTACATCAGACGTTTGACAGAATGTCGGAAAGGGTTTT
CGGACACGAATGAAAAAACTAATTTCATAACTCGCCTGGAAACTGCGAGACGAATTTATT
AAGCCTAATTAATCCGTCATTAGTATATGTGAGTTACTGTAGCACTTATGGCTAATCATG
GACTAATTAGGTTCAAAAGATTCGTCTCACAATTTTCATGCAAACTATACAATTAGTTTT
TTATTTTATCTATATTTAATAATCCATACATGTGTCCAAAGATTCAATGTGACGTTTTTA
GGAAAAAAAATTTTGGGAACTAAACAAGGTCTAAATAATTAGAAGAGGAGAGGGGGAGAG
TGAGAGGAGACTAGTTTGAAAAAAAATGAATTGGTGAGAGGGAAAAGAGAGTTGAGGGAG
ATAAAAAAAATGTGAAGGGGCGGTATTTTGTATGCGGACTACTAGGTTCCAAAATAAGCT
TACTTTTACATGCGGCTCCTTAAGAGGCACGTCTGTGAAAATAGAATTTTGCATATGGGT
CTTTTAAGAAGCTGTATGCGAAACTGAAGGTCAATTTTTGTAGACGCTGTCAGTTACGGT
TCGTCCGTAATTTAAAGGGGGTTCTCGATCGTATAGAAAAATCGGTTTTTATAGTGTTCC
AATTCCAATTCCATTTCCATCTAGTCAGAGTGCATCTCGCTCACTACCAGACTTAAGATC
AATCCTATCGATCATATCACATCTGCCGCATATATATCACTGCTACATATATAATACTCC
ACTTCGATCTCAAGCATAATTAAGCATCACTAAACATTAATTAATCCACATACATAATTA
ACCCCATATTTGGAGTAAATTAATTTACTACGACAGGAGTTCATATAACTCTATTATTAT
TATTATTATTATTATTATTATTATTATTATTATTATTATTATTATTATAGAAATTAGGAA
AGTGATGTGAAGCGAAATTAGGTTAATTGATTAGATTTATTGTGCTATAATCAGTTTACT
CGGGTTTAAGTCTTATACTTACATACTTGACACGTATGAGTGTTTGTATTTACAACTAAT
TATTCTTTCAATAGTAGCCCGATGTACCCATCGACAACATATGCATGCGGTAACTTCATG
AATCTCAAGATTTTCTGGCCCAATCTTCTGGAGGAAGTGGCGAAGCCAGGATTTAGGGAT
TGGAGGTACCATCTACGAGACGTAGGAATTTACTTACGATTTGGTGAACAGTGATTTGTA
GTATTGATGCATGGTCGGCAACTTGGCATCATGCATATTACAGCGATTAGCTACAAGAGA
GAACGAGAACCCATATATCATGATTCACCAATTTAAAGTTCAGTGATATTTTTAATATAT
GGATGATTGAACAGTTTGTTCCATGATATTAATTGGAGTCTTGCAATAACTTCTGAAATG
ATACAGCTAGCTAAGTCATTTCAGAAGGCCTATATAGCTAGGCAGTCGTCCTATAGTTAG
TCTCATCCGCAACTGATGGTGTAATTAATGGCTAGATTATATGGGCTAATTACCATTGGG
AGAAGAGAGGGGAGGGGAGGTCGCATAGGGGTTAGGGATGGTGGTCCTCCCTGGCCCCAA
CGCTGGAGATGATGGCTGTGATAACTTCGTGAATATATATGAAGATTTAATGGTCCAATC
TTTCAGAGATACTTATAGGGACAGGATGTGCGTATGTGTGTTTATAATTTTGGCCCGTGG
AGTGCATGGAAAAGTTAACAAAACTATCTCACAGAAATCTAGCTGGAATTTGCGTGATCA
ACTAAAATATAATACTACTTTTGGTGACGATTAAGCAAATAATTTGAAGGTATGAATCCA
TATATGGCTCTCCAGTTCATCCAACCCAGTTGACGGATCATGCATCTTGGAAATTTCCTC
GTACCCATATATGCTTGTGCAATACTCCCTACATCCCATAATATAAGGCGCCCACGTATT
TTAATATTCCACTTTCAAAATATTTTGATCAACATTTAGTACAATATGAATTGAATTTTA
CTTGCTAAAAATTATACACTACGCCAGATCCTCACACCTTTGACGGCATATCTGTGACGG
GCATAAGTACTGGTCACTGATGAAGGTCACCTTTGACGGGTCCTACAAGATACCGTCATC
GGTGAGCCATCCGGCTATGACCCGTCACAGGTAACTAGTCACCTGTGACGGGCCGAAAAT
GGAACCCGTCAAAACCTCACCTCTGACGGGTTCCATTTCCGACACGTCACAGGTGACTAG
TTACCTGTGACGGGTCACAGCCGGATGGCCCGTCAGAGGTAAGTTACCCTCACCTCTGAC
GAGTTTAAGCCCTCAACCGTTTGAGGTGAGGAAGGAGATTTTTTTCCTCCCAGCTGGGCC
CACAACAGGAGGAGATAAGGCCGGCCATTTCTCTCGGTTCCCTCTCCCGTTCCCCTTTTC
TCTATCTCTCCCCCTCTCTCTCTCTGTGCGTGAGTGGCAGCTAGGCAAGGGTGGGACGGG
CGGCGTGCCGGTCTAGCAGGGGCGGTGGCGCCCTCCCCTCCGCCAGATCCGGCAGGGGCG
AGAGGGGAGGCGCGGTGGCACCGGACGGATCTGGAGGCATGGCGCGGTGGCGGCCGACGG
AGGGAGGGGAGGCGGTGGCGGCCCGATGGCGGCGCCCTCCACCTCCGCCGGCTCGAGCGC
CGGCCGCCGCCTACGCCTCCACCCGCGGGCGACGCCGACTCCGCCTCCGACGGCGGGCGA
CGCCGCCTCCGACTCGGACCGCGGGCGACGCCGCCTCCGACTCCGACCGCGAGCTCCGCC
GACTCCGCCTCCGACCGCGGGCGACGCCGCCTCCGCCTCCGACCGCGGGCTCCGCCGACT
CCGCCTCCGACCGCGGGCGACACCGCCTCCGCCGCCTCTACTATCGCCCGCACCTCCGCC
TACACCTCCACCGGCCCAAGCTTGCAGGCGCCGGCCGGATCTGGAGCTCCTAGGCGGATC
CGGGCCCCAACCGCCAGATCTGGCTTTGGTGATGATTTTTTTGATTTTGTTTTGTGCCCA
AATGATTGTGAATGTGAAGTGATTTTGTTCTTTGGCCAGATGAATATGATTGTGATGTTT
CTTGTGATTCTGTTTTGTGTCCAAATGATTGTGAATGTGATTATTTTTGTGATTTGTGAA
TCCCTAATGAAAGTCTGCGACTAGCTATGCTTACAATATTTTATTTTTTTTGTCGATTTT
TTAGGTCTGTGACGGGTCTCAATTCAGACCCCTCACAGGTAAGGATCACCATTAACGAGT
TAATATGTTTACCCGTCACAGGTGAAGGTCACCAGTGACGGATTTTAGTTGAACTCCGTC
AAAGGTGACTTTTACCTTTGACGGGTCTTTACCCGTCACAGGTGACTTATGTCATCAGTG
ACCATTGGTCTGTGACCACACGCTTTATCCGTCACAGGTAAGAGTATGGGCCCGTCAGAG
ATGACGTGAACCAGCGTAGTGATAACATTAGATTGACATTTGAATTTACTTTCATATGAT
TATAATTTTAATTTTGTTAGTATAAGCCTTATAATACATGAAAATTATAAGATAAAAGTT
AGTTTGGGAGATCGTGTTAAGTTTGACCATACTTTATATTATGGGATACAGGGTGTACTT
AACAACAAAAATGGACATGGATCCCACTCAAATTTAAGAAGAAACAAATTAAAAGAATAA
GAATAGATGTGGATTCCTGCAACTAATGGCGCGTGATAATATATACATATTATTAAATTA
TTTTCAAGATGCATATTACTAAAAACACAAGTGAGGGTCGAATCCGATCCGTCTAAGTAG
GCACACATACTGTCGGTGATGCATGATCACACAATTAGAATCTGCATAAAGGAAACTAGA
GAAAGAAGAATTTAATCATTTCATTCATTCGATCTCTTTCGGTCAGAGATGGGATCTTAG
TACTGCGAGCTGCAGTATGTGCATCTTTTGAGCAGTATAATAATTAGAATCTTAGAAAAA
AAGAAATGCAAAAAATATATGCATGCATGCGCCTAATCTCTTTTTAGTTCAATTGCATGC
GCAGTTCGAATATGTCTATGCATAACTGTCGGCTCACTGCAATTTACATCATTAGTTAGA
TTCTCCATTTTTTTTTACTTAACTTTATTGCTTCAAGGAATTTAGTGGTCTCTATCACAA
TTATATATAGCTATATAGGGGGGCATCCGGACATACTCCCGCCGTCCTTAAAAAAAACAA
CTTGGAAGGGGATTTAATCTTTCTTAGTACAACGAAACTGGATAAAGGGTTGCCCAGATT
TGTTATACTAGGAGATGTCACATACTCTCCTAGATTTTTTTTTAGAACTGGGGGAGTATT
GGTTTGTGGTAATAGGTGATTGGAGATTTTGGGACGCAGCTGTTGATAATATATAGAGAA
CATGCATAGGGAACCACACCTTCTAGATACTACTTCCTCCGTTTCATTACGTAAGACTTT
CTAGCATTGCTCACATTCATATAAATGCTAATGATAAATGTGGACAATGCTAGAAAGTCT
TACGTAATAAAATGGATGGAGTATTTCATTTTCTAATTCCATTGCTACTGTGTCTAGAGA
GTGCAAATCTGGATAGTTTTGGATAGCTGAGGGTTGTGGAGATTAATTCTGTGAGTAGCT
AGCTCAAGCTGTTAGGAACTCCTTCAAACATATATAATCATATATAACATATTCTATCCT
AGGTAGGGTTGGGGGAATTGAATTATTGACCAAGTATGGTATTACACGTAAGACAAGATA
AGCAGAGAATCTATTCTATGCAGTGAATTTATATTGCTTTAACAATTTATCATCGACTAT
ATCCCTTTTTTTATTATGTCATTGAGTTTATCAATAATTCTATAATATGTCATTGGGCTA
GCCTAAAAATACCCTTTTATAAACGTATAAGGTTGGCACTTATTTATCTCGTTAGTAGTT
TCAAGAAATTATTATTACTTTTTAGCCTCCATATTTGCAACATGGAAGTTTATATATACG
TCTTAAGATTTTTATCATGTTTTCATTTTCTTTAAGGGTATTTTCGTGTAGCATATGGAA
TAAGAATTACTCATACAAAAGATAATAATACAAAATATTTTGTGTATAGTATGAAAGATA
ATTAAAAAACAATAACACTAAAGTATTGTCTGTAGCATACTATATTTACAAAAATATTAA
TGCACGAATCTTGAAACTTACACACAATTCTAGATGTGTTAGGAGGCGAGACAAATTTTT
TTTATAACTTTTAATATTCTAACGGGATAAATCAACTATAAGCCCTGCGTATTTATAAGG
GTATTCTAAGATATATAATTTTGAGGAAGTATTTTGCCGAATGGCATAGTTTAGAAATAA
TTAATAAACTCAACAGCATATTATAAAAGAGACAAAGTTGCAATAACAAATTGTTAAATA
AGTATAAACTCAGGGGCGCCGTAGATTAAATTTTCTCATTAATTAATTATCAATGTATCA
TATACATATTAATTAATTAAAGCAAATTAACAATTCAGATTCCGTTGCACCCTGTGGTGT
AGTGGACATATAAATGGGATCCATGTAGTAAATAGCTAGATGGAATATGTGGATGCTAAA
GCAGTGCAGGTGTGGATGGATGCAACTGCTCTGAAGGATGCTGGATGCTGTAGGAGATCG
ACTTGGCATCGATATGGTCTATCCATATCACAGTTGACTCACTAGCTAGTGATCTTGAGT
ACTCTAGCATCTCCATCCCTTGTCCATCTATCAGATCATGTTAAACTTGAGTGTCACTCA
AAAGGCTAGCTTTGCGCGCACTTAACACTTCTCCTTTATAGCAATTAGATATCCTTGTCC
ATCTATTAGATCATGTATATAGCAATTGTTATATCCTACAATCGTATCAAATCATGTATA
GCAATTGGATATCCTTATGCAGTAGAACGAGGAAAGGGTAGGGAAATTAAATCAAAGAAA
TGTTTGATGGATTAATACAGCATATATTATGTCACTTACATGGCTAAAAAAATCCATATG
GTGTTTCTTCAAAGATGACACAGCACAAACATTCCAAAATCCATATATTAATTCTAAGCA
GTACATATTTAACATTACAAATTTTATTAAAATATTGGAAAATAGTAATTTAGAAAACAT
CCTAGATTAATTTCTAAATTCTTATTATCATCGCAAAATTTTTTTTTCTAAATTCTTATG
ACAAGGAATGCAGGCAGGAAAATCGCTAGCCATCATAATACTACCCATTTTCCATCAATT
AGTAAAAGTAGATGTTAAATATGGAGAGTGCTACAAATCGGACGTATGATATTTTGCAAA
ACATCATATGGTCGTTGCACTGTATTGTTACAAAATATTTCACATGTTGCACCCCTCGAT
GAAAAATGTTTCACTGAAAATGTTTCAGATGTTTCATCGATCAGGGAAAAATGTTTCATC
GCTTCAACGGAAGTGTTTCAACCAAATGCAATCGAAACATATCGATTGCAACATGAAGAA
TCAATATATGCAACATCGAATCAAAACAAAATGAAACACCTTAATACAACAAAGTGCAAC
ACAAAGCTAAACCCAAACTCCGTCTTCTTCTTCAACTCCAGCCACCGCAAGCGCCCCCCT
CAATTCCCGCCACCACCCCCAGACGAGCAGCGACATCAGATGGGCGACCTCAGCTAGGAC
CAGCTGCATCAGCATCATGTCCCCACCGGTGGCCATGTACAGCGCCATCACCATCGCCAT
CGCTGTCGCGTCGCCTCTGCCATGCATGGAATGGCGACCACCTCCTCATCTTCAAGCCGG
ACCTCGATGAGGTGGTCAAGGCTCGCCGCGGCAAGAACCTCTTATTCAGCACCGATGTCG
AGGGCCACGTCCTCAAGGAATCGAGATGGAGCTTGTCGCGCCGTCAAGGACGATATGCTA
CTTCCCCTGTGTTGTAGTGAAAGAGAGGAGAGAGAGAGAGAGCGCAGATAGAGATAGGGA
GGAGAGATGGGGGAGTGCACGTGAGAGGATAAGGTTGATGTGGGTGGTGGAGAAATGTTG
ACTTGCATTGTCTGATATTTTACTCAGCGTCAAACGGTCGATAGTAAGCATTTCCGCTAT
AAATATACCTATATATATGTGTGTGATTAAACTGGCTTATAAACTTGTCTACCCGTCTTC
ATGCCACCTTTAATTACCACCATCTATTGTTATCTCCTGCCCTCATTATTGTTGACCATT
GTTGGTACAACCTTTATTCTCCTATTAGTTATACTAGATTAATTGCATGCCTAACTATTA
CGTAACCTTATTACAAGTGAAATAGTTATGTTAGTACTTTTTGAGTATATTATTGTCATC
TATTGGCTTTAGACCGAATCTACAGACATAGATAGAGCACATCATTTGCAACCATTTCTT
CATACATAATTTACATACTTATGTACAACAACTTGGAATATAATATATCATGTAACACGT
GCACAACTTTATAGCACGCATATGCATGGAAAAAAGGTAATGTTTGAAGATATGGTATTG
GTTCCTTGGTGGTTAAGTATCGAGGCATGGACACTGGATTTTAATTGGTGCACTCTAGTA
CTACTATTATATCAGTAGACCTTTGTTTAGTCACTTGCATATTATCTATTTTAAATAAAA
AATTACTTTAATCCATTAGAGCCAATTTTTTTTTGCAAGCTACTTAAAATTTTAAGGTAC
ATACACCCGATATATATAGACTATTATTATACCGCATTTTGTCGACGGGTTGTACCTGTC
TACGATATTATATCGTATAGTATGGGATTCGTTGATACATAGTTATACACGATACTGCGG
TAAAGTAGACAAAAGACAAGGGAATTTTATACCGGTTCAGGTCCCAAGGTGGGTAATATC
CCCTAATCCAGTTTATATATATAGCTCTGGGATGTCTCACAGATTATAATGGTAGAGCAA
GGTAGCTAATCTAGCCTACCAACTATAACTCGCCAAGAACTACCCGATGATTTGTAGACG
GCGGCTGCTGTGGACTTCCTCTGGATGGATCTGCAATGTTGTATTTATACAGGCAGGCGA
CCTCTAAGTATAACTTAGAGAGCTCATGTAGGACACGGACAGATAAGACCTTTCCTTCCC
CGGATCGAACTCCAACCACCTCTATCCACATGGAAGGAGTTTCCGTTCTTATGTGCTATA
TTCCCATAATTGAATATACCTTTCCGTATAATATTGTGCATATGGTATTTATGGTGACTA
CGAATTCAAATAGAGAAGATATACCTAATCCGTAACACTGGCAATTTTTTAAAATTCGTC
ATCGTCATGACCAAGGGGTCCCTTACTTGGCCAGATTGCTTAACATGGAATACAAATCGT
CAAAACCATGCGGGTCATGGGCTAGCACTTCTCCAGCCTAGGTTGGCCGATCTGAGGCTT
GGCGGGGAGGTCCATGTATCTATCACCTATCCAGCTTACAAGCCTCAAAACCATTGAACA
TTAGACTCTGTTGGGGTCAATTGGCTCAGGTCAAAGCCATGCCCGCAGAGCTGCTTGAAA
GCAACCACGTGTCCCATATGATGTAGCATGGGGCCAACTAGTTGGCCACATGGAAAACAA
GTCGTGGGCCCTGTGTCAAGATAGAGACCATGACTGCGGGTTAACTTGGGGACTGCCAAG
TGTGCCTTGGTCAAAATGAGTCAAGAGGAGCTGGTGGGTCATCCCTTCACGGGGGATGCC
ACATAGTGGCCGTGGCGCCCATAAAGAGGACAGTTCTCATACTTTAGGTGTCTTACCATT
ACTGCGAGGACCCCCTATCACCCCAAGAAGAGGGTACGTGGTGTTCTCGTAGAAGAAAGA
GAGTGGACATGTCTCCTATTAGAATGCTAAGTCACCTATAAGAGTGGTGCATTAGCTGTA
GTCGGTCCATTGTATTAACTCCAATTACGTTGTCCTATTGTATATATTAATGTGGTGGGA
TACACCATATCCAAAACTCTGACTTTCACATGGGCTTGGATATGCATGATGAAGAAAAAG
ACCGGGAAATTGCCAATGGACCAGGTGTGGCATTCCACAAACTATCTGCTGCTACAGAAA
AATCAATGTAGAGCTCGAAGGGTTTAGCTTGGACCTATTATTAGCTGCAATGTTTCTTTG
TCTCTCGGCGAAGAGAGAGAAGAACTAGAACACATTCGAAGCTTCTTAGAACGAGAAATT
GGCAAGAACTGGGCTAGCTTTCTTGAGAGTTCCCAACTTTATACGAACTTTTAAATTTAC
TTACTGATAGTGATCTAGACATGAGTAGAGTGGTTATTCTTCGGGAGGTCCCAACATGTA
TAATTAATCTGAGTATTTTTACTTCCGAGTACTCCCGAGCACATCTCAGGTTCAACAAGA
ACCCCTGGTCGATCACGGACACTACTACAGAATATGTAAATGGTGCTGGTTGGGAAACCC
CCTTCGGTGCCGGTTTACCCAACCGGCACCCAGTTGGCGGCACTGATTAGCTAGGGTCAA
AGGCGACAGTTCCAAAATCGGCACCTTTGAGGCACCCATGAGCCAAATAAAAACAGCTCG
ATGCATCGAGCCGTCAATCCGATCCCATCTAATACCCAAATCCCAAAATTTCCTCAGATC
CTCATAAATCACATTCATCAAGAATACATCGGTGGTGTTTGAATCTCCTGAAGATGAAGA
TGAAGATAAAGATTAAATGTTTTACGCAAAACAAGGTGGTAATAACGTGTGATTACTTGA
GTTTTAATTATTACAAACTTGAAAATGGATTAATCTGACATTTTAGAGCAACTTTCATAT
AGAAAGTTTTCGCACGAAATACACATTTTAGTAGTTTGAAAAGCGTGCCACGAGTATCCA
AAATTTCATCTCCGTCTTGTTGGAGAAACGAATAAGACCATCATCACGAACACTCATCAA
CATCACATTCATCAAGAACTCTCATCATGAACACATCAACATCATATTCAAACACATTCA
TCAAGAATCAAGAACACTCATCATACTGCCTTCACCACCACCGCCACTGCTGCCACTGAC
GTCTCCACTGCCGCCGCCATCGTCGGATGGAGAGGAGGGCGCCGCTGCCGCGACACAACC
ACCATCGCCGCCGCCGCGACACCACCGCCATTGCCGCCGCTGCCGCCATCTCCCCTCCCG
CTAGATCTGGAGGAGGGGAGGGCCCCACCGCCTCGCCTCATGCAGCCGACCCGCCGCCGC
CGCATCCCCTTCCACCGTCGCGCCACCGACACCACCTCCCCTCCTGCCAGATCTGGCAGA
GCGGAGGGCGCCGCCATCGGGCGTAGCATCCCCTCCCACCGCCGACCCACTGCTGACCCG
CCGCCACCGTAGCATCCCCTCCCACCGCCGCACACCTATTTGATTGAGGGAGAGAGAGAG
AGAGCCAATTCGTTGGAGAAAGAGAGAACTGAGAGAGAGGGGGGGAGGGAATGGATAAGG
AGAGGAGAGGAGAGGAGATTAATGGATAAGATCGATGTGGTCGGGGGTCGGTTCGGCTCG
GCTCGGCTCGATTTATGTGGGTGTTGGTTTTTTAAAAAAACCGGCACCTATAATATATTA
TAGGTGTCGATTTTTAATTAGCCGACACCTATAATATATTAAAGGTGCCAGTTTTTATAA
AAAAAGCACCTATAGAATAGGTGTCGATTCTTATTTAGAATCGGCACCTATAATTGGTTT
GAGGTGTCGGTTTTTTGCGATTTCAACCCGCAGAGATGGGGAAAAAGCTTATAGGTGCCG
GTTTTAGCACATCAGGTTCAAGAAGAACCCCCGGTCGATCACGGACCCTTAGTTTCCCGC
ATAAGCAGAAGCATCCCTTCAAAGAAATTATAAAGAGACAATTGCATAGTGTCTTTTCTA
TCTTGAGCATTTCATTCGTTTTTTTTTGTTGAAAACAAACACCTAGTAGATTGAGCAATT
TCTCCTGGACAATGAGTTGTAAATGAGGCACCAAATACATCTTGACATATACTAAATTAA
TTTTCATTATTGAAAAGATATATTCGAACCTGAATTTATAATGCAAAATATATAAAAAAC
GTAATTGTGACTCTTAATCCAAATCGATATAATTGTAATTTGTGATATTCATATGTGTGT
TTACATACATGCATATCAGCATATCCACTTTTGTTCATAGGAACCCATAATCAGGTAAAA
TACTTGAAGTGGCAGGTAATGGGGGATTATTCTAGCTAAACATGCCCCAGCTAGCTCAAA
GGCAACCCAACAAACATATAGCTTTTGGTGAATATCAATCCTGATCAAAGTGATATTGTT
GAAAAGTCGAAGAGAATTGAAGACAATAAAATGGGGAACCTGATCCTACAACTTTATCAA
AAGCTGGGCTTGCAACTTCTCACTACTTCTGAGGATAAGCATGCACCAAAGTTTTTCGAT
CTTTAGGAAAAAAAAAAGGCGAGAGAAGCTAGCGCTCACCATTTCTGTCGCGTATGCAAA
ACCAATATATAGTGTGCTTGCCACTCCCGTTTGCTAATGCACCTACTGACCTACCACTTT
TGCACAAAAAAGTGCAGAGCACTTCACTCAATTGTTCTTGCATGCACTCTAGATTAATAT
GGATTGGAATTAACTAAATTATTTTAGATAATGACTACTACGTACTAGCAATAGATGAAT
AGATCGTTAAGGAGTCATATAAACATATACTATACATACATATGTACAAAGTAGACCTGC
TTCATAAAGCTTGTCACTAAGGGAGCAATACTACTCTAGACTTGCTGCTTGGCTCCATGT
CAAGTAACCAAAAAGGTCTTGTTAGCTTTTGTACATATTTGCTCATGGATATTTATATTG
ACCACGTTTTCACACACCTATGTGCTCTCCTTTCCAATGATTTGGATATATATATATATA
TATATATGCACCTAACTATCATGCATCCTTTAGCATACTCAAAACCAATAATGGAGCAAT
GAGTGCAATTTTTGGTGGTTATGTAAACTGCAACACCTTGGCATTTGAAATAATATAGCT
GTTTGCCAAATGAAAGTTAGTCTCAAGAGGAACAATAGGGCAATAAAAACAAAGACAGTC
ACCAGCACAAATGCACAATTGACTATCTAAGAGAAATTGTATATGCTTTGAGGTCAATGT
TTCAGGGATTATATATTTTTAACTAAAAAAAGGAGCAAAGTAAAAAAAAGAATATTCTGC
ATGACAGCCTGATTAAAAATAGAAAAGAAATCCATACTAATTCATTGGATCACTTAACCC
CTAAACTTTAAGCTTATTTTACCCTTGGAACTATTGAAAATGGTTTACTCTACTTAATAA
TATTTCTCTTTTATGTTACACTTTATACACGTTGTATTCTAAGCTGAAACTTTTTAGATG
ACATCATTATCTAAGTTCAAAAATATTTTTAATTTTTTTTCATGACTATTTGCTTGAACT
TTAAAACATTGTTGTTTGTATTAGTTTTAAGTGTTTTCAACATATGTAAATAGTAATAAA
AATTCTAAAGAAAATATCGAGATGTAAGTTGTAATATGTATATATCATCCTATTAGCTAC
CAAAATTTCAGAGGAAAATATAACTTACACGACCCACTAAACATTTAAAGCTCAACATAC
AACTACAAGCATAGCAAATACATCTAAACCTCAACCTATAAGCATGCTAAATCTCATTCC
TCACATCATTTCTACAACATCTCAACATAAATATATCCATCATTTGTACAACATTTGATA
TATATGCATATATATATTTCGCAGCAAAGCCTCCACTGGTGGAGAAACCATCTTTCGTCG
GTCGGCCGAATTCCATAATAGTCCCGGATGCAATAAAAACCGGGGCTAAAGATGATCTTT
AGTCCCGGTTAAAAAGGGTAACGGGCATATTTGATCTTTAGTCCCGGTTGGTAACACCAA
CCGGGACTAAAGATCATCTTTAGTCCCGGTTCAAATGCTGTCAGGGCCTGTCAGGCCCCC
CGGGATCTTTAGTCCCGGTTGGTAACACCAACCGGGACTAAAGATCGTAACTTTAGTCCC
GGTTGGTAATACCAACCGGGACTAAAGTCCCACCCCTATATATATATGTCTTCTTCCTCC
TCCAGCTGCCCGAGCAAGCTTCAAAATTTCTTCAAAAAAGAGGGGAGGTCATGCCAAAAT
TTCTAGTGAATTTATTTTGGTGATTACATACAAATCGGAGGTGCCTAAAAGGTTTGCAAC
TTCATCCTCCAATGTTTTTTTTGGTCATATTACATTTGCAGCTATGTTTTGCACACTTTT
TTGTCTCCAAAATTTAGTTGTAAGTTGATGAGGGAGAAAATTTGTGTGGGGAAGAAAGAA
TATATAGAAACTTAGTTGATTTGCTAAAGAAGGTTTTATAAAATAGTTGAGAAGGAAAAC
TATAGTGAAAGTTAGTCTTGAATACTAGAAAACAAACTAAACTGAAAATTAAAAGAAGTA
AAACACATTAAAATTAGTTTAAAACTTTAGAAATAGTAAATAAGAATTATTTGGTGTAAT
ATTTTATGATTTTTGTATGAATAAAGATATGTCATTATTGTATGACTGTTGAAACAGTTT
GTAATTATCTTATAATTATTGTATGACTGTCATTATTGTAAGAATAATTATTTTTGTATG
ATTTTTTTTCGACTCATGTAGATGGATCGGCAATGGATGTACGCTGACCGACGGTCCAAA
GAGTTTATTGACGGCGTGCACTATTTTTTGAGAGTGGCCGAAGCTAACAGGCAAAGGGGT
TTTATTTGTTGTCCATGCAATAAGTGTAAGAATCAGAAGGAGTATTCTGCATCCAGGACT
ATTCATTTCCACTTGTTTGAGTCAGGGTTCATGCCAAGCTATAATTATTGGACATCCCAC
GGAGAGCAAGGTGTTGAAATGGAAGAAGATGAAATGGAAGACGACAATATTCCGGATTTT
GCTCAGTACGTTGGATTTGAAGGAAATCAAACGGGCGAGGAGGAAAGGGATGCTGATGGT
AACGACGTTGCGGATGATCTTGGTCAGATGTTGCAGGACGCCAAGAAGGACTGCGAAAGT
GAAAAGGGAGCCCATAAATTGGACAAGATGTTAGAGGACCACAGAACTTTGTTGTACCTA
GGTTGCGAGCAGGGGCACAAAAAGTTGGATACCACTCTGGAGTTCTTGCAATGGAAGGCA
AAAAATGGGGTTAGTGACAAGGCATTTGGCGATTTATTGAAACTCGTCAAGAACATTCTT
CCGGAGGGAAACAAATTGCCCGAGTACGAGGCTAAGAAGATAGTCTGCCCGCTAGGACTG
GAAGTTCAGAAGATTCACGCATGTCCGAATGATTGTATCCTATATCGCGGTGAGTATGAG
AACCTAGAAGCATGCCCTGTTTGCAAAGCACTACAATACAAGATTAGACGAGACGATCCA
GGAGAAGTTGACGGGCAGCTAACAAAGAAGAGAATTCCTGCTAAGGTGATGTGGTATTTC
CCTATAATACCACAGATAAGGCATTTGTTCAGGAACAAGGGGAATGCTAGAATGATACGA
TGGCACGCTGAAGAGCGTCAACAGGATGGGATGCTAAGACACCCCGCCGATGGTTCGCAG
TGGCGAAACATAGACAGAAAATTTAAAGAATTTGGAAAGGACGCACGAAACATACGGTTT
GGTTTGAGTACGGATGGCATGAATCCTTTTGGAGAGATGAGCAGCGGCCATAGCACTTGG
CCCATTACGATGTGTATCTACAACCTCCCCCCTGGCTATGCATGAAGAGGAAGTACATAA
TGATGCCGATTATTATTCAAGGCCTCAAGCAACTTGGTAACGACATCGATGTGTACCTAA
GACCACTGGTCGAAGATCTTAAGCTGTTGTGGAAGAAGGAAGGTGTCCCCGTGTGGGACG
AGGACAAACAGGAGGAGTTTAACATACGAGCGCTGCTGTTCGTAACCATCAACGATTGGC
CTGCACTTAGCAACCTATCCGGACAATCCAACAAGGGGTACAAGGCTTGCACTCACTGTA
TGGATGAAACAGAAAGTACGTATCTTAAGCACTGTAGGAAGGTTGTATACATGGGTCATC
GTCGATTCCTTGCAGCAAACCACCCGGTACGGAAGAAAGGCAAGCACTTCGAACATAAGG
CTGACCACCGTACGAAGTCTAAACATCGCAACGGGAAAACAGTGTTTGCTATGGTTAAAG
ATCTTAAAGTAGTGTTCGGAAAGGGGCCTGGAAGCCAGCCTATAGAGAGCGAAGATGGTC
ACGCGGCGATGTGGAAAAAGAACTCTATATTTTGGGAGTTACCCTATTGGGAATTCTTGG
ACGTACGCCACGCAATCGACGTGATGCACCTCACTAAGAACCTTTGCGTAAACCTTCTTG
GCTTCCTAGGTGTATACGGAAAGTCGAAAGATACACTGGAAGCACATAATGATCTGAAGC
ATATGGAACAACGCGGCGACCTTCACCCGGAACCAAAGAAGAAAGGAAGCCATTACTTGA
GTCTAGCCAGCTACACTCTTAGCAAGGCAGAGAAGGAAAGCATGTTTGAATGCTTGGAGA
GCATAAAGGTACCGTCTGGATACTCCACGAATATCAAACGAATAATAAGCATGAAGGAGA
AGAAGTTCACAAACCTAAAGTCTCATGACTGTCACGTGTTGATGACACAACTGCTACCAG
TTGTAATAAGGGGTATCCTTCCAGACAATGTCCGGGCAACAATAACAAAGCTATGTGCAT
TCATGAACGTAATTTCGCAGAAGGTCATCGATCCGGATATATTAGAAGCCCTTCAGAATG
ATGTGGTGCAATGTCTCGTCAGTTTTGAGTTGATATTTCCACCTTCATTTTTCAATATAA
TGACGCATCTGCTTTGTCACCTTGTGAAAGAGATCAGTATTCTCGGGCCTGTGTACCTAC
ACAACATGTTTCCTTTCGAGAGGTACATGGGCGTTCTGAAGAAGTATGTTCGTAACCGTG
CTCGTCCAGAGGCAAGCATCGCCAAGGGTTATGGAACAGAGGAGGTCATCGAATTTTGCG
TAGAATTTATCGAAGATCTTCGCCCAATCGGGGTACCTGAATCACGCCATGAAGGGAGAC
TACGGGGAAAGGGAACTCTCGGAAGGAAAGCAATAATGACGGTAGACAACAATTTATTTC
GTAAAGCCCATTCCACAGTTCTGCAACAATCTTCATTGGTAGCTCCTTACATCGAGGAGC
ACTTGGCTCTAGTTCGCGCCAGGAACATCGGTAAGTCCGATGCATGGATTACACGGCATC
ACATTGATACTTTCCCCGCGTGGATACGACAACATCTCATGGGTAATGAGTCGATCAACC
AACAACTTGCCTTCCTAGCGAGGGGATCGTCTGGGTCGATCGCGACATTCCAGGGATATG
AGATCAATGGGTACACATTCTACACGAGAGCCCAAGACATGATGAGTACGAACCAAAACA
GCGCTATTCGTGTCGGTGCCATGGGACACGATGGAACAACTGGCACGTATTACGGTGCCA
TCGAGGACATATGGGAACTTGACTATGGTCCTCTCAAGGTCCCTCTGTTCCGGTGCCAAT
GGGTTAGGTTGACTGGTGGAGGCGTAATGATTGATGACAGTGGGATGACAACGGTTGACC
TTAACAAGGTTGGATACTCGGACGAACCTTTTGTCCTTGCCAATGATGTAACGTAAGTCT
TTTTCGTGAAGGACATGTCTAGCAAAGGAAAGAAGGGCAGAGGGCCTGACGAGTCTAAGC
GTCACGTGGTTCTCCCAGGCAAAAGAAAAATCATCAGAGTTGAGGACAAGACTGACGAGG
ATTACGATTAGTTGGATGGGCAACCCCCTTTCACGGTGACAATTGACCCTAGCATCCTCC
TATCAAATGAAGACACCCCTTACTCACGTAGCGATCACAAGGAGGGAACAATAGTGAGGA
GAAAGTACGTGCGGTCAACCGTCACCGTCGATGTATTGCCGTAATTATTGTGTACACGAT
GTAAACTATTTTGGATGTATTGATTATCCATATAAATCAATTGATGTATGGCATATGTTA
ATTACGCACGATTATTAGAGGTTTTAACAAGTTTAAATCATGTATATGCTAGTTATATGT
GATACTTACAATTTTTAAAAGTTTTAAATCACGCAGGTGGCAATTTCATATGTTAATTAG
AGTTTTTAACATTTAATTTACTATCATTCATATGCTAATTATAATTGACTAGAGAATTTT
TAAAAGTTTCAAATCATGCATGTGGCATTTACATATGTTAATTAGAGTTTTTCACAATTT
AATTTACTATCATTCATATGCTAATTATATATGACTATTCGAATTTTTAAAATTTTTAAA
TCATGCATGTGGCATTTACATGTGTTAATTAGAGTTTTTCACAATTTAATTTAATATAAT
TCCTATGCTAAGTATATATGATGATTACAATTTTTATTAATTTTAAATCATGTCGTATGT
ATATACATATGTTAATTAGAGTTTTTACCAATTTAATAATATCATTCATATGCTAAGTAT
ATATGATTATTAGAATTTTTATTAATTTTAAATCATATATTTGCTTATTACGTTTTATCC
ACTTAATTTATTACAGACAACAATAATTTTTCGAAGTAATTGTCATTAATCTTTATACTT
TAAATAATTGTAATGCATTATCTTCTATTTTAGAAAAACATATGTAATGGAAAATAATAT
TCAGTGCGCTTATCAGTAGTCCCGGTTCTTAACCCTAACCAAGTTTAAAAAGAATTTAGA
AATAGCGGGAAAATATCTTTAGTCCCGGTCGATGAGAACAACCGGGAGTAAAGATATCTT
TACTCCCGGTTGTTGAGAAGAACCGGGAGTAAAGATCTTTTTTTTAGTCCCGGTTGTTCT
CAACAACCGGGAGTAAAGATATCTAATCTTTACTCCCGCTTGTTCTCATCAACCGGGACT
AAAGATCTAGGGCTATATATATTCCCGATGCGCGCCCTCGTCATCTCCACCAACACTTAG
AAGTTTTTGCCCGATCGATCTCTCTCGGCTTCTCCTTCGCCGCCACTGCCTAGGGCATCC
CCACGCCGACGCCGCCGCCGTATCTCGCCGTCGTCTCGCGCTCGTCGTCGTCGCCGCCGC
CTCCGCCTCCTTCGCCGCTGCCGCATCTCTGGGGTGAGAGCCGCCGCGCGCCGCCTCCCT
CTCGATCTCTCTCTCCGATCTCGATCTCTCTCTCTCTCCCTCTCGAGTTTCAGACGCCGA
CGCCGACCTCGTCACGACACGACGCCGCGCCACGCCGATGCCGCGCGCGGCGCCACGCCG
CCGTGCCACGCGCCGGCCCGATGCCGCGCGCGGCGCCACGCCGCCGCCGCGCCGCCCCGC
CGCCGCTCCGCTGCCGCCACACCGAGAACGTGAACGAGCGAACGAACGTGAACGAGAACA
AGGTGAATGAACGTGAATGAGAACGAGCGAACGAACGTGAACGAGCCAACGAACGTGAAT
GAGAACGAGCGAACGAACGTGAACGAGAACAAGGTGAATGAACGTGAACGAGAATGAGCG
AACGAACGTGAACGAGCCAACGAACGTGAATGAGAACGAGAGAATGAACGTGAACGAGAA
CAAGGTGAATGAACGTGAATGAGAATGTTGTCGGACGAACGTGAACGAGCCAACGAACAT
GAACGTGAAATGCAATTATAGGCAGGTTAATGAACGTGAACGAACAAATGTAGGTGAATG
AAACGTGACCTTAACGAGAACGCAAACGTGAACGATATCGTGAACGAAACGTGAACGTCA
AATGCAATATATGTTACTTCGCGTTTATCCTAATACATCTTTTTGTATCTTGCAGAAAAG
ACATTGTCGGAGTCGTCCCTCAAGCCGGAGTGGTAGAGCTAGCCCCCGAAGGAATTCTCC
CAGGCAAGTGACGTAATTATATATATATGATTGTTATATTTGTAATGCAATTAAGATTAT
TAGATTTGTAATTAGACTTAATTAGCATATAAGATTGTGTAGTGTTCTAATATACGACAG
TTACACTTAGAATACATGACTATTTGAGTTTTAGTATAAGATTATTGGAGTTTTAATATA
AGATTATTATATTTGTAATTAGACTTAGTATATAATTATTGACTAGCTAGGGTCCTATAA
TATACGTCACCTAGTCTTAGCATATATCATCACTATTTGAGTTTTAGTATAAGATTATTA
GATTTGTAATTAGACTTAGCTTCTAAGATTGTGTAGGGTTCTAATATACGACAGTTACAC
TTAGCATACATGACTGTTCATTTAGTCTTAGCATATAAGATTATTTGATGAACGCATGGC
CGCACATCGGTCCAATGATCCCCAGCCGACCATTCCTCCTGCAATGGTGAGCCCGTCAGG
AAACCGTAGCAGCTACGCCTCAACGGGGCAGGTAGGATCACAGAGCATGGACGCCATGCA
AACCCAGGACGAATCCACCTGCCTCGTTGATGACATCACTCAGCGGACACCATGTGAGCT
GCATATTCCTTTCAAGAACTTATCAATAAAGGTAAGCTCGTAGTTTATATATTTTAGATT
TGCCCATTCCGCTAGTTGCTGCTTATATATGTTGATTACTAATAAATAACCTCTCACCAC
ATGAAGGTGGCGTCGGGCATGGCCATCCCAACGGACCCTTCAGGTATTTACCACTGCAGG
CCGATTCCAGCAGGATACTCCAAGGTCGAAGTTGAGTTGGTCGAAGGCGCGTACGAGGAC
CTCGAGCTGGATTACCCTGGAGGAGACGGTGAGACGCATCTACGAGACACAAGCCATGCC
ATTATTCTATGGCGCAGGCGGTACATCATCTTCCCTGGGCGACAAGCGGCGTCTCATGCA
CCATCTCCTCCGGCTCCGCCATCTCCTCCTTAGGATCCTGCACCGTCTCCTCCTCATGCT
CCAGCACCGTCTCCACCTCAGGCTCCTGCACCGACTCCTCCTCAGGCTCCTGCACTGACT
CCTCCGCAAGCTCCTCTTCCGGCACCTTCAAAGTCAAGGGCCCCCCAAGCTCCACTGCCT
GCCCACACAAGGGCAACGAAGAAGGGAAAAGTTGACGCCGCCAAGAACAAGGATCCAGAG
TACGATTGCACGCAAGAGGAGCTTGACGCTTACGTGGCATTAGAAGTCAAGAGACAATTC
AAGCCTCGAAGTCCAGAAAAGAAGATTCCTATAGACCCGAGTGTCATGAACTTCTTCAGG
GGTATGTCTGCACCTGCCAAGGAGGCCATTAAGCTATCGGACTATGAGCGAACGCTGAAG
AAAGCATCTTCTGGAAAGTCCAAACCAGTCCCTCAGCTTGGAGAGCAACCAAACCAGGAG
ATCGAGCCGTTGGTGACCGGTAAAGAAATGATGATAGAAGAATTTATTACTGACACCGGT
CTAACTACGGATCAATTGCTAGGAGTCGCACCAATCGAAAAGGCGGAAGTGAAATACATG
TACGAACTCGGTAAACCGCTTGTCAAGCCTGAGCTGTTGCAGTCCCTACCCACACAAATG
TACAAGTTCCATCAGCTGTACATGGAGATGAGCGCCACCGGTAGAGAGATGATCGGAGCG
AGGATCAGGGACACGGACTTCTTGCAAGGAGATGACATTCTCTGGATCAATTTCAAGGGA
ATCTACGAACTATACCAGCTGGACGCCCTCGACGTCTCTATTATGAGTTGCTGGATTTTG
TAAGTATATCGTTCAGTTAGATTTCTTACTACGTCTCCTTTAATTAATTAGGTCCTTGTA
TATAAGTAGACTATAGAAAATAATATACTCCCTTTTATCGTTGTAGAATGGAGATTCAAA
GGGCCCGACAGCGGGGGGTTTTCGATACTGGATTCATCGACCCTCGGAAAGTAAACGTCG
CAATGCTCGACCAATATCCGCAAGCCACAGAGGACAATCTCGTCCATCTCCTGAAGGCGC
AGCATTACAAGACGTTCATACTGTTGCCGTACAACACAGAGTTAGTTTAATTTTACTGTC
TTCCTATACCAAATTTCATTCCCGTATGAACTTGCTAAGTGTTTCATATGTAATGCATCC
CACGCACATTGCAAATTCCACTGGGTGCTTTTACTCTTCGACCTGTCGGCCTGCACCGTC
AACGTATATGACTTAATGGATAAAAAGGAGTCTACATTTGACAAGGTTTTCGAACTTATA
GACAGATACCATCATAAGTTCCTCTGTTAATTAAGAAAATCTTGTTATGTTAATTGCTAC
TACGAATCATAGCTTTAAACTCCATGTAGGGCTTGGTATCGGTTCCGTCATTTGGTCCGC
GGCAAATGGAGAGAAAGACTTAGGCGGAATTTCAAATTTCCTGTGAGTACACATGCTCTA
CATTTATATTTCTCCGATTCAAATACATACAAGTGTATATTAATTAGATCTCTCGTTGTT
TGTCATTTATTTGTAGTGCGCAAAGCAAAAGAAGGGAACTAACTTGTGTGGCTATTACGT
GTGCGAGTATTGCCACTGCCTTGCAGACCAAATCATCACCACAAGAGAGCTAAATGTACG
TACAAATAAATTCAAAATTTCATTACGTATCGATTTCTTGTTTAATTACTAATCAATTTC
ATACATTCATATAGTTTATTCGCATGAGGGATAACCTGACCACACCCAAGGAATTTATCG
CGGCGGTTCAAGAACAACTCATGGAATTCATCAACGAACAAATTCTTGATCCCAAGGGTG
AATTCTACTACGACGGAAACACAATTCATAGGTCCTTAGCTTCTGAGCTAGCGACTACTA
CTACGTCGAAATCATAGCTAGCTAGGACATATAATGGATTGTAATTAATACATGACTACA
TATGTTTCTATATGCATGTGTACACATTTTCTATAATGTAAATATATTTTGGTCATATAT
ATATATATATATATATATATATATATATATTTTATATATATATATATATATATATATATA
TATATATATATATATATATATATATATATATATATATATATATATATATATACATAAATA
CATATATATTATGCATGTACATATGTATTGAAACATATATAAATATAATATAATATATAT
ATATGCATATATTATATATGCATATATGTACTGAAACATATATATGCATGGTTTATATAT
ATTATATATATAAACCATGCAGCAACAGGGTCATGCAAAACAAAAGGTCATCTCGATGCA
AAAAAACAAACCAACCGGGACTAAAGATCGATCTTTAGTCCCGGTTATTTCACCCGGGAC
TAAAGATAGCGATCTTTAGTCCCGGTTTTCAAACCGGGACTAAAGGGGGGTTACGAACCG
GGACTACAAAGGGTTTCTCCACCAGTGCTCCTTAATGAGATCGAATGTTGGGTCTAATTA
AAGATGTAAGCGCGGGACATGAATTATTGTGTACATCTGTTTTTTTTCACTAGTGGATGT
AAAATAAACTATACATTGTAATTGTACGGGCTCTTATACGAATTAGCAGACAACCTTGCT
GCTATATGGGGCTCCTCTACTCACGTATGCAAAACTGTACGCGTCATGTATATCAACTCT
ATATCGTCCCTAACCGATGGAAATTATTAAAGCAATAATGAAATAGCTGGGCTAATACGA
AATTCTGGATTATTTGAACTTGTTTGATTTGATATTTTGTTATTTTCCGACATGTAAATT
AACATCACTTAGAAAACCATTTTTAATTTGTACATATTGCCTTTATTTTTATAAGCGAGC
TAAAAGAAGAGTTGCTTGTGAAAATGAAAAGGACTCCCCCATCAAGACCTGCCCATAAAA
TTTGATTTTCACTAGCAGTCGTCCCTTTAGGAGGAATATCTGATATTTTTCACAGGCAAG
CCTTTTAGGAGGCTCGTGTGAAATATATCCATATTGATATTGTCACAGGCGGTGCTTGTA
AGTTAACCGCTTGTGAAAATCACTCAAAGCCCCCCTCACGCTCACGCTGTCCCCTTAGCC
CCGTCATGCTCAACCTCCCTCTCTCTCATGTATGTTTCCCATCGATCTCCTCCTTCTTGT
GGCCGATGACGACGTGAGAAAGGGACGAGACGTACGTTGCTCATGAGCTCAGGCACCGAC
GTTGGTGACCTCAGGGCCTTCTGGATCCACGACAGTTGAGGAGATGATCGTCCAATTAAT
GGCAACATTGCGTGTATCCAGATGGCAGGCCTCCAAATCTAGCTAGCACTACGGCTGCAG
CGACAATGGCAGCTTGCAACAACGATGCATGGCTTCATCGCACTGGCGATGGAATATATA
TATATATATTGCAGCGACAGCGGTGGCTTCATTGATGAATTTTCACCAATGTGGAATTTT
CTGCAAATTGTTTTCTAGGGATCGATCGGAGCAACGGTTTCTGGATTATTAATTATTTTT
CAATTTCTTTTTCAGCCAAAAGATATTTTGTTAACATACATACCTTTAGGAGGTGTCGTC
GACTATGAAAATCGATTTTCACACACACACACACATATATATATATAGTTCTGGTTCTGA
GGCTTGTTAATAAAAATCTGACATCTGGTTTTAGGCGGTTGCTACATCCACATGTGAACA
GTGATTTTGGCAGTCTGGAAAAAGCTTCTGTTGGAATTTACTCTTTTGAAAGTCGATCGA
GGTAACAGGTGATGCACATGCATATATGTGTTCGTGCTTGTATCTTTCACATAAAGATTT
GGTATCCACCGTCCAAAAAGATATACTACGTACTAAATTAATCAAAGTGAAAATTATTGA
TATTGTTCGTTCTGGTGTGATTGTGTGTATGTATGCGCGGTAACCATCGAGCACACGTGA
ATGAGAGTGATGAAGTTTGAATGGAGAGGAACATACACCGATTAATTAAGGGCAAACATC
ACTTTTCCATGCATATCAACTACAGTGTTTAACCCCCTGTTAATTAGCTGCCCATCATAT
CAACCTTTCTACTTAATTGTTGCATGCACCATATATATATATATACTCCATATATTAATA
CCATGATCATTGCACCATATGATCATGCAATGCATGCCTGCTTCTCCGATCCTTATTTCG
TTTTAATTAATTACTCACTTTTGCTACTACCTCTGTCCCCAAATAATTGTAATTCTATGT
TGTTTAGCATATATTAAGGTTTGATAAGAAAGACTATGGTGCTCCTCATTAAATGGTGTT
TATGTGAGAGTGGAAAGATGGTTGAGGGTAAAATAGAGAGAAATTTGAATGAGAGATGAT
TGATGGGGCAATTAGTACTCTAGAATTACTATTATTTTAGGACAAATTTTAAATCCTAGA
AATAAATTATTTTGGGACGGAGGTAGTATTTAATTATTTACTTGTATCGCTCAAAAAAAT
ATTGTTTATTTGTTGGAGTGTACTCCCTCCGTCCCTAACCCAGATTCGTTGTCATCCCAT
CCTATATTGCTATATTCTGGGACGGAGGAAGTAGCATATATCTTCTTACTAGACTTTATT
TATTTCATGGAAAAACACTTACGGAGTACTATATAACTCAATTTAATATTAAGAAAATAA
GAACATGTATGAATGTTATTTTTTTAGATTTGCTCCGGTCCAATAAAAAGTACCGCGAGG
TACCGGTACTTCACGGTACTAAATCATTTCTGATCGTTGGATCTAGCTGGGCAGGATGGG
CATTGTTAGATCCAACGATCGGAAACGATTTGGTATCGTGAGATATCGGTACCTTGAGGT
ACTTTTTGTTGGACCGGAGCAAATCTCTATTTTTTTCCTTCAATATACCCTGGTTTCCAA
TAAATTAAGCCAGGAATGATCCCCTTTATGCAGAATTTTGTCTGAGAAAAGCAAATTAAG
CATTTTTTAAGCCCTCATCGCTAAAAAAGCATTCTTAAACCCCAAGTATTTTGCCTATAA
ATGTTACAGGAATATAAATATTAAACATATTTTTCCTGTGCACCATGTGCACAGACCATG
CAGAGTGTGTACAATAAATTTAAGGGAAATAGTTAATTATAACAGCTTGTTCTCAATTTC
TCGCTAAAAAAATTATGAAGAAAACATCAGAGTAATTATTGTAATCCTAATTAGAGCTCG
TTGGGAACAAAGGATTATTGGAGGAATTCAATCCTATGAAAAATGTTCCTATGTTGTCAT
TTGGATCAAAGGAATGGCTATCCAGTAGCTCTGATGTTTGAAAATGTTGAAAAAGGTATA
TATATATGATATCAAACAGCTCTGGCCTAGCTAGTTTGACATTTTAACACCATTTCATTC
GAAGAGACAGAATGATGCAAGGATAGAAAGAAAGAAAGAAAGCAACATGAACTAGGACCA
CAACAGCTGAGTGTTGAGCTAAATGGGAATCGTTGACAATTGATATATCCATGTGATCCC
TTAAGGGCACCTGAATGAATGCCTGATATTACAATATTTCTATTAACTCCACATCAATTC
GATTCCTTTCAAGATAATGATTGGGCGCTCATTTTACCTTTGTATCCTACCCACATTAAT
TCTTGAATAATTTGCACTGGCACGATTCAATTTTAAGCTTTGACCACATCCATTTTTAGC
AAAAAAATTATAAATACTTGAAAATACGATAAATTAATTATTGAAATATATAATATCACG
AATATAATCATACAACTTTCATTGTCAAAATCTAATTACTTAATACCAAACTGAGATGAC
ATAGTTTAGGTATTAAGAACGGTGGAGGGAGTATCTCTTTACAACCTTTTTCTTTATTTT
GTTTTGAAGAACGGACCGCAGGAGATTTGCCAAATATATTAGAGGGAGTAAATTGGCCAA
CAAGCCTTAATACAATATGTGTACTAAAAGATGGCTAGGAACAGGAAAAGAAACTCAGAG
CCTATTTACAGGGATAAAAGAAAACACTACTGCTGGGATAGAAGCCATCTGATCTGGGCT
AAGCGCCAGCGCAAGGTCGAATTCATCTAGGTTTTCATTCATGAGAAAGGACACCTGAGG
CTGAGTTTAGTTCCAATTTTTTTTTCAAACTTCCAACTTTTCCATCACATCAAAACTTTC
CTACACACACAAACTTCTAACTTTTCTGTCACATCGTTCCAATTTCAATCAAACTTCTAA
TTTTGGCGTGAACTAAACACACCCTGAGTTTCATTTTACAAAATTTTCTTAAAGATCCTC
CTGTTGCGTTCAAGCCAAATGTTCCACCAAGTTATTAGAAGAGCTCCCAGTTTTTCCTTC
CTAGTATACTCTTTGGCATTGATTTGATAATGATCAGCTCCTACCACTCTCTGATGTCGA
TTGCCAGCCAGATGTTGTTTTGGAAAAATCTGTCATTCCTTGCCAGTTACAGATAAGCGG
CCACACCTCTCATTGGTGAAGCGGCATTCCTTTGTTTCCAGATTGTTAGCATCTTCGAAA
GTGCTAACGACAACAGATCCACTCACAGGGCCAATGTCTTCTAAGCAGATTTTTTGGCTT
GCATACTACTCCTACTTACCTGCCAATTTTCCAAGCTGCTTCCTGCATTAACAATGATCT
TTTGTAGAGCCATTTATATTCTGCTAAGGCAGATAGGTGATAGATTGGTGTTGCTGATAA
CGTCGATTTCGCCAAAACACTTCTCTGCAGGGCTGCTGGCTCTCTAGGTCGATCTGATTG
CAGGGTCGTATATCTCAGTTTTCTCCATGTTTGGGAATCCATCACTTTAACATTTTTTTC
CCAATCTCTTAACATTTCGTTTGGGAGTCCATATTGGGCAAGAATTTAGACAAAATTGGT
CCTCCCAAATGGGCCCTAACTTACGCATGTTATGAGAAAGAAGAGACAAAGGCAATCAAC
AGGCATATCAGGCTAAGCTAGATTGTGATGGATTACGGCCCATAATAATTGTCTTTTAAG
TTCTAGCCCACTATTCTCCTGGTCCAGTCTTTAACTTTTGCTGTTCTAGTGTAAGATATT
TAGTACGTGGAATACTCGTTTCAGAGGCATAATTTCTGTAGAGAATTACAGGAAATGCAG
AGCAATTTGAAAGGTAGGAAATAAAGTAGATTTCGTTCTGAATTCGTATTCTAAAGAACG
TTCTGACGTAAATCATAATTTTGGTCCAGTGTGACATTAGGTCTGTCTCTTGTTTTATTT
ACAAGGAGGCGAGGCCTGTTCGTAAATTAATGTATCAAATTTACATAAACTACTGACATT
ATCTAAAAACATAAATTCTGATTGTAAAAGAATAAATATTTATAAATAATAATTTGCTGC
AAAAGCTTTCGTAGCTCAGTTGGTTAGAGCACCCGTTTAGTAAGCGGGAGGTCTTGAGTT
CGACTCTCAACGAAAGCACATTACTTTTCTGGTTTTAATTTTTGTTGCTTTTTAATCCAA
ATTCATTTAGACTAGGAGAATACATTACATTCTTTCTGTTTGATTCCGTCTGGTATATAG
ATTTTTTAAACAACTGAAAGATGAACAAGTAAGAGTGGTTCACAAGCTTTGCAAACAAAG
AATAACTCAACCAGATGAAATGCCACAGAATAATATCGCAGTTCCCTTTTGTTTTCAGAG
TCTAGATGTATTTTCCCTATTTCTAAATGACACAGTTAATGTATGACAAGGCCAAACATT
AACAAGAAGCAGGGAGTATATATGAACTATTCCTTGTGTATATATCTTTATATATATAGC
ACATAAAAAACAAATGGTACGTACAGCAGTTTTCATGACCCATAGGCGCAGTTTCATCAA
GTTGGCCATGTTGGTTATTAATGCTAGTCAACTGACAAAAAAGAAATAATAGTTTGGTTT
TACCACGTAATATATGTTTTGGGGGAACTAAAGGAGTATGAGATTAGTGTTAGTTGCAAG
GAGCCATTAGATAGTTTTGTAGGAAAACACACAAATGCAATATTCATTGGCATGTAGTAG
CTAATTAATAAGCTTACTTAGAGTTTGCACCATCCCATTGCAATTTGCACCTAAGGTCTT
GATTAGTGTGCTACATGAAAGAAAGGAGATACTCTGCTGTAGAAAGCTCCTTCTTGTGCC
TTTTTGCCTTATGGTTCTGGAAGAAAGGTTAAGCCCTGATCAACTAGAACTACTAGCTTG
ATTACATAACTGTAGATTGAATTCATAGATAAACCTATAGCTAGCAATGTATATATAAAC
GATAGGGTTTTTTTTTTTTTCGAGGAGATCAGGTTAATTTAGGTTTTCAACATCATGTAG
GATGTATCAACATAGAAATATTTCTATCCAGTTCATTGCATATACGTAACATATGCTCCA
ATTGACTTAGCCCAGGTGGTTTTGACTCCAAACTGTGGGTGCAAGTATGTAGCTAGGCAT
CCTGCTACTGTTGTTTGGCAATATCAATATGTGGAGGGAACTAATTAATAATGCATTTAT
TAGCGTAATCACAAGCCAGCGAACACGCATGATGTAGGGGAATAATTCGCTTTCTACAAG
CTAGGAGAAGCTGCAACGTAACATGCCAGATGAGAGTACCTTATTTCTTCAGAAAGAAAA
TCTCAGGTTGGATTGGCCGTCACACACACATGTTACACCCCTCCCTTACTGCATGCATAT
GATTCTCTCCGTGCCATCTTCTCCTTTGATTTGCTGCAAACGTTTTATTTTCCTTGATTA
CATACTTATATGAGGTACCAGGTCAAAAGACTACGAATTACAAAATCACAATTTGATTAA
AATAAAGAAAAATACTTATTAGAACACCACCCTAAAGATGGAAATAACAAACTTTCATCT
ATGGTTGGCGAGGAACTGCATATATAACCGTTGTTTCTTCAGCGGCTTACGAATTATACG
TAGTCAACCTAGTGCATTAGTATGCACATAAGCATGAATTCTTCATGTGAACTCTACCAT
CACACAAAATGTGCTTCCCCACCCCAATAGGATGAAGACTAAAACGGATGTTATCAAAAC
CGAATGTTTTTAGTAGATGATACAAGAACAGACGACTCTAATTGCTCTTGTATATGAACA
ATTGAGCATTCATAAATCAAGCTGTGATATACTGGAATTTAAGCTGTGATACGGTCCAGA
GATCATTAAGAGTTAGCACGTGTGCAGCGTACTGGTTGTACGCCCGCAGCTAATTAATGT
CAGGCTATTAATATTCATATATATATATAGACACACACAACCCACCCCATTTTTTATTCA
CACAAACACTTCATCTTTGGTGCTTTAATTAAAGTGCGGAAAGTACAGCAATTGGGCCTT
GTTGAGGGATTAAAAATCACCTTAATTATCTTTGAGGCTTTGACTGCACATGCACAAGCT
AGCTAGTACATATTTGTAATAATTAATGTAATTGCTATTACTCCCTCCGTTTTTAATAGA
TGACGCCGTTGACTTTTTCTCACATGTTTGACCATTCGTCTTATTCAAAAATTTTGTGCA
AATGTATAAGATATAAATCACACTTAAAGTACTATGAGTGATAAAACAACTCATAACAAA
ATAAATTATAATTACGTAAATTTTTTGAATAAGACAAATGGTCAAACATGTGAGAAAAAG
TCAATGGCGTCATCTATTGAAAAATGGAGGGAGTACATGAGATAGGGGTTGATCTCTCAA
AGACAACGAGAGGAGTCAACTTGCAACCAGACAAAAAATCTAACCAATATATAGTGTTGC
AGGCTTGCAGCAAACCAAGAAATGGCCTACTCCACTAATCAGGTGTTTTCGTTTATTTAG
TTCTTCAAAACCTACTTGCATCCCTAAATAAGGGCAGTTTCAGACTTCAACTTGCATTTT
GTTTTCTATCTTCAACATGCATTTTCTTGATAGATAATGAGCATCCCTAAATTAGAGCAG
TTTTATTCTTCAACATGCATGTTTTTTTTATAGATAATGATACTCCAACATGCATGGTAT
TAATTGTGAAAGTCTTAGCTACAATTTTCATAGAAACATGTTCATAACGGTCGCACTACG
AAAATATAATAATATTAATTAAAGCATTCTTGATGGAAAATTGGAAATGCACATTGAAAA
TGGATCTTCCACCACCGTATACAACTTGTGAAGAATCTAAAATCAGTTGTCATAATTTTT
TTAGGTGAATAACAAAAGAACAGGACTTCAGGAGCACCTGGACCTGCAGAGATATAGTAT
CATTAATACATTTTTTTGTGAAACAATAAACATAACTAATTAACTTCATTACATTTGTTG
TCAAGGAAAACTTGACAACCACAGATCGAGTGTTGGGCCCTTAAAAAATAATGTGTGCAA
TTGCTTTCTAGTTTAGAAAAACCATCTCAGCTAAAACACATGTAGTACTTTCAGTACTTT
GTCAACGTTAACAGTTATATATGATGAAGCAAGGTTAGAAAGCATTTTTTTTTTGATAGA
TAGTCGCTAGCAAATGCAGATGCCATGGAGGCTCAAAAGTTGGAATCCACAGTTGCTAAA
TCATCTTTTTTATGGACCGTTTTAAAAAAAAATCATTTTTATGGATGTTCTAGTTGTTGA
ACTCAATACAAGCTAAGATGCTAATAAACTAGTTTGGTCATATGCAGGATGCTCGTGGGT
GAAGCTAACAGCCAGTTAATAATTAGTACAGTAGCACACTCTTGGTACCAGAGCAACAGT
ATAGAAGGTATATAGTAGTACAGCCTTTTGATCCAGCTTCCATTTTGTTCTCTTACATTA
GCTAGTGCCTAGTGCTCTTCTTCTTTGCTGCTGATGTGTTTCTGCTTCTCCTCCTCGTCC
TCCCTTGGTTCTTTCCTTATCCTCTTCTTCTTCTTCTTCTTCTTCTTCTTCTTCTTCTTC
TTCTTCGCTGTGTGTGTGGCTTGTCAAGACTACTCTGAATTAATTTGATCAAGGGCATCA
AAGTAGCCATCAAGGTTTGCAATTTGGCATCAAGTAATTAACTGTATCACAAACTATATA
TCAGTGGTCTTATGGTGGTTCTGGTCCAGGATTGCACAAACTCCAACTGAATATGGATTC
TTCGGCCAAGCAATGGCTTGCAGAACTGGTAAGAACCCTAAGTTATTTATCAATCTTTTG
TGTTAATTATCACAAGGGAATCTATTATATGTTGTGCTAGTTTATTGGCATCTAGGTTAA
TTTTGCAGACGAGGTACTTTACTGATTGGGCGCTATATGTGCATTGTTTTTATGCAGGAG
AATGATGATGATCCTAGAGCGCTTGAGCATCTGGACCCTCTCAGCATGCAGCAACTCGCT
GAATCCCTTGCCAACGAGCTTTTTAACCAGCCCCAAGAACAACAGGAAGAACAGCATGGA
TACCATAACCCATCACTGAGGGTCCTCCCCTTTGTCGGGGATATTAACAAGCCCGAGGGC
CACACACCAGCAGCTGCTGCAATTCGTGACAGCTTCTTCTCCCTCACCAATGGCTCGTCC
AGCTCACTCAACTTCTCGGCGCTGGAGCAGCAGCAGGATAGTGGTCCCATGACAAAATTC
TGCTCGCCGCTGTCAGAGATGAAGAGAGGCGGAAGGAGGGCGACCTCGAGCATGCAAGAA
CATGTTATCGCCGAGAGAAAGAGGCGAGAGAAGATGCACCAGCAGTTTACAACTCTAGCA
TCTATCGTCCCCGAAATCACTAAGGTAAATATATACTCCCTCTCCATCCTTAAATGTTTG
ACGCCGTTGACTTTTTTAAACATGTTTGACCGTTTGTCTTATTCAAAAAATTTAAGCAAT
TATTAATTTATTTCCTACCATTTGATTCATTGTTAAATATACTTTTATGTATACATATAG
TTTTATATATTTCGCAAAAGTTTTTGAATAAGACGAATGGTCAAACATGTTTAAAAAAGT
CAACGGCGTCAAATATTTAGGGGAGGGAGCAGTTGACACAACGGTCGATAGATAATAACA
ATGCCGCCACATATTCGTAACGACAGTCATGACTAATGCCGTCAGGATTTCCTGGTTTTC
TCAGACGGACAAGGTCTCCGTTCTCGGCAGCACCATTGAGTATGTGCACCATCTTAGGGA
GAGGGTGAAGATCCTGCAGGACATCCAAAGCATGGGGAGCACGCAACCCCCAATTTCCGA
TGCTCGCAGCCGTGCCGGCTCCGGTGATGATGAGGACGATGATGGTAACAACAATGAGGT
GGAGATAAAAGTTGAGGCAAATTTACAGGGGACGACTGTTCTGCTGAGGGTTGTGTGCCC
TGAGAAGAAGGGGGTGTTGATCAAGCTGCTGACCGAGCTCGAGAAGCTCGGCCTGTCCAC
CATGAACACTAATGTTGTGCCATTTGCAGATTCATCACTAAACATCACCATTACAGCACA
GGTACTCCATAACTTACTCCCATTATATTTTACTCCCTCCGTCCTAAAATATAAAGGATT
TTGGACGTATTGGATATTTCCTAGTACAATGAATCTAGACGGGGAGTCTGTCCAGGTTTA
TAGTACTAGCAAATATCCCATCCGTCCAAAATCCCCGTGATTTGCAAACGTTCTTAGAAG
TCTAAGAATTAAGAGAGCCTGTGACTTGGAGTTGGTGAGAGCAAATAAAGGAGATGAAGT
ATGTAGATTCCACAGTCAATGGCACCACCACCTATGGATTCTTTTAAGATAGTATAGATA
TAGATATTAACATGATTTGATCAAATTTTATAAGAACTGTAATTGTCTGTAATTGTCAAG
AACTTCTCAAATACTTAGTTAAGAAATGGTATGCAAAGATTTGCGTTGAAAATTACTATA
AAAACTTATTATGTTTTACAAACTTATTCTAATGTAAATTGATGATAAAAGTTTCAAAAG
TTTATCCGAATTTTGTCCTAAACGTCAAATATTTTTTTACCAATTAGAGGAGACTATAAC
TTGTGTAGGAACTCTTTTTTTTTACAAAAGTACATAATGAAATAGGATGATGATTGTCTC
GAGTTTAATATTGGTATTTTTGAAGATTAATAATATGTTTTTATTCATTAATTTGCATGC
AGATTGATAATGCATCTTGTACCACTGTAGAACTTGTGAAGAATCTAAAATCAACTCTCA
GAAATTTTTAGGTGAAAGTGGCAGATCGTATGGAGAGCCGGAAATATTTGTACAGATGGG
GGAAGTAATTAAATTGTTGTTCTGTTGCGCATAGAGATAATGTATGTATTTTCTTTGTGT
CTGCAAGTTCTTTGAATTTATTTGTTTTAGGCTAAATATTATTTGTATCATCATGAAATC
ACAAGCGCCTGTAGCTCAGTGGATAGAGCGTCTGTTTCCTAAGCAGAAGGTCGTAGGTTC
GACCCCTACCTGGCGCGCTCATTCCGTTTTTTACTTAATATTATTTATTTTCCCATTTAT
AATCAATTTTCATACTCTTTGTGAGCTTGTTTTTTATTTTTTTTATTACAAGTCTTTCTT
TTTTCCATTTAGTTCAATTTGGATACTCTGATGCTTTAGCCATTGTTTCTTTTTTTTTTC
AATTTAGTTCAATTTTCATACTCTGTACGCGTTTGTATACTCTGATGATTTTGTCTTTAT
TTTTGTTTACAAATCGGGAGAAAAGCTTCTGTTTTTCATCATCTTTAATCTTTTGGAAAA
GTGACATAGGTAAGGTCATCTCGATCCACATGCTAAAAAACTCTCTTCCCAACTCATGAC
CGCAAGCCAATTGGACGTGTAAGGCTTAGTTCATTTGGATCTTCGATGACACAATGATTA
ATCGAGTATTAATTATTATAAATTAAAAGTGAATTTATTTAATTTTTTAAGATACTACTA
TATAGAAAAACTTCCGTACAAAACATGCTTATGGTTGCCGTAGCTAGTTGCCAAAACGAG
ATCAGCCTAATCCAAGGCCACTCAAACGAGCTCAACCATATCATGTTATTTTCTTTCTGT
TAACACATCCGATTAATTAATATAATAATGCCCATGGTAGCTAGCTAACCAGTGGAGTAA
CCATTTTTGTCATGTCTTTTACATCCCTTACAGTAGGAGGAAGAAATAATATACGTATAC
ACCCAATTGAAGTTAGCAACAAATATATATATATATATATATATATATATATATATATAT
TGATCCAACCGGGGAATGAGAATATGATCTATGCATTGGCTTCAAACTTCAGTCCTAAGC
CTTGACAAGGCCTTCTAGCCTCCACATTTTGTTTTGCTTTTCTCAGTTTGGGTTATCTCT
TCTCTTATTTGGTGTGTTCAACTTGTCTTAAACTACACTCTCTTCTGGAGTGGATCTTTG
TAATAATTGGCTGTAGTTCTTTTTGAACAAAAACCGGAATATTATATTCCATTATCTAAA
AAAAACCAGCTATAAACCCTCAAGCCTTTGGTTGCAAAATAAAAACAAGAAATGCCAACC
CAACCCTACAAAATCTCTCACCAAGAACAAGAGAGAGCCACCATGACAAGAAGCTACTAG
CTAAGTACCTTAACTCTAAGGGAACTAGTTCATCCATAGCTTGAGGACCCTGTCCTTGCC
TCCAGATGCAACCTTCTCGCCGTCAGGGCTCCAATCCACAGCGTACACCTTACATTTATA
TATATATACATAATCTTTGTTACTACACTATAATAATTTCAATTCAGATTTTTATTGTTC
CAAAATATGCATGCATGTACCTCATCTGCGTGCCCTGGCAAATCCTGTTTCAACTTGCGT
GTTCGAATATCCCAGACCTGAATCGTACCAACAAATAGAGACCGAGCATAACGTATCAGT
TCCATGGTCCATGCTATGCAAGTAATGGACTTTACAAGCCAAGTTAATAGAAACATAATT
AAAAGGGCATGCCTAAAAACAATTGTATGATACCAGTCACACTTGGCAGTTCCAACCAAT
ATTTATGTCAGATTCACCAGTTTTCGGATGACTACTCAAGCAAACAGAATTAACTCCTCA
AAGACAAGTATTCTGATATAATGAATTCCAGTGCCAGATTGACAACATACAGACTGAATG
GCATGTCGGTGACCAGTTAGGTAAAAGACAGAGAACTAAGCGGAGACAGAGATAGATACC
TTTAGGGTGGAATCCTTGCTTCCACTCAATAGAAGCCTACTGTCAGCAGACCAGCTATGG
ACAGAAATGATGATATTAGGCATTGCGGCATGTACATACAATGGAAACAGCAAGATAGAA
AAACCGACCTGATCTGGTAGACATCTGCAACATGCCCTCTGAAAGCTGCAACAAATTTGC
CTGTAATACCATTCCATAACTTGACAGATTTGTCAAAGGAGGCACTTGCCAGCCACTGCC
CGTCAGGAGAGAAGTAGACATGGTTTACGAGCTGCACAAAGAAAAGCAAATGACAAAATC
ATTTCCAAGCACACTTAAATAAAAAAATTTACCCTGCATTGGTAAAAAAAGCAATAATAT
TTTTTTTTCGAGGAACCGACGACAGGAGTTTCTCCCGCCGGAATTTATAGAAGAGAATTG
GCCCAGTTAATAAGGGAAACCGGGCCCAAAAACCGAACAAGCACGGTTAATTAAATGGGA
AACCGGCGAAAACCTATACAGAAAAGGAAAAGAAAGCAACTATTGAGACCTCACAAAACT
CATCGTTGCCGAGCTTGCCAAAGGCAAGCAGCTTCGACAACATAATGCACAAGGTCTCCA
GAACCACCAAACATCCTCTAGTGGAGCAGAAACCTTCTGAGCGAAGCCTTCAACAAGGGA
ACAACATCAAGAATGCTGTCAACGCCCGTTCCAAAAGGAACCCAGTTTTCACCTAAAGCG
AGAGAGAGCCATCATGACGATACCTCCAAGGAGGAAACGGCACCCACAGGCGTCGATATC
ATCAACCTAGAAAAACACTAGGCAAGGTTTTCACCCGAGACTCTCTCAAAATGCTCCACC
TCCAAACCCTCATCGCGTTGCCTGGACGTCTATTGAGGGTCATCGTTGCCGAGCTTGCAA
GACAAGCAGCTCCGACTCTGCCTCAACAGTCAATCACATTGCAGCTCGACCAGAGACCAC
CTCACACACAGGAACCCAACTGCAGCAAACCTACGGCGCGGCCGACGCCAGCGAGACAGG
ACGCCGGAAACCAACTCCGCACGCCACCCCTACCGCACCAAGGAGCTCCCCGGCAACAAC
TGGAAGTAGCCTAGCCTAAGAAGGGAGGAGCCCCTAAGAAGAGGGGAGCGGGCGCCGCAC
CGCCGGTGAGCACTGGAAGAAGAACAACTAAAGAAGAGGGGAACCGGATCTGGAGAAAAA
GGAGGGAGGGAGATGGAGGCGCCGTCCCCGTCGCCGGCAAAATCGCAGCAGATCGGCAGC
CCCCGGCCAGGTCAGCGGCAGCCGGCGCCGAAGCGCGCTCCACCGAGAGCCGGACTGGAG
CCGCCGCCGACGAATGCGAGCCGCCGCCGACCCGATGCCGTCGTCGCCGACGAGCCCACG
CCGGAGAAGCCCGTCACCGGCCATCCGCCTACGCCCGAGCGGCGTCGGCGTCGACCGAGC
CCGTCGCCGGTCGCCCCGGCCAGAGGGGCAACCGGATCTAGCGACTCCGTCACCCGTCGC
CGGAGCCAGAGCCGACCACCGCGGAGAGCCCCGCCGCCGCGCCGTGGAGAGCCCCACCGC
CGCGCCGTCCCCGTCGCCGCGACCTCGCCGTCCCGCCGCCATCGTCGCCACGCCCGCGCC
GGGGCGAGATGGAGCCGAGGAGGATGGCCCCGCCGCCGCCATCCCAGCGCGTCGCCCGGC
TTTGCCGGTGACAAGCTCCGGCAGCGGCGAAGCACGGAGGAGGGAGGAGGAGGGGCGGCG
GCGGCTAGGGTTTCGCCCCCGAGCCGCCGCGCGAGGGCGACTTGCAATAATATCGAATGG
TTTTTATCTAGCGCTCCCAACTTGTTCATGCCATTTGACAACTTACACAAGTCCTAATGA
TTTCAACAATAATCTGTTCTATAGATGGGTTTGGAGTTTGGAAACACTCATACCATTAAT
TTTAAATGACACCGATTCATTATTATTTTCAAGTTTCAGGGAGGAAACTCATAGAATTTT
CAATCTTTTCTCAGTATTCAGTGAGACAAAACTGAATGCATAAACAAGTCAAAATGTACA
TACAATGATACAAATGCAAGAACATTTCATGGAGCTGTCAGGACAATATACCTTTTGATG
ACCAGTCATGCGGGCTTTGGGCTGTTTACTAATTGTTGGTTCCCAGAGAAACATCGTAAA
ATCATCAGAACCAGAAACTAGTCTCTCAGGTGCATTGCCCCTCATCTTCTTGTATCTCGC
AAGAGCTGCCTGGATATCCAAAGTTCTCAGGTGAAAAAATTCATTTCAGCAAGCAACAAA
TGAAAATATTAAGAGTCAGTTCTAACACTAATTTATGATCACATCATACCTCCTTCATTT
CCTCTGCTGTTGAATATGTCTTGCCAGTATGGTCATATGCCCCTGTGCGCAAAACATACT
CGGTGCTCAAAGCAAGTGAATTGACCCAGTGACCATGACCCTGAATATGCAGTGTAAGTG
TGTAACTACTTTAACAAGATGACAGTGACAACTAGCATAGAATAGCTGACTTGAAAGCAA
GGTAATAGTTCACAGCTACCAAAATAATAGGTCCAGCACATGCAAAAAACAGGCAAAATC
AGATCAAAGATATTCCACAAAATTGTTTCCTGGGTATAGCTGACAGTTCACAATTGAAAG
AATGTATAATTTATTTGGTACGATTCATGAATTAAGCACACAAAATTACTCCCTCAGTTC
ATGGCTATAGCATGCACACGTCTTCCAAAGTAAATTTTGTTTTTTTTCTTCCTCTAACAC
CCCCTGGTCAGAGTAAACCATCAACTACATGGCAATGAATTCTCTAATTCACAAAGCAAT
TGGTATCGGGGTTTGGCCTTAGAATGCTGTAGATGGGCATCCTTGTAAATTTGATTTGCT
ATTTTGTTTTTTGAGCCCAAACCAAGTTTGTATGGCCTTTCATAGGCTACTTGCATCTTA
AAAGATTAAACTAGGGGTGGAAAAAAAGCTCGGGTTCGTGAGCTCAGCTCGGGCTTGGCT
CGAGCTTGGTTGGCTTGGCTCGGCTCGTAAGCCAAACGAGCCAAGCTTGCCTCCTTTTTA
GCTCGTTGCTGAAATGAGCCGAGCCGAGCTAGCTCGTGAGCCACTTGTTTTGGCTCGCGA
GCCTAGGTCATCGTGTGTTTATATCGATTATTTTACTTTATATGGCATTATAATTTGTCA
ACTTAAAATTTATCATCAAGATTTTGAAGTATTGAATATATAAACTTATTTAAAGTTTAC
ATGTTGATGATTTGGTTTTACTTTTTTTAATAATTATAAAATATATATGAAGAGATATTT
CAACAGGAAGGCTTGCAAGCCAGCTCGAGCCAGAACGAGCCGAGCCGAGCTCAAGTTTTA
GCTTGTTTCCCTAACCAAGCCGAACCAAGCCAGGCCTACTTTTTTGCGAGCCACTGCAAG
CCGAGCCGAGCCAGGCTTGGCTCGTTTCCACCCCTAGATTAAACTATCATTGCCATCAAC
ATTAGAAGGAAATAAAAATGTTTGCCTCAGATATGTCGTTCATAAAGAATATGCATTCAC
ATGTGCTTATTCTGTAGGTAAGGATGATGCATGACTAGAACGTGTGTAGTATCAGTCCCC
TACAATAGTTACACTACAAACCCACGCAAAGTTGAAAGTTCAGCGGGACCTAACTAGTGT
TTGAGCATCTCCAGACCCATTTATGTCCATATGTAGAACATGCAGGCCAGGAATTCCTCA
GAAGCTGCAGAATCTGCCATTTCCCAATACAACTTCCCGTAAAATCTGTATCTCTCTGGA
ATTGATCATAAAACCTGTAGTTCTCTGGTACTTTATTCATAAAGCATGTGGTTGTGTGAT
ATTTGCTATTTTGCTCATAATTCAATACTAGCAAAGCCAACTTGGGAGCATAAAAGTTTG
CATAAATCTTTGAATGTCCACTGAAATGCTGGTACATTACCTGCAGTGTTTTGACCAATT
TTCCCTGAGAAGTTTCCCACACTTTGATTGAACAATCTTCAGAACTGCAGTACACATACA
TTTGTTTTAGAATTGTACATAGCATTTTAAGAACTGTATCTGTAAAATACAGCATTTTGT
ACAAATAAACATACAGCATAGCATTAAACATCATTTCTAGCAACACTATAAACATTCGAT
AAATGAGATAACAGACTAAGTGATTATGCATATGCTTTCAGCTACTTAATTTTGCAACAC
TATAAACATTCATGATAAATGAGATAACAGACTAAGTGATTACGCATATGCTTTCAGCTA
CTTAATTTTAACCATCTAGGAAGAACTCGACCACTTTTGCCTCAAGTTATAGCTGTCTAT
TATAAATAAACAAAATAGTAAACGGAGTATGAGGAAAAGGGAAGTAACTGGAACTCTTAG
CCTGATCAAGGCCTATTCCTACCAGCAAAAGTGTATCCTTTGGCTAACGGAACGTCACTT
ACGTATTGGGTTTCTCACAATAACTCAATTAAATAAATATCAATAAATGTAGGGAATTGT
CTGTATGGCACCAATAAAGGATTGTGGCCTGTGTTGCTGGAAGCTATCTTGATAGTTCTT
TCTCACAATTGCCAAAGTAGAAGCAGTAAGCATTCCTATATAAATAGATTCCATCTAAAA
TACAGATTGAATAGAATCTGAACTGAATCTGTCATGTTCAGAATTTCTAGTCACAAACAG
TGGTTTGAGATCTCGATTAACTTATCTGTCAAACATAGCAGCAGAAACAGAAATAGAGTT
CATACATCATATATATGCAGGCGCAATACGATTTTACTACAAATATATTCCCTGTATCAC
AACGCTGGTATATGATTCAATCCTAAATAATGCAGTATTCTAAAACACAGCCCTAGCCAC
TGCCTAACCCATTAGGCACTAGGCGCTGGGTAGCGCATTAGATGGTGCATTAGGTGACTC
AACTACCTTGCGTGGTGTTTTCTTGCTATCTCAGTGTTATATAGTCTATTTTTTATGTAA
TATGCTTGCTAGTTTCTTGGATTGACTAGTTGGTCTGACCTAGGCCTATTAGGCACTAGG
CGCCACCCAGCCACCCGACTAACGCCTAGTGCTTTCTTGCACCATGGAATAATGGTGCCA
TGATGGCATTATAAAATTTGTTGTTGTTCCTATTTTAACAAATCCAATGGCAATAACCAA
AAGTGACCAAGTACAAAAGAAAAAAAAAGTCATTATCCTTTTATTTCAAAATGCTGAAAG
GACTGCCTATGTATGTCTCCCTTTTTTGAAAAATCAAAAATATAATATGTATTTTGTTTC
TTTAGGACAAGACTTTGACCAATAATTACTCCATTAGGGTATAGTTTGTGTGACACAAAA
TTGATGTTATTAGATTCGTATTTGAAAGTACTTACTTATGATTACACTTTTGTAACGCAT
AAATAATATATTACTTGTAAAGAAATTGTTAGTCAAACCCTTGTCTTAACGAAACAAAAT
ACGCCTTATAATAGAAACAGAAGGTGTAATAGTCTTACCCAGTGTAAATCAAACCATCTC
CACCCCACTTCACACAAGTCACTGAATTAGTGTGACCTGTAAGGGCAATGACACACTTCC
TTGTGGTCATATCCCAAATACGTGCATCACCATCCTTACTTGTACTTACAAAACGGCGGC
AAGGAGATTGCAAATGAACTGGCTCCCAAGATACAGCAGTAATCCACTTCCTATGCCCCT
AATGAGTAAAGGCAATGATCAATGAGTACTGCATGGCAAGAAAAAAGAAACTTCTGCAAT
ATATAAAGTACAACTCCATATACTATTTCCAACATTAAGTGTATGTGAATCCATGGTACT
AAGAAAAAAGAACTGGAGCAGTTATCTTCAAGTCAACTAAGTAACTAACATATATTTTCC
AGGTTCACATGAATTGACACATAGGGCAGTTAGGTCTGCAAATATGCAACTGAATAATTC
TTATTTCATACTTCTACAAAAACTACAGGTTGAAAGACAAAGATGTCATAATCTTACCGT
AAGTGGAGTCCCCAATTGCTTGCCTGTTTTCGGGTCCCATAATATAAGTTCCCCTGACTT
GCTTCCACTAACAAGATGATTCCCATCAGGCGACCATGCAATGCAGAGGACCCAGTTTTT
GTGTCCTGGAAGATGCGGTGTTATTTGATAACTTTCAAATATTAATGGTATCACCCTCAA
AAACATTGGATATACCGATATGCAAATGGAACTGTCAACGAGACTAAGAGTACCAAAAAA
TTATACTCAAATGCACTGGAAGTAATGTCTGATAAACATGAGTTTTATCACAATGTTACA
ACAGTAAACTCCTATTAGGTCGTCTGAACATCCAATATCGACAAATAAACAATTTATGTA
ATGTGTTAATTACAAGTAATAAATTATGTTATCTTTTAATAGTCTCAACCTACTAAATTC
ATCTAAAAGGAACAAACACTGTATACTATGGTATCAAACATTAAGCTTTGATTATCCAGT
ACATGTTAAGGTTAGGTCTACCATTAAAAAAGATTAATTCTGAAAGTAACTTACAGGTCT
ATTGTGAGTTAGGACATATTGATAAAGATAAGCACTGAGTTGCTAAACACTTTTGCATCA
ATCATCTAAGATCTCTCTCATGAGAAATTGTTAATCAAGTGTTGGTAAGCACTAGGTTAC
CGTAAAGAACAATAACCATGGTGTAACTCTATAAAACAAGCACCAATGCAATTACGGGCA
TTCGACTTATTTAAGGTATGAGAAAAATGACTTGAAATTATCTGTATGCAAGAATGCTAA
GATTCACCTTTGCATGTGAACAATGGGGTCTGTGTGCTCAGATCCCAAAACCTAACAGTG
GTATCACCAGAACCACTAGCCAAACATCTTCCATCAGGACTGAAGGAAACTGCTAGTACA
GCTTCTGTATGGCCTGCAGATGATAAATTACATCATTCGCAGTGGTATAAGAAAGCTCAA
AATCGACATAATTGAGGCTGGTACTGGTGCTGTCAATGACAAATAAAACAAGGATGCAAA
GGGTTTGTCTGTCCGATGATATTCCCATTGTAATCCCAGCAATATGAGAACATGTCAAAT
AAAAGAGTCCTAAAATTGTAATGGAAAAAGAAAACAATGAAATGAACGTAATCCAAGGTA
TACATACCAGCAATTGTAGCAGAGCATCGGTTGACTGGCCTGATACGGAAAATTGCCTGC
GGTTGATATACTATGCGCAGGGTAACCTCAACATTTGCTTCATTTAACAAAAATCAAAAG
ATAGAAATCAGAAATGAGATGCAACACCTAGTTTGTTTTAATTTTCTTAATCGACGAAAA
GAAATGTAGGATGAACTTGTGAGTGGAGTCTCACCATTCTTTTGCTGCATGTAAGCACCA
AGCTGGACAGAGAGTTCTTCATCTCCGATGTAGAATGCATATGGCAGCTTGTCCTCCTAA
AGTAAATGTTTAGAGTGATGAGGTCACACAAGTAAGTATGCAGGACAACTGCCAAATGGG
AGTACATTACATAGGTGAAGATAAATGCAACGTGACAATTAGCTCAAATATTTCCCCTTT
ACTATATTATAATTAAACTTGTCATAATGAATTGTAACCTTGTATTTTTTCCCTTGTTAA
ACATTAAAGGGATTTCCTCTCTCACCAAAGAGTTGTGCAAGAAAAAATAACTTTCGTTTG
AGTCTATCTCTCTCATCTAATTCCTGCGTTTTTCCTGCGGTTCAATCAAACGGTCATTCC
TGTATTTTTCCTGCGTTTTGCAATCATCTGTTTTACACTTCATTCTTATTAAAATCCTAC
GTTTTTCCTATTCCTGCGTTTTCTCAATCCTGCGATTCAAATGGGCCCTAGGAACGAGTA
CAGACAGCTTATGTGTTGTCTAGATAGGCAGATTGATACATTGTAATGTTTCTTTCTTTC
TTTCTTTATAAAAGAAAAGAAAAAAAGGAGAAGAAATAAAATTGGTCCCTAAGCCAATAT
CAATATGAAATTAAAAAAAAAAGGTATCAGGCAGGCAAGCAGGCAGGCAAGAAGAAGAAG
AGTAAGGAGGAAGAGATAGTGGTACGTTGTGGAGAAGATGGTTGACGATCTCCTGCAGCT
GCGGCGGGCCGACGTTGTGAGGCAAGTAGAGGGCGGCGCCAAGGTGGTCTCCTTCGGGAC
TGACCAGCTGGCACATCACGCTGCTTCCGCTGCTGCTCTCCTGCTGCTGGTTCTGATTCG
GGCTCTCCATCTGAAAAATCGCAAGCAAGCAGCGGCGGCGGCGGCGGCGGCTGGCGGGAG
AGGAGGAGGCTCGAGCGGCCGGCGGCGGAGGCGGAGGCAACAACACAACACGCCACACCC
CACCCGCGGCTATGATTAGTGGGCCGATCTTATCTATCTCATGGGCCCAAAGCCCATAAC
AAACGCAACTGCTACCTCCTATGGTTGGGAACTAATCCTTCCACCTGCAAAATGAAGCTA
CTCATTAAACATTAACGTATGATTAATTATGTATTTGTTTAGCCGTTTAGAAAATGTGTG
CGTGAAAAATGAGTTGGGAAAGGTGGACTAAAGTGATTACGGTGACAAGGATTGAGATCT
CCCTCCAACTTAACGGTTAATATGTGGGCCCTAGAGTGATGCAGTCAAGGTGAACAGCAA
CGTCAGAAAATCGGCTTCCCTTGCGTAGCAGTGTGCTAACTAAAGATTTACGGAGTTATT
GTTTGGGCTAATCTTATACATATTCTTACCACTTATTAGCAACCGAACAATGAATAAAAC
TTTTATATATGTTTTGCTAGCGACTCAAAAATAAATGCTATAAAATAAACTATGATAAAG
AAAAACACAAAATCAACTCAAATTTTAGCTTATAACTATACACATAAGCGAAAAGATGTG
TGTACTCCCCCAGATTGATAATACTTGTCGTTTTGGACAAGGGCACGGTCTTAAAAAAAC
AACTTTGACCATTATTTTCTATCATAATATGTAAAAAATTATTAACAAATATATGATCTT
ATTAAAGTATTTTTTAAGACTAATCTATACATGTGGTCACCATATTTGAAAGACAAATAT
TTTAAAAATGATTCATAATCAAAGATTCTAAAGTTTGACCTCACCCTTATCCAAAACGAT
AAGTATTATCAGCCTGGAGGGAGTAACACTTTGAATAATCTCTTTAAGTGTTTCTAAGGC
ATACTATGGCTGTGTTCGGGAGGTGAGGCTACGAACTCCACCTCCCCATAAGGAAAATGG
AACACTTCATTAGCGCGTGATTAATTAAGTATTAGCTAACTATTTAAAAATGGATCAATA
TGATTTTTTTAAAGCAACTTTCATATAGAAAAATTTTAAAAAAACACACCGTTTAGCAGT
TTGAAAAACGTACGCGGGAAAAACTAGGACTCAAATAAAAGACCTCAGCCTATATATCTT
TCATTGGCTTATAAACAGCTACTTTCTCTCTACAACTATCATACCTTAATACCTTAATAG
GGGAACATAGCTTATGCACACAAGTTTTTTATGCGCACTCCGTGCACACCAACTAGCAAA
TGTCCCACAAAAATTAGACATTTGCTCCTAATAGTACTACATATATTTGCAAAGTATCAT
ATTCAAATTCATTATATTTTAACCGTAGCAAAAAAGTGAAAAATCTAACAGTTTTATAGG
TAAAAATTTATTAGAATTTTGTATTATTTTTTGTTACAGCTAAAATCGAAATTGCTTGTT
ACCGGGCAACCGGCGCGGGGGGAGACGGATCGGACGCTCTCCCCCCCTCCCTCCCCCCCC
CGATGCGCACGTGTCTCCTTCCTGGGCCCACCATGTGTCTCCACCATATACTCCATTGCA
ACTAATCACCCATATATTAAGGGAATTCGTTTTATTTTTTGTTCCACCAAAAATGTTTCA
CCTAGTGTACTCACAATGTTTCACTATGTATAGATCTAATGTTGCAGTGAACTGAAACAT
TCTTTTGCAACAAATCACCCACATATTTTGGAAACCCTCTATTAAGAGAATTCGTTTCAT
TTTTTGTTCCACCAAAAATGTTTCACCTAGTGTACTCACAATGTTTCACTATGTATAAAT
CTAATGTTGCAGTGAACTGAAACATTGTTTTTATATAAGGTGAAATAACACCCGATTTAA
ATGGTTGAAACATTTTCGATCTACGTAGTAAAACAATTCCAATATACGTGGTGGAACATC
GTGCAACATTTAAAAATAATTCAATAATAAGCTAAAAAAAATTTCATCGAAATATATCCA
TGTGTGGTCTTATTTTTAAGATTTAATTACAATGAATTTAATTGTGTAATCGGATCATGA
TTTGGATAAATAATTTAAGAGAAAAATCAGTTTAAAGTGGTTTTGCATGCATGCGTGGTG
CTGATGTCATGCTGATGTCAGAGTCCGATTTTTCCCAATCCTGATCGGGCGCCCGACGTG
TAGACCCTTCCAGCTAAAATATAATGAATTTGATGATAAGATTTTACACGTAGATGTAAT
ATTATTGGAAGTATGTGTCCAGTTTTTTTTCTAAAATTTTTCGTCATTTGATAGTTTGTG
CGCACGGAGTGTACGTGAAAAGCTTGTGTGTATAGGATATGTTCTCTTTAATAGTAGCTT
ATGTGGCATCCTAAAAAGATCAGCCACTTTAGTCTTGGTTCACACGCATTACGCAAGTCC
TACATCAAAAACGGCACTTCTACAAATTCAGTAGTACTAGATTGCCGATACAATTTACTC
ACAAAATATTGCCACAAAAAACCCCTCCCTAATATATTGTTTGTTTAGGTAGTATGAAAG
AACATCAGATTATTAGGGGCTTTCTGGAACGCACAAATTTTACGACTTCTTTCCAGGAAT
TTGTCAACATTTTTCCGTTCCAAAGTAAGCCTCACGCAGCTATTAAGATATACTGACCAC
ACCCCAATAATGCATGCTTAAAAGAAACATTGCATGTACCCAGATAGTAGAACCACAACA
TGAGAAGGTAACTAGTTGATAGCCATCCTTAACACTGAATAGAAGACTAGAAAGACAATG
TTTAAAATCATGGACTGGTACACTTGAATCATCATCATTTTCAACAGCCATGCTACCTAT
TATGACTTCTAAACCGCTAACCATAATCTATCTACTAACAAAGCTCATCCTTCATTCCTC
TTCTTCTTAAGATTTGACATTTAAATTACTACATCTTTCCACCCCCATTTATAATATAAT
ATTAAGTTACAAAACGGTGGTATCATTCATCATATCTCATCGTTCTTCCATCCATCCAAC
AAAATCTACGGCTTCTCACCAGCGCTACTCCACTTAAAGCTTCAGACCTTTCACCCTGTA
ATCGTCAAACAGAGATAAAATGTTCAGAATATGTGATTAGTCAAACATTTCAGACAAAGA
TCAACAGATACTACACCAACTACTTTTCAGTACGCCCAAATTACTATTTCACCAGTACAG
CACAGCTCCTCCAATATGTATATGGTTCCATGCTACCAGTGGAAAGTAGTAAATTCAACA
GAGGAAAACATATTCAGAGGGGAACAATAGCTTGTGAGCAAATTGATATCTACTGTTACA
TTCCATAAATATCGGTATTTTCTACTGGCGAAAACATGGGAATGCACATATAGTCCTCCC
CATACCATTACAAATTAGGAAATTGATACCCAGGATCACAATCTAGAATGTAAAATCAAA
ATCAGCGGAAGAATAGGCAATACCATAGGAAAGCCATTTGCATTTTCTTTTTCTCGAATA
CAAGCCATTTGCATTTTCATTGCCCCTGAATTGGAGGGTTGGCATATATGAATTTTACAT
AAAGGATATCCTTTTTTGGCATATGAAAGACCATGATATTGACATTTAGATGTTTTCAGT
CAACAAGCTCTCTTTCTGTACAGTTATACTTATAGATACAACTGGCATATCGATTTTAAC
TGTTTAAGATGTCGGATTTCTACAGACTATCGAATTTCAGTCTCACACATTTCAAACTTC
ATAATGAAGGAAAGAGGTTATCTTAGGAGACGAAAAGGTTGGAGTACGGACTGAAGGCAT
ACCTTCTACGCATACTGGATAATCCAGAACTTCCATTGTCTACAAAATCGCTTCACAGGT
TGCCTTATTGTGTCCTGCTTGCTTGCACCTGCTACAGAGCCGTACAACAGTAGGTATCTT
GTTGGGGTTAAAACGCTTCCTTCTGGGTTTATCTGATGTCCGTGGCTTAGGAGGTGGAAT
CAAATTTGCCCCAGCACTAAAATCAACGGTATCCATGTCAGGAATTGGGAATATTGCTCC
TGAGTAAGCCAAATGGTAGCTCTCTATTCTGAAAAATTTTGAACAGTAGTCATAGAAAGA
TCGCCCAACCCTGTTGAACACAGCAACAGCATGCATACAAGGAAGGCCAGAAAGTTGCCA
CCTTCGACAGGTGCATTCCCAATTTGCAAGGTTGACAACATAAATTGCACTGCCCCGGAC
TTCAAACACGGTTTCAGAAGAGCACAGCACAGTCAGCTTCCCAGCTTTGGACATCTCATC
CTGCACTTTGAATTCCATGGAAGGAGTTAAAGGCCCTGACCAGGACTTGCAAGACTCGCG
CCTTGCTTCTATCACCTCCATTATTTTCATTCTCAGAGAGTCTATCATCAGCACTATTGA
TCCTTCCTTCTTGGTAGGTATCCAGTTATTAAAAGCATCAACAATGTTCGAGGAGAAATG
ATCATAACGACAGCCTCTGAAGATGGCATCTGACCAATGCTCCGGCTTACTTGCAATAAT
CCAATCAGCAGCTTCAGTGGATATATTCCTTATGCTCTCAATTGATGCGTTAAAATCCTC
GATGCTGCAGGCTTGGGCTGCTCGAGTGAAATCCTCAACCATCCCATCTCTTATCTGTTG
TGACCACGGTCCCTTCCTCAGCTCTCCTTTGAATTCTTCCATGATATGATGCAAACAGAA
GGCGTGGTGACTTTCTTCGAACACTTGTGGAACAGCAGCATCCAATCCCTTTTGTCCACT
GGACAAAAATGTCATAGCATTGTAAGGATAGTTGTGATTCTGGAGAGCATACCTCAGCTG
CATCAAGAACCAAACCCAACTCTCATAATTTTCATCTTCAACCACATTAAATGCCACTGG
AAAGACACCATCATCTGCATCAACTCCAGCAGCAACCAGCAACTTGTACTCATTAGTCGC
TTTAAGCGGAACCTTGTCAAGAAATATGAGAGGCCTACACCCATTTGTGAAGCCATGCAA
AGAAGCGTGGAATGCAACAAAGAAGCGGCGGAATTTTGTATCCACCATCGGAGACAACAA
AGCTATGCTACCTGGATTGGTCTCCAAAAGCCTTTCACAATACCAGGGCAAATGGCTATA
TGTCTCCCGGATAGCATGATAAAGCTCCTTCTGTGCCACTTCTCTACCTCGCCAAACCTG
TGAATAGGTCAGCATAACTCCGTATTCTTCATAAATTTCCTTGACAAGGTCCTTTGGCTT
GAACAATGGATTCTCATGCAGCTTCTCCTTAATGACAGTAGTCAGCCACTGTCTTGTTGC
TCGCCGCTGACCCTCTCCACTTCCTCCACCACATGTATGCTCGTCTGTCATTTTCTTGAT
AACAAATTTCTTGTTCCGAGATGATTCAGATGCATGCAACCGCCATGTGCAACCCTCACC
AACACATTTTACAGTGACACGTGTGGTTTCATTTTTAATGAATCGATAAACAAATCCTTT
CCCAATAGCATACTTGCATAACTGAGCACGAAAATCCTTCACATTATCAAATTCTTGACC
GACACCTTTGATAATATCATCCCAAAACACAATAGGATTGTTAAGACCCTGTGTAGGTTC
TGTTGTGATCTCAGAGCCAACATATGGATTGACTGAATCATCAAAAAGCCCAACTGATTC
CCTGCAAAAGCCATGCCAACATCCGTTGAACTCATACTTCACAAACTTGCAGGAATGATG
AAGAACATAAAATTAGTCAAACAATTACCTCGCTGTGTTATCAACAAGAGCAAGCTTTTG
CTGATTCAAGATGTCTGGAGCTGTGGAACCAGCTCCAGCTGTATTGGCAAAGGCAATATC
ACTCCCAAATTCCAGTGGAAAAACCCTAGTTTATTTTAACAAAAGTAGCAACCGTATAAA
TTTGGGCATGATACGGTCATTAAAATAAAATGATGTAACATCTAAAATTAGAGAAGACAT
GCAAAAATGTGGCAATTCTATGAAACCCAATTATGTACCTGTTGTCATCATTTTCGGTAA
CAACTTGTCTTGGCTGTTTCACATTATTGGCATTAGCTTGAACTGCAGTGCCAGTAGCAC
TGGGAGTCTTCTTCTTGTTTTTTGATGCCCTGGAGAAAGATGGTATTCAATATAACATGG
AAAAGCACGGGGCTATAAATAACATCAGATAGAGAAAACTGGAACAGTGGCACCTACTTA
TTTTTGGAAGTTGGCGTTTTCCTTTTATCACCTCGTGCATTAGACCCAGGTTTAGCAGTG
GAGGCTCCAGTCTGAGTTATACTCCTAGCAAGAGAAACATACTAATCAAAACAGAACATG
AATGATTTACTCAAAAAATAGTAAATTTTGCAAAACTAGAAATTTAAGATATAGTATAAA
AAAAGTATAGATTTAACACTCAATTTATAAGAAAACTATAGGTTTAAGCCATGGTATCGC
AAAATTACGGCTTGAATCTGTACTTCTAAGATAACTTTGTCGAAGGTTCTGTAGGCTTGC
AAAAGTTACTCCAAAAGGCTGCACAAAAAGGTAAAAAAGGAAATACCTGTTCTCCACTCT
ACTTATCAAAAAAACATCCACTTGTGCAGAACTAGCAGTAAAATCGACCATCCGTTGCAA
ATCTCGATCACATGATATTGTGATAAGAGTTCTGTTATTGTTCGGGAGAAAGTATTTCAG
TGACACATCTGAAACCTCAACATGAAACACCTTGGACACCTCATCCTTGAAGTTATCTAG
TGACATCTCTCGTGTGACGTCAACAGCGTGTGCTTCTCCTCCTTTGTAGATCAAATTGCC
ATTGGGGCCAGAAGTGAACTCTCCACCATACTGGCAAATGGCAACAACTAGGGACCCCTC
TGCCATGCCTCCAGAGTTGTTCCGTAATCTACATGTTAGGAAATAAATCAATGTGCATGC
GTAATCCAGGACAGTACAATAAGAAATTAAGTAGTACATAAAGAATCCACGTCACTATGA
AATAAATATTATTATCCAAAATTAAATGAAACCCAATAATATCGATATCCCTGATACATG
AACTCTACAGAAGCGTGAATTATGGCCCTGCTAAAATATTTATTTATTTATTTTAAAAAA
AAGAATGATTCAGCGAGCAAGTTTCCCAAGCAGAACAAAATAGCAGTATATGTTAACTAC
GTTCATGGGCATTATTTAGGGTGAGGATTTAGCAGGTTTTATGATCTACCTTAGATATTT
ATGTGTAATTAATGCATTAATTGCATAGTTTGTCCGTATTGCAACGGTGAATGTTGGAAC
GTTGGATTTGATTGAAGGCAGGTGACTGTAGTAGTTCAGTGTACACCTCTTTTGGGTGGA
GGTAGGGAAGAACGCAAGTGATACTTTTTTTATATTAGTGGTTTAGAATAGATAAGTGTT
CTGTTCAATCCCCAACTTGTGATATCTGTGGACTCGACGATGAAACAGCCAGCCACTTAT
GCCTGCTGTGCCCTTTCACCTGCGACTTCTGGGCGGCCCTCTCTGTTCATCCTGGAATCT
CTGATGTACGAGATGTCGGTTGCATTTACCCCCCTGAAACAATACCGGTGGCGCACCATC
GGACCATCTTCTTGCTCTGCTGATGGTGTCTGTGGAACCACCAACACGATGTCGTCTTCA
GAAATGAGCAACCTTCCCTCCGACGACTTCTTCGACGCTGTCTTGATGAAGCTAACTTGT
GGGCTGAGCGTATCCAGCGCCCTGATCAGATTGTGGTTTCAGCCTGGAAAGAAATTTTCT
CCTGTCCTATGCAACTCCAACATATGTAATGGCAACGGCACTGTCGTTCTGCCCGCCCTA
TGTAACCTCCTTTGTAATGAAATCTCTTATCAATGGAAAATTCAGGTGGGGAATCTCTCC
CCTCCAGTGATTATCCAAAAAAAAAGAACCAAGACTGAAGATGTAATCTGTTCCACTGTA
TCAAAACATATATGCAACAGTTCAAAATGGAAGCAAATGAACTGTAAGCAAACAAATTAA
CAGTTCAACATTGTAATTTTGCGTGACCCCAAACCTAAGGTAGATTTTGAATCAGGATGC
CCCTGCTACATATCTTCCTTTTCCTTTTTACACTTGGAAACAGAATACTTTAAGAAACAG
TCGTGTTTTCATGGGTGCTAAGAGGATTGAAACACACCCCAAATATATATAATGGAAAGC
CCCCTAATTACATACGAATCACACATTTGGTCCCCCAATTCTACTTTTTTTGACCATTCG
GTGAACCAAAGAAACTATTTTTATGGACCGACAGGCACCAAAAGGAACCCCAGCTTATCT
GTAATGAAAAAAAAACATGGCCTTGAGATGTATTGCAAAGAAGAAACAACAGATCCAAAA
TAACAAGAAGCCCAAGGGGCTGACCTAACATGGAGCATGGGTTGGTTCTATTTTCTTTTT
TTTTCTTAGGAGGAGGAGGATGAAACACAAGCTGCTGCTGGTGCCTGGTAGTACTACACC
AGCCACCCCACCCCACCCCACCCCACACCGCATCAAAGAAATCCAGAAGCAGAGTCATGA
GATTGAAGGGGAAGAAAGAAAGAAATCGATCCAGAAGAGAAAAAAGAAGTGGACGGATTC
CCAATCTACAACACGCAGGTGGCCGGCCCTTCAATCCACCAAGTCACGACGCAGAGGAGG
AAGAGGACGTATACCTTCAATTCGATTCCTCTAGCCGCCCGCGCCCACACCAACAGGGGA
GGAAGCGGCGGTCGGGAAGTAGAGGAAGGAGCGGTGCGCGCACAGGGAAGGACTCGGGTG
GGATCGGGTCGGCTCCGGCGGTCGCCGTCGCCGCCGCCGCCGTAGCGAGGAGGAAGGGGA
AGAGGGGATTAGGGCTCGGGGGTATTTTGGAAATTATGCGGGGTGGTTTCCGCACACGCG
GAGGAGACGATATTTTTGTGGGGTGGTTTTCGCACAATTTGTTGGGCCTTTCTACAATTT
TTGTTGGGCCTTTCTACAATTTTGCCACCCCACTTTCTGCTTTCTTGGGCCGAATTGCCA
CCTGCGGCCTTCACATACCCTCTTCCTTCCAATTTCCTACTTCTCCAATGGCCGACTTCT
AAAATTTCACTCTCATTCTCATCTTTTTCTTCAAATATCGCCTTTGCTTTTGCTCGTATC
CGCCTGATTGTCAAGGGTCTATCTGTAACAATACAACAACTCCAGCAAGTAACTAGTCGC
TCAGGCGTTTGAACAGACCATACCGGATACAGACATGTGACACATGCAGTACTGTAGGAT
CTCAATTGGACCATACATTGCTACTCATCCGTCCCACATTAATCTACTATGATATATAAC
ATATCCTAATACCACAAATCTGAACAGTCACGATGAGCTAGCTTAGTACTCCCTATATTC
CAAGTTGTTTTGATTTATTTTCATAACTGAACCTATTTTAAGTTTGATCAAGTTTATATT
AAAATACAATAACATTTTTAACACAAAATAATATATTATCAAAATATTTTTAATGTTTTT
GATTTAATCAAACTAATTTGGTATCATAGATGCTGCTAAATTTTCTATGAAAAAGTCAAA
ACAACTTATATTATAAAACGGACGAAACATGATTTTCTTAAAAGAAAACACCATGCGCGT
GCTCATAGCCTCATATGCACACACGCACACTCACCTCTATAAACACTCACATGCTCACTC
TACCTCTATTTATGAGGACCTCCAAATCAAAATTTCATGCGCAATTTAAAATTCATTCAT
TTTTTATGAACCTAGGACCATGATTTTTTTATGATAAAACATATTTTTACAATGGTATAT
ACTACTATTGGTGATAGTAGATGCCACTCAGTAGTAAGGAGGCACATCGATCAACATCAC
CAACGAGAAGAATGTGGTAATCCATAGCAGAGGAAGCATTATAATCAATATACGGTTGAA
GTTGTGGCGGCCAAGGTTGAATGAAGGATATGATATGGTCATGACTATTTAATTCCTACA
AATGAGACTTTCAGTGTTGTTAACTCTAAGCCCAAATTTTAATTTTTGATAATCATGTCT
TCATAGTTCATATATATGGGTTTGAAAGTAAACTTCATGAAGTTTTAAATATCTACCTAA
GCACATGTTGAGAGGATTCACCAAAGTATAGTCTATGTGCATGGCAATAAATGTAGCATC
AATTTCAATCGTTGGGCACCCTACCAGGGCCTGTTTGGAAGATTAGCCCAGGGCTAATTT
TGAGAGCTAATGTTTAGTCATGAATTGGTAGGCTAAACATTAGCTTACGATGGCATGTTT
GGAACCATGGGCTAATTCAAAGCTAAAAGGTGGAGAGAAAGTAGAAAGAGAGGAGAGAGA
AGGAGAGAGAGAGAGAGCTGCTTTGCTTTTTGATGGTCCCAACACAAAATTAGCCCCATT
AGCACCCCTTGGAGGGGCTAATGTTTTGAGGGGAGCTAATTCATATTAGCTCAAAATTAG
CCCACATGTTTGGATCATTGAAGGCTAATTTGAGGCTAAAAGGTGATGGCTAAACATTAG
CCCATGGAACCAAACAGAGCCTAGAAACCTTTGATTCTACATATTAATTAGAGAGGTGCC
TACAAAATCATTATTATCTTACGTGCAACATAGCGTGTGAACAAGGAACTATGATCAACT
TTTTATGCACTTCACATTTTAAAAAAATGAGTGTAATAAAAATCTGTCATGTCAGATGAC
AAATATCTTTCAACAACCGAATCATTCTCTAGTCAAGTTTTCTCTGCTTACTCTTACTCC
CTCTCCATTGCACATTAATAGCTTTCAAGCAATGAACATCGCCTCAAGCTCCAAATGAGG
GTGGATCCTTATGGTCTACACTACTTGAATGCCAATTAGAAGGATTTCTGGTGGTGGAAT
CTATCCACTCGGATTCAAGTCCTAAACTTAACACATGTGCTTGTATTTATAGCTAATTAA
CGACATAACCATCGATAGTGAGACGACTGCAGCGTCTTCATAAATTTCAAGATATGTTTG
AAGGATTCATGAAGGTATTCATTGTCAATCAACTAGTGTATTATAGCGTGTCGATCCTTT
GTACAAGCGGCACGCAAAGGCATGCCCCAGCATCAGCTAATTAATTAATCAATCGATTAA
ATTAAATTCTAGTTGGTTAAAGATGCAATATATGTTTAGCTAGCACTTGGGCGGAAGCGC
GGCAGAGGAGTTGGTGGAGTAGTCATCTATTAACTAGATAGTACTTCGCGTGTTGCTGTG
AAAATATGTATGAAATTGACATAAGCAAATTTTATAAGATAAAATTAAGTGACATTGGAT
TGGTGTGCGTATAAAATATAGTACAGCTTAAGTAAACGAAGAAACGTACAACTTTGAAAT
TTTATTAGGAAAACTTTACATTCATCAAGTAACAAAGGAGGAAGCTATGATAATAAGTTG
ATACCATCAACAATTATTACTCTATTTTGTGGTAAAAATAGAATAACTTGATATAGCATA
TTTTCTCCTGAATAAAACGTAAAGGGCGCAATGACCGTAATATAGTGTTGGCTGGTAATC
TATTCTTGTTATTTTTGTTATGTTTTGTTTTGGAAGATGAAACAAAGTTTTATTATGTAT
GCATTCGCTATGAAAAACCATGTCTGTCTTGTTAGGGTTATAGATATCACATACTCAATT
AATAGTAATCGATTAAGCTCGGCGGGACACACCACATACTAAGTCTTATATGGAATCATA
CCTCGTATATAGAAGGACAAATGGAGTTCTACGAGGAAACGACAAGGACTACTCGGATTG
TATCCATATTGGTCTCTTTAGTTCTACTTAGACAAGGGGATATCTATGGTTATAAATACA
AGGCCTCCTAGAAGGAGAGGGACACGCCACAAGGCCACAAGATGTTGCACACAATACACA
AGCCAACATACGCCAAGACAAGCCGTCGGATATCGACATCAGAGATAAGCCTAAACAATC
CCAATATGGTGTCTGCGGAGGCCAACAAGAGGGATCTAGCGCTACCTCTGATCTCGCCGA
GTGCGAATTCGAGGAGGAAGACTACCCTGTCATCGACTACGAGTTGGTTATCCATGCCGA
CAAGTCGACGACAACTAGATAGGTTATCCCAAATATTGTACTTGTGTGGTTCAGATGAAT
AAGAGCAACACCGGTTTCGACCAATAGGATGTAGGGCTATTACCAATTAGATATATAAGG
GGCCCAAACCTGTATGAAAATCCTTGTCTTCATCTCTTTTACCTCAATCTCGCATATACT
CTCGTACCGACGATCCCAAACATATATCCCTTGGAGAAAACATTGAGCCACGCATATCAT
AGTGTAAGTGACATCCTAGAGCAGTGGCGGATCCATGAAAAAAATAGTAGGGGTATGAAT
ATACTAGAACAAAGCTATAACCCCCTCTCCCATCTACATATGGCAAAAAAAATTGTAGAT
GCTTTAAAGGGACTCCCATGGTCCTCACGCCAGTATTGAAGGTTCAAACACCCGCCGCTC
CCATGATGGATCCGCTCCTGTCCTAGAGGGACATTTTCATGCAAACTCGTTTGGACAAAA
GAGAAGGGATTAGAAATGTGATGCAAGTAAAAAAATAGAGTAAATTATAGTGTAATTATG
GAAAAAGATGTGAAGATCACACAAAAATGCAAAATGATGAAATATGAGCATACTAACCTA
TTTTTAATTGGCACCCATCCTTGGTTGATTCCATCAGTGGTATATTCAGCATTAAGCAGG
TAGTACAGAATTCTTAGGTAAACAAAGCTATCTTATATATAAAGATATGTTCTTAATTCT
TGATTAAGCCCATGCATGTGAAACTGCAAATGGAGATAAAATGACAGTGGTAACGGTCGT
TTAGGATTTATGGCATTGGTGACCTCTTGGTTAATTTCTACTCCCTCCGTTTCACAATGT
AAGTCATTCAAGCATTTCCCATATTCATATTGATGTTAATGAATCTAGACATATATATCT
ATATAGATTTATTAACATCAATATAAATGTGAAATGCTAGAATGACTTACATTGTGAAAC
GGAGGGAGTAGCTTAAATGGAGAGAATATTTAGAGTAGTGGAGCAGTGATTTGTGGTATC
ATTTTAAATGAGAGTATCCTTATATATGAAAAGTAAAGTTGGGGCAACAATTATACAAGT
ATCCAATACTCAGATTTAATCGAACGGTTCATATGACACCTACTCTCCCCTCATCTAATG
GCTGAAATAATACAGATGACGTGACTGCACCAAATCATAACTATGGGGCTACTTATATAC
TCCTCCCTTTGTCCCAAAATATAAAAGGGATTTTGGACTTGTGGGACACTTACTAGTACT
ATAAATCTAGATAACTCTGTTCAGATTTGTTATACTAGAAAATATTCTATCCGTTCAAAA
TCCGTTATATTTTGGGACAGAGGGAGTAGGATTTATATATAGGTATGTATATGTGTTAAT
GAAGAATATGGTATACACAAGCAGTTAAATCCAAACGACTATATATAATACACATATATG
GCCATAGAAGTAAGTATACTCGAGTTTGATTCGTAGCACTGGTGGAGAAACCATCTTTGG
TCGGTCCGGCAAAATCCACAATAGTCCCGGATCCAAAAAGAACCGGGACTAAAGATTGTT
TTTAGTCCCGGTTATAAAAATTTTGATCTTTAGTCCCGGTTGGTAACACCAACCGGGATT
AAAGATGATCTTTAGTCCCGGTTATAAAAATTTTGATCTTTAGTCCCGGTTGGTAACACC
AACCGGGATTAAAGATGATCTTTAGTCCCGGTTCATCCCCTGTCAGATGTATGTCAGGGG
GCCGAAGATCTTTAATCCCGGTTGGTGTCAATAACCGGGACTAAAGATCACCACATTAGT
CACGGTTGGTAGTACCAACCGGGGACTAAAGATCAAGATGATCTTTAGTCTCGGTTGGTA
GTACCAACCGGGACTAAAATTAAACACGTAGTATATAATCCCTATCCCTTATCCTCTCCT
CCACAGTTACAACTTAACAGATCGAATCTCACCCCCTCCCCTCAGATCTATCCTCTCTAA
CTCTCTTCTCCAACTCCTCCCCTTCCTCCTCTCCTCCCCTTCTCTCCCTTCCTCCTCCCC
TTCCCGGCCGGCCTCCCCTTCCCATCCGGCGGGCCGGTCGGCGGCGGGGCCGCGCGCTGC
GGCGGCCGGCGGGCAGCGGGGCAAAGGCCGGCAGGGCCGCGCCCGGTGGCGGGCGGCGGC
AGGGCTTCGGGCGGCGGCGGGCGGCGGGGCCGCGCCCGTCGTTCGTGGCGACCGGCAGCG
GCATTCTTTTTTTTTTAATTTGTGATGATTCACTGAGATGTATTTATCCGAGAAGTTACA
AATTTGTGATTCATTGTTTGGATTTGTGATGTATTTGAGTAATTTCTTAGGATATTGTGA
TGTATTTGATTTGTGTGTATAAGTAACTTTATGATTTGTGAGGTGGATTTGGTGTTGTGA
ATTTGGGATGTTAGTTAGATTTGGGGATTTGCCTACTTGATTCGGGAGAAAATAAAAAAA
AAGAAAAAGAAAAAGGGACCATCTGCACTACCGCTATTGTCTGTTTAGTCCCGGTTGATC
CCTTCTTTTTAGTCCTGGTTGGTGGCTAAGGATACATCTTTAGTCCCGGTTAGTCCCGGA
TCCTTACTCCCGGTTGGAAAACCGGGATTAAATGGATATCCAACCGGGAGTAAAGATGGT
TTCTCCACGAGTGTAGGGTGATTTGTGAAACCAGCTAATTATAATTTAAATCGATAAATA
AAAGAATTAGTGATGATTAGCGCTTGGGTGGGAGGCGGGAGGAGTGGGTGGAGGTGGAGG
TGGTGGAGTAGTCGTCGGTGTAGTCGCCGCTGTCGAAGGCCACCTGCCGATGCCGCGAGA
TCTCCGATGAGGCGGAGAAGTCGTCGTCGTGGTGGTGGTCCAGCGAGAGCGAGGCGTCCC
CCTCCAGCGCCCTCACGATCTGGCTCATCTTGGGCCGCTGCCGCGCCGAGTGCCGGATGC
TCGCCGCCGCGCACGCCGCCATCCTCTCCACCTCCACCGCCGAGTACTCCCCGCCCAGCC
GCGAGTCCACCAGCTCCCGGATTAATCCTCCTTCCTCGCCGCCGGCGACCAGCAAGCGCG
CCAGCACCGGCCTCGCCCAGTCCACGAGGCTGTCCTCCATGTAGTTGGAGGTGTCGACGG
GCCGCCGCCCGGTGAGGAGCTCCAGCAGCATGACGCCGAAGGAGAAGACGTCGGACTTCT
CGGTGAGCTTGCCGGTGGAGGCGTACTCGGGGGCCAGGTAGCCGAAGGTGCCCATGACGC
GGGTGGAGACGTGGGTGTTGGTGTCGGTGGTGAGCTTGGCGAGGCCGAAGTCGGCGACCA
TGGCCTCGTAGTTGGCGTCCAGGAGGATGTTGGCCGCCTTGATGTCGCGGTGGATGATCC
GCGGGTGGCAGTCTTCGTGGAGGTAGGCGAGACCCTTGGCCGACCCCAGCGCGATCCTGT
GCCGCGCCGACCAGTCTAGAACTCGATCGCCATTGCCGCCTCTATAGAGGTGGTGCTCGA
GGGTGCCGTTGGGGACGAACTCGTAGACGAGCATGCGCTGGTTGGCGGCGATGCAGTATC
CCACCAGAGACACGAGGTGGCGGTGGTGGACGCGGCTGATGATGTCCACCTCCGCCTGGA
ACTCCCGCTCCCCCTGCCCGCTCCCGGACTTGAGCTGCTTCACCGCCACCTCCTTCCCGT
TCCCGGCGAGCACCCCCTTGTACACGTACCCGAACCCTCCCTGCCCCAGCAGGTTCGCCG
CCGAGAACCCCGACGTCGCCGCCGCCAGCTCCTCGTACGAGAAGGAGCTCTTGGAGAAAC
CCAGCGCCACGTTCGGCGACGGCGGCGGCAGCGCCGGACCGTACGGTCCCGACGAGTACC
CCATCCCCATCTCGCCGCTGAAACCCCCCGCCGACGATGACATGTGCCAGCCGGGCGGCG
GCGGAGGTGGGATGCTGTAGTTGCTGCTGCCGTGCTGCTGCCACATGGGAGGCAGGCCGC
CTGTGGCGTAGTACACGTTGCCCTTCTCGTCGGTGAAGAAGGGCATGTTCGGCGGCGGCG
GCCGCTTCTTCTTCTTCGTTATCTTTATACAGCAGCACACCACGATGGCCACCACACCCG
CCAACACCGCAACCATCGCCACCACAAATAACCCCACAAACACGCCGGCGGTCACATCAC
CGCGATACCGCCCGGACTCTCCTCGAGAGGACCCGCCGCTCTTCCTCTCCGCTGGCGCCG
AAGGCGTAGTCGTAGACTCCGACGATGATTCCGACGATGGTTGCGCTTGCGTGGAAGATG
AAACGCCGCCAGCTGATTTTGGTGGCGCGTTCGTCGATGCTGGTGGCGGCGGCGATGATG
GGGAGGGAGGTGAGGGTGATTTTGACAACGACGAAGACGGCGACGGTGCTGACGGGGTGG
TGGAGTTGGCCGACGACGGAGACGACTCCGGCGAGGCTGCCATTACCTAGCTAGGGCCCA
CCCCGGCCCCTCTCTCTCAGAGACCTTAATTTGTACCTCTAATAATAATTACTTAATTAC
CTCTAATAAATAAGAACACAATTGAAAAAATTTGTGAACCCACCCCTGCAAAAAGTTAAA
TTTAATTAATCAATAACGGATAAAATTAGGACAGGTGAAAAATTGTTGTGAGTTGATTTG
TTCATGTTACCCCTCCGTTACAAGTCGTTTTAACTTTATTGTAATGGTATATTGACATCA
TGAGAAAAACTCACCTAGCATATGTTTAGCTAAGTTGATGCACTAAATACTAAATTGTCA
AGTTCTTATACTAGAGTGCACTCACTTATCAAATTATTGCACTCGAACGTTTTAATTCTT
AAGTTCTTGCACTATATCATACACACCCGCCAAGTTGTTGTACCGTGAGTGTAATATATT
CTTTTTCTTACTTCAACTTAAAACATAGTAACATATTCAATATATTGTAAAAATACATTT
AATGTTATATTTAATGAAACTTATTTGGTGTAGCTGATATTGCTAAATTTATGTATAAAT
TTAGTCAAATCTAAATAAAATTTGACTATGAAAAATGTTAAAGCAATTTATAATATAAAA
TAGAGGGAGTATCTTATGTCATTAAAGTGAACGGTTTAATTGAATGTGTGGAGGTGCATC
ACATATTTACGTGCATTCTTATACTCCCTCCATTTCAAATTATTAAGTTTCTTTTGATTT
TTTTTCTTTTTGCAAATATTTTAAAGTTTAACTAAATTTAAATGAAAAAAACATAGTAGT
AACATTTTTAACACCAAACAAATATACTACCAAAATATATTAAATGTTAGGTTTAATGAA
ACTAATTTTTGTGTTATAAGAGTTGTTACAGTTCTCTATAAACTTGATCAAATTTAACTT
TGAAAAAAAGTCGAAACCACTTATAATATGAAATAGATAAAGTATTTCATAAACGAAAGG
CAATAATCAAAGCATGTGAATCAAACGCATGAGCAAATCACCATTTAATTTGAGATACAA
ATGTCAAGGGATCAATACACATGTCGTCCGCACATCAAAACATTAGAGAAACATGTCACA
TGAACGCTAGATCAACAATCATGCAAGTTTCAACCAAATGCAATAAAAAACAACTTTTTT
ATGTATTGTGATGGGGGTAATGTACCTTATCCTTTCTCCGTGATGATTAGATGTTGAAGG
AGAAGGAGAAGGGGTCGAAGGCGAATTGGGGGCAACAGGGCCAAAGGGAAGAGGGTGACA
CGCAATTCTCGTCATCCTTTCCAACTACTGCCATATATCTCTCCATGCCATTCTCCATTT
TTAGCCATGCTACAAATAAACCCACATATGCATATATGTGATGGAAGGTACAAACTACAA
CTTTATTAGTTATTTTTATACAATAAAAGTACAATTTCTTGCCATTGTACGATGCACGCA
AATAACAAGCTTTAGGCCTTGTTTAGTTGGGGAAAATTTTTGAGTTTGGTTGTCACATCG
GATATACAGACACACATTTGAAATATTAAACGTAGTCTAATAACAAAACAAAATACAGAT
TCCGCCAGGAAACTGCGAGACGAATTTATTAAGCTTAATTAATCCGTTATTAGCAAATGT
TTACTATAGCACCACATTGTCAAATCAAGGCGCAATTACGCTTAAAAGATCCGTCTCATA
ATTTGCACGCAATTTGTGTAATTGTTTTTTTCCTACATTTAATACTCCATGCATGTGTCC
AAACATTCAATGTGACAGTGTGAAAATTTTTGTTTTGGGAACTAAACAGGGCCTTAATAG
TTATAAACATTCAAAAGCAAGTTTCATCCAATGGTGGACTTTTTTTTAAGGGAACACTGA
CTAGACAATACTCAGTATAGTTGTACTCCCTCCATACTCATTAAAGAAGTCGTTTAGGAC
ATTGACACGGTCTCCAAAACACAACTTTGACTTCTTGTTTCTATAAATATTTATTGAAAA
ATGATATATGTATACTTTTATGAAAGTATTTTTCAAGATAAATCTATTCATATAATTTTT
ACATTTTTAAACTCAACAACTTGAGAGTTATTTATGATTTATATTCCCAAGGTTTGACTT
AAACATTATCCTAAACGACTTCCTTTACGAGTACGGAGAGAGTAAATATTTACATAACTA
CAAAGAAACAACAAAAAAAGAACTAGTAGAACTATTGTAACTAGGCAAGACCTATTGTTT
TAAGATCTTTCTTTTATCCTACAAGTATGTTTGATAGTCTCAGTTTATTAGGAAGGGAGT
ATGTGAGAAAGAATGCATGGAGTAGTAGTCTTTCCGATTGAAAAAAAAAAGAATGTACTA
ACACGCACAAAAGAGGAGCAAACAATTTAATTGCATATCCACTTGATACCTGGTTTGGCT
CTAGTCGTCATTAGCCTCAACTGGCACCTTGATCCATCACACTATCTAACTAGTGACTGT
TGCTTTTTTTTTCTCAAAAACACAAGAGAACTACGCTTCATTTCATTAAGAAGATAAACT
ATATAACCGAGTGATCCAAAGGACCTCTCTAAAAACACCAAAAAAAAAACAAGAAAAAAA
CACATCGTGAAACATGACACAACCAAAACACCCCCTAGGACAAACTAGCTATCCAAAGGG
AGCTACCCAAATAGAATTTCGCAAAGCGCCTTTGTACCAGCAATACACCAAAGAGAACTC
TAGGCCCAAAATCCATTTCAACATCCAAACTTCAACTTTACTAGTTCAGATTGAGGGACT
AACAAATAAGCCCCAAAAAAGCACAAGGTTGATGCAACAATGATATCAGGGGCAGCCTAT
ACAATGTGAGATGATGATTGAACACAAACAATCTATCAGGATACAGACATAAGATAGCCC
ATAGAAGGATATGAATGAATGTTTTGGACCTTATGCTACAAGTACAACAAGCACTCAAGC
AGGAGTGCCACCAGCCTTACAACATTCAATCAATCAATAATAACATTGATGGTGATCACA
TGACAGCACCAAGGTGGCTGATCAGTGATTTTAAACAACATTCTCCCGGATCGGTTCGAA
TCGAACCAAATAATGACTCTACTCTACCCAAGTGTTCTATTGCTCAACAACCTCGCCAAC
AGGGATACCAACAGAGGATGCTCTTGCCGGCGCCGCCTGTCGCCCGACTTCCGTGAAGCT
GTCTGGCAGGACGAACAGAGGGCTGCTCCCCTCCGACTCACGCTGGTATGCAAGCCCAAG
GGAGTAACCCAATGCACGAGCAACAGGTACAGCAACTGCATTGCCAACTTGTATATACCT
GCAACCGCCATCAAACACAGCCTTCCAGTTAGAACCCAACATTTAGAGTTGACACCATTG
TTGATGGACGGTGCAACTCAATATAATATGTGATGTGAAAGGGACAAAGCTTACTTCTCT
TTGATAGGGCCAAACATCTTGTAGTAGTCTGGGAACCCCTGCAACCTTGCATTCTCCCTT
ACGGTCAGAACTCTCGCCTGATTCGGATGCAATATAATCTGCAGAGAAGCACATTCAGAC
ACGTTGAGAAAGGATGCACAGATGTAGAAATTGCTATACTTTCTTGACAATCGGACCTGG
TTGTGTGGCTCTGCTCGGGTCACAACTGTAGGAACCGTCTCATCCCACCACAAGCGCCCA
AATGGCCTACAACAACATTTGTAAGAAATATATCGCACTCCAAATTTTACTGCAGGAGAA
GAAACCAGAGATATTGTGCAACTTACTTCAGTGATCTCCCTTTGATGAAAGACATCGCGT
AGTCAGGAACCTAGCCACACAGACAAGCTAGCTCTTCAGCAATTGTAACAACTAGGAAGA
TAGCCCGCGCATCTGCGCGGGCATGCATCGTATAGTGTTATTTTATACACTTACAATGGC
GGAATATAAACTGGAAAACATTTGCTATGCTTCAAAAGCACGATTTCTCCATTTTTTTCT
ATTGCTTACTTAAGCAATCCCCATAAACATTTTTTTTATAATCCTTGTAATCGTCTTATT
TTGGACTTATTTTGTTTAGAAAACATGTCTACCAAATTTAGTGTAACAGAAAAGTGGTGT
TTTTTTTTTTCATTTTTTAATTGATTACCTATATAAGTTGTCAATTTTTATTAATGGATG
GATTGGTTGGGACATGAGGCTCTACGTAGCCTATGGTGAATATGGTTGGACGGCTAAATA
TAATTGGGTAATATTATTTTTGGAATGTGATCTATCATGAATACATGCTTGAATATGATA
GGTAGCAGAAGGTGGAGGTGGATGTGATATTTTTATATATATATATAAGGTATATGTAAT
GATTGGAAATAATGAATCCACTTGTTTAAGTGATAAAAGGATGGCAAGATGCTTTGCTTT
TCTTTTCTCGGAATTTCTAGAATTTTCTCTAATTTATTAGAGTGTCAAGTGACTGCCTAA
AATTGTTGTTTAGGGTAACATGGTACACAGAAAATAGGAAGAACATTTGGATTATTTGAG
CATATTAGTTTTTTTAAAAAGGACAATTGTCCATTTTGGCCTATTTCAAAACCTAAATAC
CAATCTACTAACGCTATTTTTTAAGTTTACTCATTTCAAAACAGGGTGAGACGGTAACTC
TAATTTTGAAAAGTAGGGTCAAATGCACAAACTTGTCCCTTTTAAAAAATACGAAGTAAT
CATATTGTTTTCTATAAGTCAGGCACCATTTTTTTTAATACAATAGCAACTCTGCATCTT
CATATTTGAGATAGTTCTTTTTCATAATACGGTGTTTATCTCGTTAAGCTATGCCTATTT
GCAAAACAATGTATAATGATGCAACCTATGTTTGTTAAATTGTTTGTCCCTTCGAATTAT
TTTTTAATGTAGTAGCTTAGACTATTAAAATTTCAGCTATCTTTTTCTTATGCACTGAAT
ATCTAGTTTAGTTTTGCATGTTTGCAAAACAATATATGATGGAGCAACGTGCCTTGTTGA
ATTATTTCATAGTTTTTCAAGGCAAGTCCAATAGCATGTAAAATAGCAAGGGTGTTGTCC
ATCGATAAAAACAATGATTGGAACATGAATTTGCCAATTTTGTTTGGGTACTATTGATTT
AGTATAGCTATCAGCATTTGTAGACTGATGTATAGTAATGAAATATGTCTCGACAATTTA
TATAATAATCCGTTGCTATTTGGATGACATGCCAAGTGCACTGGTGGAGTGTGCCTAAAT
GTCATATATTTTATATTGCAAAATACAGACATGTGGATTTTAAATTGTTGTTTTAAATAT
AAATACAGCAAGAGTTGGATTAGAAATAATATGTGTAGCTTAAAACTATGGTCTTTTCAA
TATCTATAATTATTGGTTGTTTCTCTTTTACTTCGATAGCTAAAACTAGATAGGGAGGGA
CTGGTGAGGAATAAATAGTGCAGTGCTCGATTGAGAGATGGCAAGGGGTGGGCACTATTA
TGCACATGTGATGGACTGGCAGGATGTGAAGGTGGAGGACTGATTTGCAGATATCTAAGT
GAAAACCAATGTTTTTTTTCCTTAGATTTCAATGTTTTTTTAACCTTTAAGACATGATGT
GGTGGATTAAGATTTTCTGAAAATGATCTAATGGTTAAAAATAATAGGTATATCAATTTC
TTTTTTTCTTTTAATTACTTTTCTTAAGTTTAAAACGTGACATGTGGTGATTTAATCAAT
CTTTATTATATAAAATGAATTTAATATAAAATAATAAATATTGTTATTTTCTTATGTTGC
GTTCTTACTTAGTTTGTCATGAAAGGGATAACGGTCTACTTTAAAAATTAGTAGAGTTTG
TATTTTTAAAATAAATTTAATGAGTTCACCGGTTTGAATTATCTTTATTTATATTTAGAG
TAATAGGTTATCAGATGGAGGAACGTACATAGTCGTACCATGTACGACTATGTACATCCG
ACTAGGGTTGTTTGAGAGTGGGACTGGTATTTGGGAGGGATTGTGGTTTTTTTTCCCTCT
AAAGATAAATTTATTCATTGAAAATAATGGGCCCACCAACTTATTAAAATGCCACGTGGC
GATTTAAGAGTGTTTCTAGGAATACTACATGGCAGCTTAGGAGCGTTTGTAGAAAGTTTC
ATGGACTTTTAGTATATAATAGAAGATTAGGAAGCTAGGAGCTCCTCATAACAAAGTTCA
TGAAAATTTAGAGGATGCCATGCTTTGTTACTTTGGTTTGAAACTCCACTCCTAGAAATT
CTCTAGCTACTTTGTCAGGCCTTCTAATACTTTTAACATATTTTTCCTAAAAATGCAATA
TACTCCCTCCGCTTCAATCATAAGACACTTTGTCTTTTGTTAAGTCAAACTTCTATAAGT
GTACCAAGTTAATAGAAAAAATATGGCAACTCTTATAACACCAAATTAATTCCATTAAAT
CTAATATTTAATATATTTTGATAGTATATTTGTTTAGTATCGAAAATATTGCTACGTTTC
TTCTATAAACTTGATCAATTTTAAAAAAAATTGACTTAGAAAAAAAATCAAGGTGCCTGA
CAATACAAAACAAAGGGAGCATAATTCAAAAGGGCTAATCAGCACCTAGGGCGCCTGTAA
ATTTGTCCCCACAAAGTAATAGATGCATCACAACTGTAAACGTGCTCCCCTGAATATAAA
TACATCCCCTTGTGACTGCAAACAGCATGGCACTAGCTGCATACTAAGCAGCAGATACTA
GATGCAGCAAACAATTCACAACAATGGGGAGAGCACGGAACACTTACCAAAGGCTTGCCA
GAAGATAAATATACACGGGGAACGTCTGGATCCCACTCCACGATGTTGTTTGCCCCAACC
CTGACACCCTTCAGGTCCCGGAAGTTGGCTCCCTGAAACACAGTAAATTGATTATGACTG
CAGAAAGAATGAGTGGACAAGTTCACAAAGGACCAAAGCTGTACAACTGACAACCTTCTT
TACTGGAATTTGCTGCACACGCTCATGGTCATCCTTATTTAGCTTTAAGGGCTGGTGATC
CAAAAGCTTGCCTAGATCTGGACCATCCTTCCCTTCAAAAGAACTATCCAGCATTTCTAG
AACATTTGGGGAAAAAATGAATTAAACTTGGTGTACAGGGTGAAATGTAAGGGAAAAAAT
CATTGATAACAAAAATAAACCCACCCATCATATTCAAAGCACACAAATGATAGCTATTAG
AGGTTGTTTTATTACCTTTACGGCTAAGCCGGATATAGCGCTGGAATTCTGTTTTGGGGG
AAGAACCATATTCCATCACTTCATTAGGCTGATGGTTGTTTACCTGAAGATAAGGGGTAA
GATTGCAGTTGCAGGTCAAGAAACGTATTAATAGATGATGAAACACTTGCCTCTGGCAAA
TCCGAAATTGCATCGCCAAGCAGCAGTGCATTTTTCAATGTTGGCTTCTGTGTTTCATCG
TATGCAACAATACTTTGCTGCAAGCAAGATCAAGCTAGTCAGAATACGGAGACTTTCAAT
GGAATTTAGAGTTATGGTCAGACTTACAGAAAAAGCATTTGGGGCACCACCACGGACAAC
AACATTATGAGTGGGAAGCGGATACTTTGGCAGCACCTACATTAACAAATGCACCTGGTC
ACTGTTCCGATCAAACACTACCAAATGTTCACAAATGCAATGGAAACAAACCATGGTAGG
AAGAGCTCCCCAGAGGAACACACGCATCCTAAATTGTGGCAAGCCATAACAACCTGCAAC
CATCATTCCAAGTCGTGCTTGGTACTTCATAGCCACCAGACGGCTCAAGGCATAACGTCC
AAGGTAACCATCTGCAAACTTCAGTATGTCTACAACATTTTCCATCAGGACATACTTAGG
CTTCAGGTATGCCACAATATCCATGAATGTCACCATCTGTTTGTTTTTCTCGTCTTTTAG
TGGCTCTTTGCGGTTTCTGAACCGATTGAAACCACTTATTCCTTGGCATGGTGGCCCACC
ACAAATGACATCAACATCACCCTATGGAATTATTAAACATAGATGGCATCAGCAGATCAA
AGTATATAGCAGAAAAGAGCATAAAAGGAAAGCAAATACTCACCGGAAGAGGCAAGATTT
TTCTCCTGTATCCTTCTTGCACAAATTCTTTAATTTTCAATGGGCAATCCCTAGGTTATT
AAAAAATAGATTAGGTTATTTCAAACAGAAATAAACCTTGTTAATGATTATATGCCAGCC
AGAAAGGTACCAACCTGAGGTTCTCAATAGGCTCCCAAGTGTCCTCTTCACGGCCATAGC
CTTTCCATTGTACCTGTTAAAAGAATTATGTTGAAGCAACACTCACAGAATACTGCAGGA
ACCCATAAATAATATGCAAATGATGAGACAAGGGTACCTTGAAATAGAGGCCATCTTCTC
TACCACTGCCACCGTAGCAGATTCCAGCTAGTTTCTCCACAACAAACTCATCCTTTTCAA
GAGGCTCATCATCATCCTCTTCGTTCTCTGAGGCACCAGCTGAACTGAAATCAATATCTT
TCTTGACATATTCATCACAAAGGCTATGCCATCCCTTAAGAAGAGCAAGAAACTCATCCG
CCTTTTCATTCCGGACCTGCATTCAGGAAAAAAAAGGTACTAGCATTACCAAATGGTTTC
TTCACAGTATGCCAAATTTGATTACACAATCCATAGCACGTTGATCCAATGATTAGCTCG
TTAGAGTTAGCAGATCATAAAACAACACTGAAAACAAATAGATCAATGCAGTTCACAACA
TACCTCAGTTCTTGGATGATTATACTTGAGACTCTCGCACGCAAAACTATTGAAATCAAC
AGCCCATCGCTGGCCACATAGCAGAAAAAAAAAGGGTTTAGTACTGATATCGCAAAAGTT
CTCCCAGACGAATGAGGGAAGAATAATACCGTTTCAAGATTGAGTCCAGCAAGTGCCGCA
CCCAAACAGAGCCCAGTAGACATACCGCCACAACCAGAGTACAGATCAAGGAGTGTAGCC
TTTCCCACTGAAGATGCCTCTGAATCAGAGACAACTTTGCCTTTGGAAGAATCCACATCA
TCAGAAGAAATATCTGATGCAGTGTCACTGCCTGATGCTCCATTTTCTAGGTGGAAGTAA
TATGAGTTAGTGCTTCTATTTGAAACAGTTCACAAATATATATTGGGCAATATATATAGA
GGTCATCTTAATTCAGCTAGCAACAAGAACAGAGCAATTTACCAAGTGGGATATTAGCAA
ATGTTGAATAAGCAACGGTGTACGACATGTCATAGTACAGATCACAATCAGCCAACCGTC
GAGCTTTGGCTTCTGATTCCATCTAAACGAAATGAAGGGGAAAATCACAATGTGGAACAT
TACAAGCATGAGGTAGCACAAGATTCTGAGAGAGACCACTTACATTTGGATCAATATACA
CGATTTTAACCTTTGAAATGATGCAATCAAGCACATTGTCATTCTTTTCTTCAGAAAGAA
AAACACGCTTGAGATCATGCTTTTCATCATCAGCATTCTCCATCATTATGGATGAGATGA
CCTTCAAAGATAGTTCCCAGATGTGTACGTTGTTAGAGTTTGGACATACACACACACACA
CACCAAAAAAAAAGAAAGGAAAGCATACTCTAGTAGAGTTTGATACACACCGTATCCTCC
GCCCGAAAGAACCAACGGCAGGTAAAATAGTGGCAGTGGTCAGTCCCCTCAAAGAACTCA
GTAATTCTACCGATGTAGTCGGCCTTATCTTCCTCAGCCTATGATTGTTGCAAACGAAAT
GGAGATGTACTACTTTAGAGAAAAAGTAATTTCATCGAGCAAGGCCACATAATTGTGATT
ATTTGACAAATACACAAGCACGAAAAAGGAGTATATGCAAAGACTGAATTGTGACGACAG
GATATTCAGTTAACAATAAGATATAAGTGGAAATGTGGGGCATTCCATACAATTGATAAT
TGAAAGGAGCATCCTTGTTTGATGCAACAAAAATCACACACAACGAAAGAAATCAGGGTG
AGGCGGATGTGTTAGAGATCCAGATGAGCTAGTTAAGTGGGACACAATTAATGACAAGCA
AGTCGCAATAAATTAAAGCATAGACACGAAGCATGGCAAGACGTAATAAAGGAAGGAAGG
AAGGAAATTGAGATGGGGTGGTGAACCTTGACATAGACGTCGTCGTGGAGGCAGTAGAGC
GTGCCATCGACCTTGGCGGAGCTGTAGTGGCAGCGCGCCTTGATGTCCTCCTCCTCATCG
GGCCTGCCACCAACCCAGAGGACGCGTTGAGAGGAGGATGCAAACGTGGTGAGGAGGCCA
GATCTGGGATGCGTGAGTGTTATACCTCCTGGTGGCGGCGTTGCGCTGGTAGCGCTGCGG
CCACTTGTCGCGCGCCTCCTTGGCGGGGAAGGGGTCGCCGACGAACTCCGGGTCGTGGTC
GCCGTCGCTGCCGTGTCGGACCCTGCTGGGCTGCGCCACCCGCTTCCTCGCCACACCGGG
GGCGGGGGCGTCCAGCTGCTTCTGCTCCGCCTCCGCCTCCTCGGCCTCGGCTTCCTCCCC
CAAGGCCATCTCCTCCGCATCCGGCTCCTCCCCGCAGGCGTCGTCCTCCATGGGCGGCTT
CTCCTCCTCCTTTACCTCGTCCTTCTTCTTCCTGGGCTTGGTCTCCGCCTTGGGCCTGCG
GGTGCGCTTGGTGGAGGGCTCGTCGGTGGCCTTGGCGGAGGCGGAGGCGGAGGCGGCGCG
CTTACGCGTGGAGGTACGCGTGGGCGCGGCGGCGGAGGACGGGGAGCTGGGCGCCATGGC
TGCTGCTGCCTCTTCCTCTTGCTAGGGTTTTGGATGGGTTTAGGAGCAGGAGAACCTGGA
GAAGAGGAAATGGAGAGAAGAAGAAATCCGCGTGAAATCGAAGGAGGGAGGATTCGAATC
GATTTCAGATGGGAGTTGGGCGGAAGCCGGAGCGGGAACCCCCAAAATTTTCGGAATCAA
TCGCCCGCACCCGCACCTACCTGTGACCATGACGAGTGGGCCCAACCGTTGGTGGCCCCA
CCTGCAGTGGGTAGTGGTAGTGGGCCCACCTGGTTTTTGGGAAGGGCGGGATGGTTCGAA
TTTTCGCCTTCGAAACGTTGGGATGCTTTTCCTTCCTATCTCTGTCTACCGTGTGGGCCC
TTCGCTTCAACCCCACTATCAGCTTTCACTCTGCTACTTTCCTCCCCACACATTCACACC
GTCGGCCAAAAGGCCCGGGGCCCCACGGCCCGGCCCATATCATGGGGTTTTGGACCGGCC
CAAGCATGACACGCCCCGACTGGTGTCGGGCCCGTGATGGGCCTCGTCACCATGGGCCGG
CCCGGTTCAACATCAGGGGATGCAAAATCGTTAAGGGACCCAAAATAGACTTATTCCAGC
CTATAAGCATGGCTCAAAGAGATGAGGTACGAACAATAGACTTACTAAGCCATATAAGAG
ACAACCCAAAGACATGACGGATAAAAATGAACTTTTTTCCATTTAAGAGCATGGTGGGCT
TTTGTGCCTACGGGCCGGCCCAGAACACTATAAATATAAATGAAAAAGTACACCGAAGGT
CCCTCAACTTGTCAGCGAGATACAAAAACGTCCTCGAACCGTAAAACCAGATACGCGGGG
TCCATTAACTATACCGGTCACCTGACGTCCCAGGGCAGTATTGACGCCGAATTTGTCCTA
CGTGGCGGCTAAGTCAGCGTGGGACCCATGTGGGTCCCACATGTCAGGATGCCACATCAT
CTCTCTCTTTCCCCTCTTATCTCCCTTCCTCTCTTTCTCTCACTTTGCTCCTTGTCTGGT
GATCGATGACGGACGATGCGGCGGCGACTTGGTGAGGCGCCGACGAGGATGGAGAGGTGG
GAGAGGAGAGGAGGTCCGACGGCCGGCGACCGGCGACCAGCAGTGGAGAAGAGCAGCGGC
GAGGCGGGAGCAGGCTGGGGAGAAGAACGGTGGCGGCCGGGGGAGAGTGCGAGGCGCGCG
GCGGCCGACAAGGGAGAGCGGCGACGAAGCATGTCCCTTCCCCTCTGCTGTCTTCCTCCT
CCCGGCGTTCACCTCCATCGCCACCGCCATCGAAGATGCCGCCTCCTGCTCTCGCATCGC
GCGCCGCCATGTCCTCCTCCCATGGGGCCGCCGCTGTGGATGCGGAGTGGCGGCGCCTAC
GACTCTGGCCTCGTCGGCGGTGGCAGATCCGGGCAGGGAAAGGGCCGTCGCCTGCTCGCC
TCCCGCATCACGCCCCGCCTGCTCGCTATTCCCTTCGCCGACTTGGCCACCGCCTCTCTC
CCTCGAGCCGCGCAGCGGCGCGCTAGTATGGACTCGGGCGCCGCCACTCGCGCCACTGCT
TCGTCGAGCAGGCCACCTCGACACCGCCGCCGACGACTCCCCGCCGCTCGGCCTCGTCGT
CGGTGGCGGCTCCGGGCAAGCATAGCTCCCCCACGCCAGTCACAGCTCCCCCTGCCGCCA
CCTTGCTCCCCTGCTCCCGCGTCGCCGCTGTGTCACCGGCTGCGGACCTCCTCTCCCGCC
TCGCCCCGTCTACCGACGGCGGTGGCCTGCCCAAAGCCCCAGAGAGAAGATTGAGAGAAA
GAGAAAGAGGAGGAAGGGAGAGAAGAGGGGAAAGAGAGAGGAAGGTGAGGTGGACACGCT
GACATGTTGGGTCCATATGGGTCCTACGTGGACTCAGCCGCCGATGGCCGTGGTCAAAGC
GCCACGTTGGATAAAACTGGGATCAAAATTACCGAGGGACCTATTGCGACCGATTTTATA
TAGGTAAGGGACCCCGCATATCTGGTTTTGCAGTTCGAGGACTTTTTTATCTCGCTGATA
AGTTGAGGGACCTTCGGTGTGCTTTTTCCAAATATAAATGCATTTTAATTTATTATATAT
ACATTACAAATATGATAATCTCATTTGAAATTAAAAAGTTGAAATATGCCTAAGACTTTT
ATTGGAGCGAGCAATTCTTGAAATATACTTCTTGTGAGCGAGCAATTAAAAAGATGAAAG
ATGAAATATGCATAAGACTTTTATTCGCTGCGACACAAACCTTCCTAAAAACTTGCTTTT
ACTGTTAATTTCAAATTATAACAAATCTTCGGATTATTTTTTACGCTTTTCCGTTCTAGT
GGGAAAATTTTTACTTTATGTTTACCTGCAACGTGCTTTTACTACGAATGTATGGATAAA
TGTATGTTAACTACTATAAAAACTACGAAGGTAGCCCGCGCGTACGCGCGTGTAAGTTTG
TTTAATGTTGTTTGAATTTTAATACGAATTTTTATTTTTGACTCTATTTTAAACATGGGT
CCGTTAATAACTGGTTTGGGCATATTAGTTGAAACCGTATATGCTCAAATTTATTAGAAA
AAAAATATGTCACAATGATGGAGGTGGTGCATATCTATTTGTACGATATATGAGTGATTA
TTTTTTTTTACATTTGTGGAGTTTCCAAACTTATATAACATTTTTTATTTTGTATGCTAT
AGATGACTTTAAGGAACAATTTAATTTTATTATATATTAATGAAAGATATTTTCTATTAA
AAATATAGCTAATGATACTACTTCATCTAATTAAAGATAGACTTATATTACTTATACTCC
CTCCGTCACATAAATCTAAGGAGTTAAATTTTATCCCAAAATAATAGAAACATTTATATG
TAACTGTTGACGAAAAAATCGAACACACTGGCCTGGGAAATCTGCTAAGCTCCCGTGCAG
GTCCAAAGATTGATGAGATGCGGGCGTGCCAGTCAGTTTGATCCTGCAACTGACAAGATA
TGCAAATAGTAGATCAGAACAGCCGATCGGCTGACAAGCCGATGGAGTAGTTCCAGCTGA
TAGCCGATAATAGCCGATGCTGATACCAGCCGATAGCAATAGGGTTTAAGCAATCGGCTA
TATGTCCAATGTAGATGATGATATAAAAGCAATCGGCTGATGATGATGTAATAAAATAAC
AATATAATCCAGTATAAACCAATCGGCTGGCAATGATATGATAAATAAGCATCGATCCGA
AGGTTAAAGCGCACATCGGCTGGAGGTCCGATGTCATGAAATCCACAAGATTAGATTAAA
CAGTGAAACCTTTGTTGTCATCAGCTAAATCCAACTTATATGTATGTGCAATTCTTATGA
GCCGATGCAACGTCCAGATAACTCACCGGCTAAAACCCCGATGAAATGTAGGATCGAGAT
GTCGACTAGAGGGGGGTGAATAGGCGATTTAAAACTAAATGACACCTAATCAAAACTAAC
CTAAGTTGCTAGGCTTGGTGAGGGTCAACTCTAACTAAGCAACTAAGTTATGTTTTGCAA
ACCTAGGGTGATAGTGGCTCAATTATATCTCTAGGAAAGTAAATCACACTCCTATGTCAA
TGTTTAGCAATCCTAGGGTGATATGATCTCAAGTTTGTCTCTAGAAATGTAAATTGCACA
AATGTAAATGCGACAATCAAATGAGACAAGGAAACAAGAGATTTTTCACCGAGGTTCGGA
AACTCGCCGGTTTCCTACTCCCCGTTGAGGCGAGCCCAACTCCACCGCTCAACCACGAAG
CCACCGCACGCCCCCTTCGTCAAGGGGTGGGCAAGGCGAGAGCCGGCCCACAGAGAGGAC
TACCCAAGCCTCGATCACTAGGGTAGTTCTTCCTTCACTCCGAAGATAGTGAACTCCAAA
CCACTCACAAACCGGCACCGGGCCTCCTCCACAATCTTCTCGGAGAGGTCACCGGGCAAC
TTCTCCACAAGCCGACTAGGAGGCGGCAACCTCCAAGAGTAACAAGTAATGACCCGGCGT
GGAGATGATCAAGTGCCACACTAGCTCTACAATGGAAGCAAATGCACTTGACTCTTGTCT
AATCAACCCTCTAACACACTAGATGGATGAACACAAAGCTCAAGTGAGTGTGAGAGAGGT
GCAAGGGGTGTATGCAATTAAATTGAGTGCCAAGAGAGTCCCCTTGCTGCTGGTGGGGGA
GTATTTATACTCCCACCCACCAAAACTAGCCGTTGGGGGCGAAATCCCCCAACTTTGTGC
TCTGCCGGTCTGACCGGAGGTATGTGGCCGGTCAGACCGTGCTACTCTGCAACGGCTAGA
AAACTAGCCGTTGAAGTGTTGTTAGAGGGCCCCATCGGCCTGGCCGGTCAGACCGGCGTT
GAGTGGGCGGTCAGACCGGCCTCGGCTCGGTTAGACCGCCATCGGCTCGGTCTGACTGAC
TACGGCTCCGTCGGCTCTGTATCGGCCATCCCGAGCAGCACCATCTCGGCCTCCAGGGGG
CCGGTCTGACCGGGCATGTGCCGCCGGTCAGACCGGCCTTATGCGCCGGTCAGACCGGCC
AGGGCACGCCGGTCAGACCGCCGCTATGTGGACGGTCTGACCATCCCTGGTCAGGCCAAA
CCCAGTGAAAGTGCAAAGTGATTTTCGTGTGTGTGATGAAAATGTGAGCACAAGTGAAAA
TGCAATGACCTAATGTGGCAATTAAAATCATCTCTTTGCTAGGTCATTACCCCTCTTAAT
AGTACGGCGAAACTAAAAATAAACTAGCAAATTTGATCGCCCTACACCTCGATTAATTCT
AAATTAAAGCGCTAGTTTTACCGTCTTCTTTCCCTTTGCTTTGCGCCGTCAATTTTAATC
CATCGATAATCATCCATGTGCACATATGATGTGGACCTAACTTAAAATGTATAGTTCAAA
GACAACGGTTAGTCCACAATTAGCGCTTGTGATTAATTACCAAAATTAACACCAGGGGCC
TAGATGCTTCAATCTCCCCCTTTTTGGTAATTGATGACAAACACCACAAATATATATAAT
CAAACATAGAGCAGATGGACATATATTGCATTGACAAGCAAAAGCTCCCCCTAAACATAT
GCATAACAATTACAAATAGCAAATATGGAGCCAATGCACATTTCAATTTCACATTTCAAC
ATAGCACAACACATATGCAAATTATAATGTGAACTTCACATATGAATCAACCGAATGCAT
AAGATGGTCACAAGTATATCAATGTAACTCCAACCATGCATCATAGCACAAGTTCACATT
AAGACCACATCAAGGGCTCACAAATAAAACATAGGCTATTACAAGACCACAAAGGGTCCA
AATGACATAGAGAGTTTAACAAAATGACAAATAACACACAAGATAGAGTAATAGCCCATA
CCCACACAAAATATAGCCCAAACCTCCTTAACCTATTAAATATGAGGTGACTAACCTCAC
TACTACTAGTCCCAACCCAACATAAAACACACTTTTCTCCCCCTTTTGGCATCAAGCACC
AAAAAGGTCTTCACTCTTGTGGAGGAGAAGGAGGACACGCCGAAGTGGAAGGATGAGAAG
CATCACGACGACGACGATGAGAAGCTTGGGAGCTCTCCAACATTTGGACTCGAGAATCCA
ATATACCCACTCGAGTGTGCAATCTCCCCACGGAAGCATTCAAGTCTCCAACATCTGTGC
GCAAGCCACGAACATCCTCATGCAAAGCTTCATGCCCGGTAAACAAGCGTTGAATGCTTT
CACTTAGGGTATTAATAGCCCCAAGTACCGGGTTGAAGTACTCGTTGGGTTGCATTCCAA
AATAGGCATACTGAGGGTGAAAGAAGGCATTTGGATCATACCCATGAGGAGGAGGAGGTG
CTGAGCTTGAGCTAGCTCCAGGATGAGAGGAGGGCGCCACCCTAGGAGCACAGGGAGCTC
CAAGCTGAAGGCGGGGCTTGTACTGCTTGTGCTTCTTCAAATTCTGCCTAGCAGCCCCAA
GCTTGTCTTGAATCAACCTCATGATGTAAGGGGCATAATAGATTCCCTGAGTGAAGGTCC
CCTTGGAGATGGCAATCTCTTGCAGCATGAGAGTCACAATGTCGAACTGTCGGCCCTGAA
TGATTGCATCGATGACGTGCCAAGCCACCCCCCTAATGTCATCATTGTTACCCAGGCGAG
GGAGGATGGTAGCTCTCACAATCTTGTTAACCACACTCGGGATGGTCCTCAAGCCGGCAA
CCTTCCCATATGTGTACCGCGCTCCATCTTCATAAAACTGAGAGAGGTAGTCTATGGAGA
GCGGATTATGGGTGTGCTCCTCATGCAAGTCATCTCCAAAGTCCAAGCGAATATTGAGGA
GCCGCCGGAATTGCCTCCTAGAGATAGAACACTAGAGGGTGTCGGACATCCACTTCATCT
CACTATAGTCCCCAGCCACCCACACTGTAGCATAAAACTGCCGGATCAAATCTTCATTGT
AATCTTGCTTAAGAGTCATAATCCGGTCAATGCCAACAGTCCTGAAGAGATCCTGCAAGC
CCTCAAACTCTAGAGTCTCATTGATGTCTCTCCAAGAGATCCACTTATGCTCTGCAAAAG
CTTTCCCTGCATAGACTTGCTCATACACACTCTTCTGGAAAGCGGTGTGAAAACGGGGAT
CCGGGGTGTCCCGAGGCCTCAAAAACTGATCATGGTGCCTCAAGATGGTATACTGTGATG
GATTCCTCATGTTCACAACAAACTGGATGGATGGATCAATGTGCATATCATCACTTTCTT
CATCCTCATACTCTCCACTTCCACTGTCATCATCTCCACTTTCCTCCTCACTAGCCCCCT
CAACATTGGCCTCAACCTCTTCATCTCTTTGAGCGTAATCCTCTCCACTCGATTCCTCAG
GCTCACTCACAGGATCCGGAGTTGGCGCACGACGACCATGACGAGTGCGGGGAGGCATCA
CTGAAAAACAGGAGCAAAGGATATATAAGTAATAATTTTAGAAACCACATAGTGAAGTGG
GAGGAAGGGGGAGTACGGCCTGTCAGGGGAGGTCAGACCGAGAGCCACGGCCGGTCAGAC
CGCATGCCTGAAGTCGGTCAAACCAACGGCCGACGGCCGGTCAGACCGACGGCTCAAGGC
CGGTCAGACTGCCACTGACAGTAGCACCACCGAATCCTTCCATAATCCACACAAATGATT
CTAAAAATTGCTAGGACAGTGTTGCACAAGATTGAAACATGAACATCAAGGTGTAGGTCT
ATTTCATCAAGATTAAAGTAATGGGGGAAACTACCCTTAACCCTAGAGATTGAAATAGAT
CGATTTGAGAGCAATGCACAAGAGGGAGAGAGATTTACTGGTTGAAGGAGTTGAATCACA
CCAAGAAACTACCCTCTATTGGTGCAAATCGAAGAACACCTCTTCCTTCACCTAGGGTTC
CATGCCATGGATCACAAACTCAATAAAATCTCAAATCAATCCATGGAATAGAGAGAGGAA
GAGGAGGAGATTCACTTACGGTGTAACCGGAGTGATTTTGACGGTTGAACTGGATGGATT
TGGTGGAGGGAGGTGGCTAGGGTTTGGGAGAGGAGAGAGGAGAAGAAATTTCGAGTTGGA
GAAGTGAAGAGATGAGATGGGATGAGGAGGGGTCGCGTAGGAGGAGGAGGAGGAAGAAAG
GACAAAGTCCTGGGCCCACCATCCCAGGCCGGTCAGACCGGCTATATGCGGCCGGTTAGA
CCGCCGGGGTGCGGCCGGTCAAACCGGCTATATGCGGCCAGTCAGACCGCCGGGGTGCGG
CTGGTCAGACTGGGCCCTAGAGGCCGTTCAGACCGCCGCTACTAGGCCGGTCAGACCGCG
CATATAGCGCCGGTCAGACCGCCTAGCCCCTAGCCGACTGTGCACAGCCCTTGCACAGTT
CGGCTACCCCGCACAATAAAATTCAACAAAAAATTGATTTTTGGAGCAATTTTGAAATGT
GTGAGTTGAAATATTGCCAACCATTCATAATATTTGAAATTTATGAAGATTTGCAACAAA
ACTCATTTGAGTGCTAGGAGGTGACCATTTATGGTCTATAGGGGTTTTTGGGCGAATTTG
ATTTTCAAACAACTTTTGAAATATTTGGTTTTTGAATATGATTTGAACACCAAAAACATT
TCAAAACTTCTTCTCTACCAACTTTGTTTTGAAACTTTTTTCAAATTCCTTCTCAATCTC
ATTTTGGGGTTTAATCTCATTTTGGCCAAAAAACAAGATTCTAGTTTCTTCAAAAGAGGG
CCAAAATGGCATTTTCATTCAAAAAACATTTTTCTTGCAAAGTGAGGGTTGGAAAACATA
TAGGGAACCTTTTGAAACATTTTCCAAGAGATAGTTTTCAAATTACATTGATTTTGCAAA
AGTTTTGACTTATGTTGACTTTTAGTTGATTTGCTCACATATAAAAGGAAGTGGAGCACA
TGCAAGAGTGCAAAACTCCCCCTTAATGTGACATGCTCCATTTTCGCAATGAAGAACCAA
ATGGCAATAAATCCAAAGCATAAGAGCAAATAGGAGCAAATATACAATATGCAAAAGAAG
CAACCATGGTGCACCATCTCAAGCCACATTAGAGAAGTCTATGACAATTAACTCATTCCT
CAACTTGCAAAAGCGGGTTTCATCAAGAGGCTTGGTAAAGATGTCAGCTAGTTGATCCTT
GGTTCTTATGTGGCTAATGACTATGTCACACTTGGCAACATGGTCTCTTAGGAAGTGATG
GCGTATGTCAATATGCTTGGTTCTAGAATGTTGGACCGGGTTATTGGCTATCTTTATGGC
ACTATCATTGTCACATAGGAGTGGGGTTTTGGTGAAGGATATGCCATAATCCAACAAGAT
TTGTTTCATCCAAAGCAACTGGGCACAACAACTACCCGCCGAAACATATTCCGCCTCGGC
GGTAGAGAGGGCTACGGAGTTTTGTTTCTTGGATGACCATGACACAAGGGATCTACCAAG
CATTTGGAAACTACAGGATGTGCTCTTTCTATCCACTTTGCAACCGGCATAATCCGAATC
GGAATAGCCAACAAGCTTAAATTTAGCACCTTTTGGGTACCACAAGCCAATAGTAGAGGA
ATGCTTTAAATATCTTAGAATCCTTTTCACGGCCACTAAGTGACACTCCTTAGGAGCGGC
TTGAAACCGTGCACACATGCAAACACTAAACATGATATCTGGCCTAGATGCGGTAAGGTA
AAGCAAGCTAACAATCATAGAACGATAAAGCTTTAAATCTACTGGTTTACCTCCCTCATC
AAGGTCGAGATGCCCGTTGGTTGCCATATGTGTCTTGATGGGTTTCGCATCCTCCAAGCC
AAACCTCTTGAGTAGATCCTTAATGTACTTGGTTTGGCTCACGAACGTCCCATCCTGGAG
TTGCTTGATTTGAAGTCCAAGGAAGAAGCTCAACTCTCCAATCATGGACATATCAAATTC
CCTAGACATCATATCACCAAATTCCTTGCAAAATACTTCATTAGTAGAACCGAATATGAT
GTCATCAACATAAATTTGGCACACAAAGAAATCATCACCAATGATTTTTGTGAAAAGAGT
GGTGTCAACTTTTCCAATTTTGAAATCTTTTGACAAAAGAAAATCTCTCAATCTTTCATA
CCAAGCCCTAGGAGCTTGTTTTAAACCATAAAGAGCTTTTGAGAGTTTGTAAACATGGTT
AGGATTTTTAGGATCTTAAAAACTGGGAGGTTGTTCAACAAAGACAAGTTCGGCAATTTC
ACCATTTAGAAAAGCACTTTTCACATCCATTTGAAATAGTTTTATGTCAAAACATGATGC
AAATGCAAGAAGGATGAGAATAGCCTTAAGTCTTGCTACGGGGGCAAAAGTTTCACCAAA
GTCCAAACCTTCAACTTGTGTGAAACCTTGTGCCACCAACCTTGCCTTGTTTCTTACCAC
CAACCCGTTCTCATCTTGTTTGTTCCTAAAGACCCACTTTGTCCCTATGACATTGTGGTC
TCTAGGTCTTTCAACCAAAGTCCAAACCTTGTTTCTTGCAAAGTTGTTGAGCTCTTCATG
CATAGCATTCATCCAATCAAGATCACAAAGAGCTTCATCTACATGTTTTGGCTCAAGACA
AGAAACAAACGAGTAATGTTCACAAATCGAAGCGACACGAGATCGAGTTTGAACACCCTT
ACTAATGTCACCCAACACTTGGTCAATTGGGTGATCCTTGGAAAGAGCGGTGTGTATTCT
TGGTGGAATAGGTGGATCTTGTGCCTTCTCCTCCTCCACTTCAACTTGAGCTTGACTTGG
CGTAGCGGAAGTAGATGACTTATCTTGAGTGGAGGTGGATGGCTTGTCTTCCACTTCAAT
AGGCTTGACATCTCCAATTGACATGTTCTTCATAGCTCTCATCAAGCCTTCATCACCTAC
ATCATCCAAATTCTCGTGCCCCTCTTGGGAGCCATTAGTCTCGTCAAATTGAACATCGGC
GGTTTCTTCCACAATACCTTTATTCTTGTTGTAGACCTGGTATGCCTTGCTATTTGAGGC
ATAACCTAGAAGAAACCCTTCATCACACCGATTTTCAAATTTGGTTAGTCTAACACCCTT
TCGGTAAATATAACACTTGCAACCAAAAACTCAAAAATAGGCAACATTAGGCTTCCTCCC
AACAATTAGCTCATAGGAAGTCTTTTTCAAGAGACGATGTAAATAAAGCCTATTGGTTGT
ATGGCAAGCGGTGTTTATGGCTTCCGCCCAAAAGGAATCGGAAACACTATATTCATCAAG
CATAGTCCTTGCCATCTCAATCAATATACGATTTTTCCTCTCCACTACACCATTTTGTTG
AGGTGAGTAGGTAGCGGAAAGTTCGTGTTTAATACCAAGATCATCACAATAGTCCTCGAT
ATTGGTATTCTTAAACTCGGAACCATTGTCACTTCTAATTTTCACAAGAGTGCAACTAAA
TTCATTTTGGGCCCTTTTTGCAAACTTTTTGAAAAGCTCGGCAACAATAGACTTATCATG
CAAAAAGAACACCCAAGTATAGCGAGAATAATCATCAACAATCACAAGACAATGACTATT
ACCACCAATGCTCTTATAGGTTGTTGGGCCAAACAAATCCATATGCAAGAGCTCCAATGG
TCTAGATGTGGACATGATACTCTGAGTAGGATGAGAACATGCAACTTGCTTGCCGGCTTG
ACAAGCACTACAAAGCTTATCTTTCTCAAACTTCACATCTTTTAAGTCCACAACTAGATC
ACGTTTTGAAAGTTTGCTCAATTGATTCATACCAACATGGGCTAGCCTTCTATGCCAAAG
CCAACCCAAAGAAGTTTTTGCAACTAAACAAGTTTTCAAATTTGCTTCACTAGAATTGAA
ATCAACCAAATAAAGATTTCCATATCTAAAACCTTTGAACACACAAGACTTGTCAAGAAG
GCTAGAAACAATAACTTCTTGCGGTAAGAAAGCACATGACAAGCCAAGATCACAAATTCG
AGCAACCGAAAGCAAATTGAAATTTAGAGATTTAACAAGAGAGACATTATCAATTGACAA
ATCATTGGAGATAGCAATTTTACCTAACCCAATTACCTTTCCTTTGCTATTGTCTCCAAA
TGTCACTTTCTCTTGTTTATTCCCTCCTACTTCAAATGTGGTGAACATAGCCCTATCACC
GGTCATGTGTTGAGTGCATCCACTATCAAACACCCAATGGCTCCCACCGGTGCGGTAGTT
CACCTACAAAAGAAGATCAAGCTCTTTTAGGTACCCAAACTTGTTTGGGTCCTTGGAGGT
TAGAGACCAAAGCTTTGGGCACCCAAATGGCATTCTTTTTACCACCGAGTATAGGGGAAC
CCACATATCTAGCAACAATGCTACCATCATGAGCCTTCCTAAGCATATAATGAGAATCAA
ACATGCATGTCTTAGGAGGTTTACCACAAGGACAATCATTCACCAAATGCCCAACCTCAC
GACACTTGGAGCAATACTTACCATTGCTCTTGACAAAACGAGTGGCACAGTGAGAAGGTT
TCTTACCCTTCTTTGGAATGAATCCAAGTCCCTCCTTGTTAAGGATGCACCGTTGCTCAC
TCAAAATCTTGTCAAGAGTGTTCTTATCCTTGAAGCACCTCTCCAAGCTCTTGTTGAGCT
TAGCCACTTGCTCTTTAAGCTCATTGTTCTCAACAACAAGTGAGGCATCACAAATAGAAA
CACAAGAGGTAGAGCTAGAGCTAGACATATCCACAAGATCATCACAAGAGGTAGAAATGC
TAGATGATGCAACATGAGCAATATGGCAAGTAGCACTATCACCAAGCAAATCACAAGATA
TGCCAACATCAATGAGAGCTCCATGTTGAGTAGTGGAAATGAGGTTGTCTTGAGCTTCCT
TAAGCTTCTCATGAGAAATGGTGAGTCTCTCATGAGAAGTCTTTAGCTCCTCATACAAGA
CCTCCAAAGAAGCATGATCCTTCTTTAGGGCCTTGAACTTGACAATCTCCTTCTCACTAT
AAGCATAGAGCTCCTCAAACATACTCACAAGCTCATCATAGGAAACATCATCACAATCAT
CATCACTCTCACTATCACTAAGAGATGTTACCTTAGAAGAGCCCTTTGCCATGAGACAAA
GTGGAGCGAAGAGTGATGGAGCCTCCTTGATGGCAACAACGGCCATCTTCTTCTTCTTGG
AGCTTGTATCATCACCATCTTCTTCCTCGGACCCGGATGAGGCGGAGCTCTCCTCATTTG
AGTCCCATTCCCCGATGAAGGCCTCAATCTTCTTGCCTTACTTCTTGAGCTTTTTCATGA
GCTTGTAGCCTCCACTCTTCTTCTTGGATGACTTGTCTCCATCATCATCCTTGGAAGGGC
ACTTTAAAGCAAAGTGTCCCTTCTCACCACACTCAAAGCACCTCAAGTTGGAGAGAGTCT
TGTTGGGTCTTCTATTTCTTCTCCTATTGGAGTTGGAGCCCCTTCCTCTCTCCTTTCTCC
TTCCCAAGAGATCATTGAACCTTCTAGCAAGAAGGGCAATCTCTTCCTCCAAGTTCTCAT
TGGCTTCATTCACCTTGCCATTGCCCTTGTCTTCAACTTCGGCTTGGCGAGCAATGCACT
TCTTGGAAGGTGAGGTTTCCTCCATCTCCTTCTTCTTCAACTTGTACATGTCATTGGTGT
TGATCTTCCCCAAGAGGCTTGCCGGTGTCATCCTTGACATGTCGGAGTTGATGAGCATGG
TGACAAGGGTCTCATACTTCTCCGGTAGAGCCCTAAGCATCTTTTGGGCAACCTCAAGAT
CGGTGTAGTTTGCCCCAAGCCCCTTGAGATCATCCACAATGACATTGAGCCTCCCATACA
TGTCATTCACACTCATGAGGCAACATGGAGAATGTCTCATATTGGATCTTGAGGAAGTGA
AGCTTGGCATCCTTGTACTCACTTGTGCCCTCATGGATTTCCACCAACTTGTTCCAAATC
TCATATGCGGTCTCAAGGTTGCTCACTCTATCAAACTACTCTTGGATCAAAGAGTTGAAC
AAAGCATTCATGGCTTGGGCATTGAGTTAGAGGTTGCGGTGATCAATCTCCGTCAAGGGC
GTGCCGGTGATAGCAAAGCCTACATCCACAATACTCCAAATATGGAAGCTCATAGCTTTG
AGGTGAGTAGACATTTTAATTTTCCAAGTGGTATAGTTTGTGCCATTAAACATGGGAGCC
TTCCCTACATGGTTCACCTCGTTCGACATCTTCTCTCTAGGCGGTGAAGCCCAATCAAGA
GAGACCAAGCTCTGATACCACTTGTAGGATCGAGATGTCGACTAGAGGGGGGGTGAATAG
GCAATATAAAACTAAATGACACCTAATCAAAACTAATCTAAGTTGCTAGGCTTGGTGAGG
GTCAACTCTAACTAAGAACCTAAGTTATGTTTTGCAAACCTAGGGTGATAGTGGCTCAAT
TATATCTCTAGGAAAGTAAATCACACTCCTATGTCAATGTTTAGCAATCCTAGGGTGATA
TGATCTCAAGTTTGCATCTAGAAATGTAAATTGCACAAATGTAAATGCGACAATAAAATG
AGACAAGGAGACGAGATTTTTCACCGAGGTTCGGAAACTCGCCGGTTTCCTACTCCCCGT
TGAGGCGAGCCCAACTCCACCACTCAACCACGAAGCCACCGCACGCCCCCTTCGTCAAGG
GGTGGGCAAGGCGGGAGCCGGCCCACGGAGAGAACTACCCAAGCCTCGATCACTAGGGTA
GTTCTTCCTTCACTCCGAAGGTGGTGAACTCCAAACCACTCATAAACCGGCATCGGGCCT
CCTCCACAATCTTCTCGGAGAGGTCACCGGCAACTTCTCCACAAGCCGTCTAGGAGGCGG
CAACCTCCAAGAGTAACAAGCAATGACCCGGTGTGGAGATGATCAAGTGCCACACTAGCT
CTACAATGGAAGCAAATGCACTTGACTCTTGGCTAATCAACCCTCTAACGCACTAGATGG
ATGAACACAAAGCTCAAGTGAGTGTGAGAGAGGTGCAAGGGGTGTATGCAATTGAATTGG
GTGCCAAGAGAGTCCCCTTGCTGCTGGTGGGGGAGTATTTATACTCTCACCCACCAAAAC
TAGCCGTTGGGGGCGAAATCCTCCAACTTTGTGCTCTGCCGGTCTGACCGGAGATATGTG
GCCGGTCAGACCGTGCTACTCTGCAATGGCTAGAAAACTAGCAGTTGAAGTGCTGTCAGA
GGGCTCCATCGGCCTTGCCGGTCAGACCGGCGTTGAGTGGGCGGTCAGACCGGCCTCGGC
TCGGTCAGACCGCCATCGGCTCGGTCTGACCGACTACGGCTCCGTCGGCTCTGTATCAGC
CACCTCGAGCAGCACCATCTCGGCCTCCAGGGGGCCGGTCTGACCGGGCATGTGCCGCCG
GTCAGACCGCCTTATTGCGGCCGGTCAGACTGGCCAGGGCACGCTGGTCAGACCGCCACT
ATGTGGCCGGTCTGACCGTCCCTGGTCAGGCCGAACCCAGTGAAAGTGCAAAGTGATTTT
TGTGTGTGTGATGAAAATGTGAGCACAAGTGAAAATGCAATGACCTAGTGTGGCAATTAA
AATCATCTCTTTGCTAGGTCATTACCCCTCTTAATAGTACGGCGAAACTAAAAATAAACT
AGCAAATTTGATCGCCCTACACCTCGATTAATTCTAAATTAAAGCGCTAGTTTTACCGTC
TTCTTTCCCTCTGCTTTGCGCCGTCAATTTTAATCCATCGATAATCATCCATGCGCACAT
ATGACGTGGACCTAACTTAAAATGTATAGCTCAAAGACAACGGTTAGTCCACAATTAGCA
CTTGTCATTAATTACCAAAATTAACACCAGGGGCCTAGATGCAGGCTAGAGATTATGGTT
CTAAGCACGACTTAGTAGATCAAACTTAACTGATGCAGCACTAAGTATGAAAAGAAACAT
AATATCTAATATCTAGACAATCAAGCCGTTGACTGAGTTTTCAGGGTGGTAGATGTCTAA
GCTAATCTAATCTAGCAACGCGATTTAGCCGATACCGGCTGAAACCCTAAAACGAAAAGC
AGCCGATAGAGCTAAATTGATATGCTAAGACTAGATTAACAAAGACATATGATAAATAGG
TAGGCAAATATATCATCCAAACCAGAGCAATCCAAGAGGTCGAATGTACTAATGCAGCCT
TGAACGACGCCGACGTAGACGATACAATTGCCTGGGCCGGCGGAACATTGGACTTACCTC
TTAGCTGGAGATCGAACACCGATGCAGTCCCGCGTCAGGTGCCAAGTCCCGCCGGACGAT
AAAATAAAGTAGAAAAGGTAAAAGGTGGCGATGCGCCGAATTGTATTGATCGTGAAGATA
AATTACAAAGACCCCGGGTGTACATATTTATACCCATGGGTTGATACAAGTCCTTGTCGA
ACAAGAAAGAAACTTTCCTAAAGATAAAAGGAAAAGATAAAGTCCTTATAGGACACTAAA
CACACTTTTCTAAATATAAAAGGAAACTAACAAACTATATTCCTAATTAATATATAACTT
GCCATGCCGTATTATCTTTGAACTCAGTCTCTTCTAGATAAGCTTCCTTTAGTAGATCAA
TTTCCTTAACCGAATATAGCAAGAATCCGACAACTGACGACTTGACAACTCTCATCGGCT
AATCTCAGAACTTCGAAGACGATGTTGACTCTAAGCCGATGACTACTCCAGGCTTACCAA
ATTTCACTGTTAACAGTAACCAAGACAAAGTGATATCTAGTGTAGTGCATGTTAGTTCAA
TGTTTGGTTTGTTTTTAACACCTATCTTATCACATGAGACACCTTTAGTAATTTGGAGAA
TATATATACACATTTAAATTAGTGTTGTATATTCGTCAAGTGTTTTTTAATCTAAAATAT
GATGTGAAATTATTATCATAACATTAATTATTACATATCGGCTCCATATATTTTGTTGTA
TTTAGGGTTACACAAATTAATAGTTTATTTATTTAAAGGAATACAACGGGATAAAAAAAA
TTGGATATATAGTTTTAAAATAATTAGATAGAACGTCAAAAAGCATTCATTGGATATTTT
ATATTTATATTTGCGTAAATTTGAATATTATTATATTTTATTAGAAAGTTCTATTTTAAG
GACTATCGATTTTGTTGGCTTTATCATAACTATGTTTTCTATTCTTACGGCAAACGATAC
GTAAGCATTATTTTTTTTTTCAATCATATGAACGTATGGAGTACTTTTTCTGGTTAACAA
TTATATATTTCTCATGTGTCCGTATATAGGAGAAATGTTTTATTTTTAAATAATAAATCT
AATATAATGGTGTAAAATAAAACAACTAAATTGTTTTGTTTTTATTTTTACATATTTAGA
TTTAAATTAGTGTTGTATATTCGTCAAGTGATATTTGACACCCTAAAATATGATGTAAAA
TAAAAAAATAATCATAGCATTAGTTATTATATATATTAGCCTCGTAAGTTAAGTAGAACA
TTTAAAGATCATTGATTGGATATCTCGTATTTATAATATAAATCTAGTTTAACTAAGTAT
ATTTACTTAAATTTGTAGAGTAATATGTTTATCTTTAAATAGTATAAAATACTATTTCAA
AATACCATCGATCATTTTCTAATGATACATACTTTTTTGGTTGTATTGTTTTTATAGTAA
GTCCGTGCGCATATTTTTTTTCTTCCGCTGGTCAGTCGATAAGCTTCATTTCTTTCTCTT
GGACGTACCTTCTTATGGACTACTTATGTATTATTTTTTGTATTTTTTAGCCAACAGTTA
TTTAATCTCCTGTATATGTACATAGAGTAATAAGGTATTAGTTTTTTAAATAAAATACAT
CTAATCTAATGGTCTAAAATAATGCGCCGCGTCCCCGTTGACTGATTTTTTTCAAGGGCG
GATGCAGAAAATAGTATAAGTGGGGGCTAAGGATCTACCGCTTAGGTAGACTAAGGAAGT
AAAAAGTGTTAAAGGGGCATTTGCCCCCACTCGCTGCAAAATTGAGTGGGGGCCAAGGGC
TCCGCTTGTTACACTCTAGATCCGCCCCTGATTCTTATGAATGTTTGTTAGGGCTTACTA
CTGATGACGATTATCGGTGGTGTCTTTTGAATGTTTGTTAGTACTTACTACTGATGAAGA
TTATCGGCGGTGAGTTGGAGCATGTTTGTAATGTTAGTACTCCCTCTGTTTTATATTATA
AGACATTTGAATTGTTAAGTTTGATCAAAATTATAAAAATTTTAACAACATCTAAAATAT
GAAATTATATCATTAAATCTAACATTGAATATATTTTCATGTTAGTTTGTGTTGAAAATA
CTAGTATGGCCTTGTGTAGTTCCCAGAACAAAAATTTTCACGTGGTCACATTGAATGTTT
GGACAAATGCATAGAGTATTAAATGTAGAAAAAAACCAATTACCCATATTACGTGTAAAG
TGCGAGACGAATCTTTTAAGCCAAATTGCGTCATGTTTTAACAATGTGGTACTATAGTAA
ACATTTGCTAATGATAAATTAATTAGGATTAATAAATCATCTCGCAGTTTTCTAGCAGAA
TGTGTAATTTGTTTTTGTTATTAGACTATGTTTAATACTTCATATGTGTATCCGTATATC
TGATGTGATAACCAAACTCAAAAATTTCCCCAACTGAACAAGGCCTATGTTTTTCTAAAA
ATTTAGTCGAACTTAAAAAAAATTGACTAGTACTTATAATATGAAACGGATGGAGTATCT
ATTTTTTAGATTGGTTGGATTTTATCTCTTCTTTATCTTTATCCTTAGTATTTAGAATAA
AAACCCGTAATAATGACGATGAGTCTTAAACGATCAAAGGTTCAAGAAGATCATCTGTAC
TAAATCATTAGCCACGAGAAAATATGTTTTCCTCAGCTAGTCAGCTAGGAGGTCATACGT
TCAAGTCCTAGTTCTTCATATATTCTTTTCTTTCGGAATTACTAAATAATGATTTTTTCA
TGTTTGATTGTGGTCATCGTCGTACTTCTCGCTGCAGTTACTCTTGTTTGCTGTGCCGGC
TGGAAGGCCGCTTCCTGGTGGTGGGCGGCAGGGAAGAGGGCTCGCACGGTACACCCCGTC
GACGCCGCCAGCACCGCTGTCGCCGTCGTGCCAACTGCCTAAAGTACTACATGTTACTGC
ATGTACAGTATATAGTATATATAGTGTGTTGCTGTCATAGTGTGCCTCATCCTATGTGTT
AATAGTGTGGTATTGCAATAAGAAAATGTACTGCATGTTACTGCAGTAAGTATGATTATG
TATGTTTTTTTCTTGAACAAATTATGTATGTGTTGGTGCCCGTAAAACTGCATATTACTG
CAGAAGTAAACGGATGTCTAGGCAGTCCCACTTGCCGTGCCTTTCAATCAACTTGCTAAG
ATAGATTCTTGTACGTCTTTTGGAGTGTGCTTAGTTTACGTCAAAATTGAAAAAGTGAAA
AACCAACGGTAATATTTGGTTAAATTTATGGAGTGTTATATTTTATATTTAAATAATAGA
AAATTATATATAAAGATCATCGGTTTTTTCAATGGTATTATGTACGTATATTTTTTTTTG
GCTTTGTTGTTTTTTATATTTTTTCAATGGTACTAAGTACTTATGTTGTTTTTGGCTTTA
TTTATTTTAAGCAAGTCAGTGCGTAGGTCTTTTTTTCTTCGATCAACATTATGTAAACTT
GATTGTTTTTTAGTCGTACTTAAGTATTTATGGAGTACTTATGTTTTCCGTTCTTTTTCC
GCCCGTTCTTTTTCCGCCCAACAGTATGTTATTCGTTTCCTTTTAAATAAAATACGTCTA
ATCTAATCTAATGGTCTAAATTATTGGGTCCACCGATTTAAGTGAAAATCGACGGTGAGA
TTAGACATTGCTACATGGCGGTCTAAGAGTGTTTGTAGAAGCGCCACGTGACGGCTTGAG
AGCGTTTGTAGAAAGTTTAATGGATTTTTAGTATCTAATCTAATATAATGGTCTAAATTA
TTGGGTCCACCGATTTAAGTGAAAATCGATGGTGAGATTAGACATTGCTACGTGGCGGTC
TAGGAGCGTTTATAGAAGTGCCATGTGATGGCTTGAGAGCGTTTGTAGGAAGTTTAATGG
ATTTTTAGTATATAATAATAGATAATAGATAGATAGAAGATAGATGATAGCCGTACATAC
GTTGAAAATTTTGTGCTACCTCCGTTTCATACGGTAAGTCTGTCAAAGTTATGGATTAGG
CATATGCCAACGTAGGGATGTAACGGACCTTGCCAACATATATAGGGCTTGAATTGATGA
GGCTAAAGCGGGTTTTTACATATGTAGTTTTGTTTCCAGAAGTCACAAACTGAGCCAAAG
ACTAAATAACGAACTTCTGAAAGACCAAGGGCCTGTTCATTTTCCAAAAAAAACCTTACC
AAATTTTGGTAATGCCAAAATTTTGGCATAGTTAATTTTGGCAACTTGCTAAAATTTTGA
CAGGATTTCTTATATAGTTACCAAAATTTAGCAGCAAACTAAATGTAGCCACTTTTTTGG
CAACTTTACCAAAATTTGGTAAGATTGAAAATGGCATCAAAGTGAACAGGCCCCAAAACC
GAAGTACAATAGAAAGAAGGGAAAGACACTCTTGTTCGGTTTTTGGTACATTTTTGGCCA
TCTCTAACTCGTCTAGTCCAAACCAGCAAAATAAACACGCTACAATCAATTTAGCTAAGC
TCCATATTGAGATGTTGTAAAATGATGTTTTTTTATCCTCACTACGGTGCTCTTTACTGG
TAGTAGAAATCAATCTAAACCGTTGATCTCATTTGATCGAAGGCTTTAGATCTATTTGTA
TTATCATCCCAGTTAGCGGTAGTAAAAACATGGATGAACATTATTGTTAGAAATGACTAA
TCGTCATTTAGCAGTGACTAATCTTTTTTTTCTCCTTTTTTAGCTTTTTCGATGAAATAT
GAGCGATGCTAGCGCAATAGATAATTATATATCGATTTAGCCGGGAATACACATAAATGA
TAAAGTAACTTCTAATTATTATATTAGTAAATTATTAATTTATCCATAACAATACTGGCC
ACTAGAAAGCACCGGAGCATAGCTCAAATATATTTAGGGATCGGATACAACTGAACAGAC
CCACGGATCCACATATAGTTTACTTTTATGGTTTGTACATAGGTTCTCCGTAAAAATGGT
CTATTCGGAGGCTGCCACTTTGCGTGCTTAGATATATTTCATAGCCAATACTCCCTCCGT
CAGTCCGTCCCATTTTAAATGCAACCATAAGTTTTGGCGCCTAATTTTGATTGTCCGTCT
TATTTGAAATTTTTTTATAATTAGTATTTTTCGTTGTTGTGAGATCATAAAACATGAATA
GTAATTTACTCGTGACTTAAGTTTTTAAATTTTTTCAAATAAAATGGATGATCAAAATTG
GATACGGAAAACCATAGCTGCACTTAAAATGGGACGGAGGAAGTAGATCACAACCAAAAT
CACGGTGATTGATGACCTGCCATGAACAGCACCTTTCAACTTCAAAATCCATTCAGCAGA
TGCGAACGAGCCGATGGCTCGGTGAAGTGCTCACCACCCACGTTCTAGCGCTACTCGGCG
CAGGTTTCGCACCGGGAGGGTACACATGTTTATGGGACTGTACGTTTCCACGTCTCCAAT
CTCAATTCTAGCGTGTTAGGGATGCGCAAGCGTGTGATGTGGTGTGTTCGTGAGCGTCCT
AAATTGTACCCTCTCAAAAAAAAAAAAGAAAACCATTCAGCAGATAAATTCACGGCGATC
GATGGAAGATTGTGTGATGGTTGGTACCCACCAATTGAACTTGATGCGTCCATTTATCAC
AGCAAAACATGTCAACAGCGTCCACCAATCTACGTACCACCTTTGCTGAAAATCTGGAAC
AAACATAGTAATACGGTAGAAAAGCAACGGTGGAAAACGGGACAACAAACATTTAACATA
TCTCAAAATTTAGAAACTATACCACTCACTATCTTTGCAATTTCCTTACACACAAGGGCA
ACCAAAACAAATGGAAGAAGAAATAAATAAATATTCGAGGGAACACGGTAAAAACCTCGA
GGTAACTTATTTTGTTTTTGTTTTTTTGGAGAATACAAATCACTCGCTATGTATTGTTCT
GTGCCAAATAATAGGCGCGTCTGTTGTCTAGAAGAAGGGAAATTCCACTCCAGTCCTTGC
AGAGAACAGGTTGTACTCCTTTATGTTGGTCTCCTCCCTTGAGCAAGGCTGAGCTTTTTG
AGCACTTGGAGTTGGCGATCTCGACGCCAAACATCCTCCACTCACCTCGTCTTCAGATGA
TGCCTGGGCAGGCGAGGATATGGGAAGGTTGAAATGGAACAACGAGAAAGGCACAGAGCC
ATCTTGCGGCTTCTTGTTATCTTCTGAACAGCCGTTCTGAGGATCAGGATCCACCCGCTT
CGGCTCAGGAGGAAGGGTATGGCGATGCTGCCTGTCTGGTTTTACAATGACAGGGTTTAT
GACTTCTGGCGCTCCATTTCTAAAGAGCGCAGCAGTTGGCACCATGGCATTAAAGTTCAC
CGGAGTCTTATGGACTGGCTGTGCAGGCACATAACCAAATTCAGGACCTGCATAAGGATG
CACATTACTGTACTGCATTGGGAAGTCAACACATTGGTTTCCAGCCACACCATATCCAAC
AGCATTTGGGTAGAAATGACCAGGTTGAGGGTATGCTAGGTATCCATTTGTTGGAACTGA
CATGTGATGATTATGGAAACCCATCAAGGTTGACGGGTATGGAGCTGCATGAATCTTTTG
CTGATGTAACAGCTGCTCCTGGAAAGGGGTCACACCAAACCCAAATTGATTGCCATCAGA
AGGGTGAATATTCTGTGGCTGGTATTCTCTGAAACCATTTCCTGCGCACATTTCAAGTAA
TGAACGCGAACCGTTCTTGGTTGGTGGATTGCCTGGGTTGCTATTGTTCCTTTCTGAAGA
TCCTTCTGAATCAGAAGTAGACGAGGATTCCGGATTCTGAGCACTCAATGAGGTCATGCT
GCTCATGCTACTATCTCTGTCTCCCTCGCTTAGACATGAAGAGCTATCTGAACTGGTCAT
GTTTGCTGTCTGACCACCATCTTTGGTAAAGCAGCTGTCTGGCTTGTTCACCACAGGAGG
TTCACTATTGCAAGCAGCTTGATTATTTTCACTGCTTTCACATGGCTGATCTGTTATCGA
TTTGCAAGCTTCAGCTAGTTCTTCATGCTCCGAGCCAAGTATTTGGCTACAATTGACAAT
ATCCTTTGAACACCCCACTTGATTGGATCGATCAACACCGCTAACTGTTTCAGAAGAACC
ATTCGAACTCCCTAAGCTAGCTTTCTTTCTAGCATCCATTGGCTCCCATACTTGTTTTGG
AGCTGCATTCTTGTTTGGCGTACTACCAACTCGGCTTCCTTTTGACACTATGAAGCTATC
CAATGGATAGCACCTGCGGTACTGTAACCAGGGCTTCTCAACCATTGTTTTCCTGGACAT
CTTCATCTCTCTACTTGATCTAGCTGTTGGAGAAAAATACCCATAATCTTCCTGCTGGCC
ACAACTGCAGGCATTGTACTCATACCTTTCTCTTGTCCGGTTATTCGCACTGAACAAAGA
GTTGCAGCCTCTACCTGCATTCCTTGCCCTCTCCCTAGATTGCCAGTGAATATTTCCAAC
ACCCCCAGTGTCATCTTGGCAATCTTCATACCAAAAACCAGTGGTCTGTTCTTGAAGGGA
ATCCCTTCTAAATCTGAGTTTCCTCCTTGAGGATGTAGATTGTTCACACATGAAAGAACC
ATTGCAATCTGATGGAATAAATTCCAGTGTTGTACTGCAATGAAACTCATTGCTTTGTCC
ATCACTTTCCCTTGTTAGAGATTGATCAACACAGGTATCAGGAGAGAACGATTCCGTGAC
CACAATACTATCTTTATCTTCATCATCGCTAGCTGAGTATTTGGAGTGGGCAATATCTGG
TGACTGATCATTAATTGGTGTTGCTGAGTTGCTCAGGGGTGATGACGAGGTACCAATGTA
AGGTTTCAATTGAACTGGTATCTTTTCTTTCTCCTTTTCCTTTTCTTTCAAACGTTCTTT
TCTTCTAAGCTTCTTTTCTCTCTCCTTTGTTCTCCTCCTCTCCCTGCGCTCTTCTTCTTC
ACGCTTTTCTTTCTCTTCTTCCTCAAGAAGCTTGGTCTACAAGGCAAGTTAATCGAATTT
ACTACATGTCAACTAAGGCACAACAAATCCTAACAAAAGTTGCTCCCTCTCTCTTCTTCT
ACACAACAAAGTATGTGTAGCTCACCTGTTTTTCCAATGTAATTATTTCTTTGCAGGCAA
CATGAACCCGCTCTTCCAACAATTTTAATGCAAGGGACACAAATACGCTATGTGCATTTT
GTTGTGCCGTGGCTTCCCTCAAAGATTTTTCAACCTTCACAGGAAAAACAATGTTTCCTA
TGTCAACACGAGATGATGCTGCAGGCTTAAGTACGACTATCTTAAAAAGAAAAGAGGAAA
CAACAATAGCTTGACACGTGTGCTGATTACATTGACCATGAATGTTTGGTACATTGAAGA
GCGAGTACAATCTATCTATACACTGGAGAGTGAGTACAATCATCTAATGTCATAAACAGT
TCAATGAACTAGTTAAGAACATACTATGTCGCATGATTTAATCAACTATGTTGGCTATTC
TAATACAATACATATATTACATATATTGTGATGAGTATGAATAAAGATTAGTTCATCTAG
ACCACAAAGAAAATCATCCTTTGAAAAGGGTAGTTTTATATTAAAAAAAGTTCTTTTAGA
ATACCATGTCATATTTTCATAACTTAGCAGTAAATGCTAAACATCTTAATGACACTGAAG
CGATAGTCATATGCTAAAGATCCTAGTATATATATTACACAGAAGACATCGATATTGTAT
ACAACAACAATGATACTTCAGACGCAGATCATAAATTTAGAAAAGTGTTTGCTATATATA
CAGCTAATATCACAAAAAAAACATGTATCTTTTAGTGATTAGGACTTAGAAATTGCATGA
TATACACTACCTGTTCTTTGAATATCACTGCAGCAGCATCCAAAAGAAACTCTCTGGCAA
GTTCAGGACTCTTAGCATGCTTCTGTGGATGAACACCATCGACATCAGTATCATTTCCAT
CCCTGTCCATAGCATCATCTTCCTGCTCATGTATAACAAATTAGACTATATGAATTGGCA
GACCATCAACATGGACTAACAAATGTTCTGATCATCCTAATCTTATTACTTAAGAAATGA
GCTTACATCCTCTTCCTCAGCTTCTTCAGCATGCTCAAAGAAACTTTGAATGCTTTCTCC
CTTAGTAATTGTCACAAACCCATCCCCCACGATCAGCCTGCGGTGAACACATGATTGGCC
CTTCAAGGCATGGGCCTTCACATAGAAATCTGTGTTCTTGTTATCCGCATAATGCGCTCT
CAGAGTAACAAAATAATCTTCAAACTGGTCAAGATCAAGGCCCTTCCTGTGCACTTGCCC
ATTCATCCCCACAGCTTCAAATCCTAGTATATCAGATTTCCCTTTTTCTGTTCCAACAGC
AAACTCAAAACGATTATAGGACTTATCTTGATCCAAGAAAGATTGGCGGCAATCAACTAA
GACAGCATCCTCAAACACCTGAAAATATAAAATGCCAGATGTTAACCACCTACAGGCAAA
CTCCATGTCATCTACTGTGCAATTAAAAATGGGAATGCAACTCCTTTTAGTCTTATTTTC
CATAGTTTTACCCTTATAAGGTTTTGCTAGCTGAGTGTATTCGAAGAAGAGAAAGCAGAA
ACAAAGAAAGAACAATTGTGAGAGTGCATATAGAAAGGAGCACCATCCTTACCTCACACC
GGAAAGCTGTATCAGTAATGCAGAACCAGCTAGTGCAGTGATGTTCCCGTCGCAGACGCT
TTAATTCTTTCAGTTCCTTAAATTCACGAATGACATTCCTTCGGCAATCTCTGCAAAATC
TTTTGCTGTCGAACCTGTCCAGATATTCATCCACAGAATTAGCTAAATATTACACACCAA
ACCAGCCTGTGAAGAGCATAAAAGTCTATTAAGCATTCTTCCAATCACAAGTCGTAACTA
TCCCACATATACTAAGGGTGGTTGGAGGGATATCCTTAGATAGGAGTTGGCGATCCAACT
TTTGAGTGTGTTTGGTTGGTGCCTTGGTGGGCAAGGGTGGATGGGGTGGTCAGGAGAGGG
AATATTCCACGAAGATGCTGGATGAGCTCATTTGGCCCACCTTTGCTAATCTCAATTCAT
TACTACCTCCGTCCCATTTTAAGTGCAGTTGTGGGTTTCTGTGTCCAACGTTTGACTGTC
CGTCTTATTTGATAAGTTTATGAAAAAATAAAAAAAAATAGTCACACATAAAGTATTATT
CATGTTTTATCATCTAATAACAATAAAAATAGTAATCGTAAAAGTTTTTCAAATAAGACG
GACGGTTAAACGTTGGACATAAACAATGCAAAACTGCAGTCTTTCTGGGACGGAGGTAGT
AGTAATTTATTAGCAATAATTAATAACTTTTGTTGTTAATTACTCCCTCATTCCCACATT
GATCATCATATAATGAAATTCAAAATCTCTCAAATTGATCATCATATAACTGCATGGACA
TGGATTTCATCGAAATAGAATTAATGCAGCATGGGAGAATGTGTGAATGCTAGGGTGTAA
TTGGCATGGTGTTTTAATCGATGCATGCATTGTGGGAGAATGTGTGCATGGTATCTTGAT
TGATGCGATTTAAATTATTCTTGGTCTTGAGGTTTAGTGCTTTACTCCCTCCATTCCATA
ATATAAGACACAACTACTTTTTTAGATGTTTCATAATATAAGGCGTGCATGCATGCATGC
ATGCAATTAGTAACTCCTCTCCACTAAATTATTATTTTTTAAATCCTCCACCTTCGAGAT
CTCTAATTCTATTGGGTGTATTATATTTATTAGGGTGATCCAAACTAGGAGGTGATAATA
ATTGTTTCTTGATCTTTGGGTTAAGGATGGTTGTGCCTTATATTTTGGAAGGGAGAGAGT
ATATACAATTAATCTATTTTGTTGTTAATTAGTATAGAATATGCTAAGATTAATGATAAT
TAATATACTTTCTTATTAATTAATAGTTTATTGTTATCAATCCATCCATCCTCATCCATC
TAATCATACAAGAAACTGGATGGCCATATCCACGCAACAAAACAAAAAGTTGGATCACCA
TATCCCTGAAAATATGGATGGCCATATCCTATCCAACCTTGGCCATGAACCAAGCATACC
CTAAGTGAAATGCAGTCACTCGGAACATAGCAGACCAAAAGTTTCCCACAAAGTCCGGAT
ATAAAAAACATATTATTGCAACTATACTACTACCTCCGTTTTTTAATAGATGACGCCGTT
AACTTTTTCTCACATGTTTGACCATTCGTCTTATTCAAAAATTTTATGCAAATGTATAAG
ATATAAATCACACTTAAAGTATTATGAGTGATATAACAACTCATAACAAAATAAATTATA
ATTACGTAAATTTTTTGAATAAGACGAATGGTCAAACATGTGAGAAAAAGTCAACGGCGT
CATCTATTAAAAAACGGAGCGAGTATGTAGTTATCCTCATAATCCGATTTAGAAACTGCT
GGTAAGCAGTAACTATTTGAATAGGAAAAAAAACAAATATCCTTTTTGAATCACAGAGAA
ACATCGACTTCTACCAAAGTACACAAAATTGCACACCAAGGTACCATAGCACTTACATGA
ACCATACAAATCTAACCATTTGTAAATAAAGCTTTCGTTTTCCTAGTGCAATGATGCATT
ATTGCTTTATAAGTAACGAGAACTAATAAAAAAACGACTAATAGTACTCCCCCAAACATT
AAAAACTCAAAAGACGCCCTCATCAGATCAAGGAGCAAATAGATAAAGCGATGTAACAAA
AAACCTCCCTTCAATCACAAATGTAGGGGGAAATTTTGTCTTGGACATGTACAAAGGAGG
TTTTGGATAGGACTAAATTACCATAATATATTAGCTCTAAGCACAACATTCAATGGAAGC
ATGCAAGGAGGCTGGAATGTTAGATATGGCCTGCATTTGTGAACAACGCCATTGGAAAAA
TGCGCCATGCACCCACACAATTATGGATGGAGGCATTAGTACACAAAATCATCCCAATTG
ATGATAGCATACTTGTGTTGACAGTAGTTGATTCCTTACTGGGGAAAGCAAATAAAGTTT
TTGGGCTATTATACTCTTACTCCAGCTAGATAGATTTGTTCACATGCTTAACTGTGCATC
AATTTCATGATCTTTAATCTTGTATCAAACAAACTGTACTTGGTTGCACTCACCTATGCA
TAAGTCTTTCAATGAAATCTTCTTCCCTCATCCGCAGAAGAGATGATCTAGTTTCTTCAC
ACAGGTCAAACCAGTAACCCACCAGAGCATCACAAGAAAGGCGTGCAGTGTGCAAAGCAC
ATGTGTCTCGTGTTCCATGCCCCCTGCCATAATTAGCTATTACTGGGCTAATCCACCCTC
TTTCTCCTCCACCACATGCATCAGGATAAAGCATTTCCCGTTCACGCTCCCTCGCCCGTG
CATTGTCAAATATCTATTAAAAGAGTCAAATTAATTCGGAGAAAATTAGAATGGTTAAAT
TAGTGCACCCTAACCCAGCATCATGCAAATATTCTTTTAAATGAACAGGCATGGTCTAGA
GAAAACTTCAGTAGTGTTCTCAATAAATTGCTAACCCAACAAGAACAAGTAGAAAAATAG
AAAAGTATAAAACCATAAGGTGTTATTCAGGCTTACATTCTGGAGTACATGAAGGGAATT
TGTATTTATGAAGCAGTCAAGAAGAGTCAGGAGGCCATCCTTTGTTGTCGAAAGGCCTCC
CCAAGAATCATCTTGTACAACACCTGGACCTTTTTGTTGCAGTAACTTCCCATGCATGAC
CATTTGTGTGAAACTTTCTAAAAGCAGCCCATTGCACCTTGAACAGTACAAATTCCTGCG
TGCATGCTCAATGAGAGTCTGCTTATCGATCCTGAGGAGCTCATGCCGTGCTTGAGGCGA
CAAGGCACTCCAGAACTGGGAAAAAATGGAACTCACATCAATAAAAATGATCGGTTCTGT
TAGTAAAATATGATTTTTTAGATCTTCCATTACTCCAATAACAAATCAAGAAAGCTTAAA
CAAGTAACCTGTTCTTGCAGGAGAGATGATAGTAAACATTTTCAAATAAACTAGGAAAAA
TATAGTGCAATGAATAATATAAACATCAACTATCAGCTTAATACATGTATAACATTATCC
AGCATAGACCATCAAAGTGTGACATTTCTACAAAAAAGACAAACTGTTTGGTGGGTCTGC
AAATTACATATTGTTCAGCATCTATAGCATAAAGAAACAAGTTCGGAATTGTGGGTAGAG
[truncated: 23,656,006 more chars]
