# Supplementary material for: ConservedPrimers 2.0: A high-throughput pipeline for comparative genome referenced intron-flanking PCR primer design and its application in wheat SNP discovery
Source: BMC Bioinformatics. 2009 Oct 13;10:331. doi: 10.1186/1471-2105-10-331 (PMC2765976; doi:10.1186/1471-2105-10-331)
Supplement: Additional file 1 — Conserved Primers 2.0 command-line pipeline package. The file has been collected with "tar" and compressed by "gzip", and includes ConservedPrimers 2.0 command-line pipeline programs with source code, and a user's guide for installation. [file 1471-2105-10-331-S1.GZ › conserved_primers/test.fasta]

>NSFT03P2_Contig10163
TTTTTTTTTTTTTTTTTTTTTTTTTTTTTTTTTTTTTTGAAAAAAAAATG
ATTTTCTTTTCTAGATGTGGACTTTGTACACAGCAGGGAGCTTATGTCAT
ATGTTACAGAAGCCCTGCCTACGTTAGCAATACTGATCCTACAGGGGCAT
ATCAAGCAGCGCACGTTTGCAGCTAGCAGCAATCTCGCGGCAAAGCTTGA
CACCTAACCTGCTCTAGGGCCAGTGAGATTTATCTCTCCTGGCATGTCTC
AAAATGGAAATGCCCATGCGCATGTATTTATATCTATGAGAAAGATGGTA
TCCTGTTAGTATTGCAATCCCAGAAAGAGACCATCCAGCTGCAGCCTTGT
TGAAGTCTGGTTATATCAACAGCCCAAATGCGTCCTGCACAATTGCAGAA
TACTGAGGACCTGGGGCAGCCTTTTTCTACTGTAATCTGAACCACCCAAC
AGAGCGCCATCTGACGATCTGATTGGCCTGCCGTCAGTGGCTATTGTTGC
AACATGCCGCCGAGAGGCCTACTCATTTCATAAAGAATCCTCTCATTATG
TCAATAGCAATGCCTTCTCCTTAACACAACCCACCCAGGGTGTACATCTT
CCAATAGGTGATGCTTTGCTCCAACCAAGCTTCATCCCAAGGAAACTCAT
CATTGTTACGCGCTCGCAAAGATGAAGATAGCAATGCATTGTCTTCAGAC
TTCTCTCCGAGAACCATTGGATGAATTCGGCCTCTTGGCCACTCCAAACT
GCAAACTTTCCCTAGATCTATCACCAGAGCGTCCCAGGTCATCCAAATTC
CGGTAACTAGCATTTCTTGGAACAGAGTTAGGACGCTCATCCTCATCAGC
CCTCATGCCAATCCTGGGGTCCGGAAGCATGTCCAGATGCCTGGGTCTTG
GTCCACCAGTCCTCAAGTTCCTTGGGTTGTTCGAAGAATTCCTTCCTGGA
GTGTTGGAAGAGATCTTCATGGCCAGAAAGTCCTTGGGGATGCTATCCAA
GTCCATGAAACATTTCCTGGCCTTTGCATCAGCTACCAGCGCCGCCCAGT
CCTCTGACTGCATGAGAGCACTGGCATTACCAACAACCCATAGAGCTCTC
CTAGCTC
>NSFT03P2_Contig10634
AGATGGACTTCTTCGGGAACATGGTGCTCTGGGCTTTCCCAAGGCTTCAG
GTCCGGGACATCCTGAACTCGAGCTACGGCAGCGTGATCGGCGTCATCCG
CGACGCCGTGGCGCGCATCAACGACGAGTACGTGCAGTCCTTCGTGGACT
TCGGCGGAGTGGCGGACGCGAACGGGGAGGAGCTCGTCGCGACGGCGGCC
GCTGCCGGCACGATGTTCTGCCCGGACGCAGAGGTGGACAGCTGGCTGGG
ATTCAGGTTCCACCAGCTCGATTTTGGCACCGGCGCACCGTCCGCTTTCG
TGCCGCCGGACTTGCCTTTCGAGGGGCTCATGATCTTCATGCCGTCGCGC
AAGGCGAATGGCGGCGTCGACCTCTTCATGGCCGTCGCGGAGGAGCACGT
CGCGGCGTTCGAGCAGATCTGCTACTCGTTAGATTGATCGACCCGCCAGG
GGTTGGAATCGCTTGCATTCATGGATGCTTGTCATTAGAAAAGGTCACGT
TTATTACTATGAAACAATTGCACTGGAACTATGCAGTGTATGTACAGTAT
GTAGATGTTATCTGTAAAATCACCTGCACTTGAGTTGTTAGCCAAAACCG
TGGAGGTTGACCTGTGTAAGTAGTTCGATCATTTAAGAATAAAAATATTT
ACGAGAAAAAAAAAAAAAAAAAAA
>NSFT03P2_Contig10707
GAACCAGTTTTCTATATTTGTATCACGAGACAGTGGGAATAAAAAATACT
CATCGGTATTGGCTCCTGGACACCATGAAGGCTTAAAGAAAAGTAGTGAC
TCTGGAATTTCATCATGGGATTGGAACCTGAGTGGTCAACACTCTACCTA
CCATGCATTGTTTCCTAGGGCCTGGACTATTTACGATGGCGAGCCAGATC
CAGACCTTAAAATCTCATGCCGCCAGATATCACCATTCATTCCTCATGAT
TACAAGGATAGCAGTCTTCCGGCATCTGTGTTTGTGTACACTCTGGTGAA
TACCGGGAGAGACCGTGCAAAAGTGAGCCTGTTGATGACATGGGCGAATT
CCATTGGAGGTTTTTCTCATCATTCAGGAGGCCACTTCAATGAACCATTC
ATTGGGGATGACGGAGTGTCAGGAGTGCTTTTGCATCACAAAACAGCAAA
GGATAATCCTCCAGTTACTTTCTCTATTGCTGCCTGCGAAACTCAGAATG
TGAGCGTGACAGTCTTGCCTGTTTTTGGTCTTTCTGGAGAGAACCATGCT
TCGGCGAAGGAAATGTGGGATACCATGTCAAAGGATGGCCACTTCAATCG
GGAAAATTTCAATGCTGGTTGTAGTATGCCTTCTTCTTCAGGGGAGACAC
TTTGTGCCGCTGTCTCNGCATCGACTTGGGTGGAGCCGCATGGTAGGTGT
ACTGTGGCATTTGCTTTGGCTTGGTCCTCACCTAAAGTGAAGTTTC
>NSFT03P2_Contig10746
TGGCTAGTGGTTCGGCGACATCACTGTTCGCTTCTGGGACCTCAGCACAC
AGACCCCATTGTACACATGCAAAGGCCACAAGAATTGGGTTCTCTGCATT
GCATGGTCACCTGATGGGAAACATCTTGTTAGTGGAAGCAAGTCAGGAGA
GCTTATATTATGGGACCCCAAAACAGGCAATCAATTGGGCACTCCTCTTA
CGGGACATAGAAAGTGGATTACTGCTGTATCTTGGGAGCCAGTTCATTTG
CAATCTCCTTCCCGTCGTTTTGTAAGTGCAAGTAAAGATGGCGATGCACG
AATTTGGGACATTACCACAAAGAAGTGTGTTATTTCCCTTTCAGGTCACA
CCAATGCTGTGACCTGTGTCAAGTGGGGTGGAGACGGTTTGATATATACA
GGTTCTGAAGATTGTTTAATCAAAGTATGGGAAACTACTCAGGGCAAGTT
GGTCAAAACACTGCAGGGTCATGGGCACTGGGTAAATTCGCTTGCCTTGA
GCACAGAATATGTTCTCCGCACTGGGGCATATGACCATACCGGCAAGACA
TTTTCAAGTCCAGAGGAAATGAAAGAGGCAGCTCTTGCAAGATATGAGAA
GATGAGGGGTAATGCTCCTGAGAGGCTGGTCTCTGGTTCAGATGATTTTA
CCATGTTTCTTTGGGAACCAACGATTAGCAAACAGCCGAAAGCTCGCATG
ACTGGTCATCAGAAGGTGGTGAACCATGTCTACTTCTCCCCTGACGGGCA
GTGGCTGGCGAGTGCCTCCTTTGACAAATCAGTCAAGCTGTGGAACGGCA
TCACGGGCAAGTTTGTCGCAGCTTTCCGAGGGCATGTCGCGGATGTGTAC
CAGATCAGCTGGTCCGCCGACAGTCGGCTCCTACTGAGTGGAAGCAAGGA
TTCGACCCTAAAGGTGTGGGATATCCCGGGCGCGCAAGCTGAAGCAGGAC
CTGCCAGGGCACGCGGACGAGGTGTACGCCGTGGATTGGAGCCCCGACGG
CGAGAAGGTTGTCTCTGGTGGCAAAGACAGGGTCCTAAAGTTGTGGATGA
ATTAAGCTTGTACTAGTACGTATCTACTACTTGTTGTCTGTTGGGGAGCA
GAGACTTGGTGTGTTGGTCCNGATGAACTAAGACAGGCTTGTTGACAAAT
GTGATGTTCAATGTATTGAGCATGTGGATGATGGGGGAGGATAAAAAAAA
AAAAAAAAAA
>NSFT03P2_Contig10867
AAGCGCGCGGCGGTGGGCGTCGGCGCTCGGATGCTGTTCTACCCGACGCT
GGTGTACAACGTCGTGAGGAACCAATGCGAGTCTCAGTTCCACTGGTGGG
ATCAGGTCGACGAGCATGTGCTGCTGGGTGCTGTTCCATTCCCGAGCGAT
GTTTTGCGGCTGCAGAAGCTTGGAGTTTGTGGTGTGGTCACACTAAACGA
ATCATATGAGAGGCTTGTTTCCAAGTCATTGTACGAGGCTCATGGGATTG
AAAACCTGGTGCTACCAACTAGAGATTACCTTTATGCGCCGTCATTTGAC
AACCTTTGCAAGGCTGCTGACTTCATCCACAGAAATGCTTCATGTGGTAA
GCTGACTTATGTTCACTGCAAAGCTGGACGGGGACGCAGCACCACCGTTG
TTCTTTGCTACTTGGTGCAATACAAACAAATGACACCTGCTGGAGCTTTT
GAACATGTTCGGTCATGCAGGCCAAGGGTGTTATTGGCTTCCGCACAATG
GAAAGCTGTCCAGGAATTCTACCAGCTTAGAGTGAAGAAAATTCAGGGCT
CCAGTTGCATCGACAGCCCAATCGTTAAAA
>NSFT03P2_Contig1112
CGGCACGAGGCAGCTGTTGCTTCCCGAAGAAGCGCAAGATCAAGAGCACT
GTTTCCTCAGGTACATCTGAAGAGACACGGGCTCTGCGCATGGCAGATTT
TGATGATGAGGAGATGAACATGTCAACATTTCCCAAGAGGTTCGGTAACT
CAAACTTCCTCATCAACTCTATCCCGATTGCCGAGTTCCAAGGGCGCCCG
CTTGCTGATCACCCTGGTGTCAAGAATGGCCGTCCTCCTGGTGCTCTCAC
TGTCCCCCGTGACCTTCTCGACGCCTCCACGGTCGCCGAGGCTATCAGTG
TCATCTCATGCTGGTATGAAGACAAGACAGAGTGGGGTCAGCGTGTCGGA
TGGATTTATGGCTCAGTCACAGAGGATGTTGTCACAGGGTACCGGATGCA
CAACCGTGGGTGGAAGTCAGTCTACTGTGTCACCAAGGGTGACGCCTTCC
GCGGCACTGCACCCATCAACCTGACTGACCGTCTCCACCAGGTGCTCCGG
TGGGCCACCGGCTCAGTGGAGATCTTCTTCTCCCGCAACAACGCGCTGCT
CGCGAGCCGGAGGATGAAGTGTCTTCAGAGGATCGCGTACCTGAACGTGG
GCATCTACCCGTTCACGTCCATCTTCCTCATCGTGTACTGCTTCCTGCCG
GCGCTGTCGCTCTTCTCGGGGCAGTTCATCGTCAAGGAGCTGGACGTGAC
CTTCCTCACCTACCTGCTGGTGATCACCCTGACGCTGTGCATGCTGGCGG
TGCTGGAGATCAAGTGGTCGGGCATCAACCT
>NSFT03P2_Contig11242
ACCAGGGCAGTACTTCTACACCTCAAAATGATGATGGGTTTGCTGGCATT
TGAGAACAACCAGGGGCTCTGGAATGGCGGATATTATTCACAGTTTTTTG
GAATTGGAGGAGTTATGGTGACTGTTGCAATTCTTTGGTTATCTACGGGT
TATTTTGGAGGAATTGGTGCTCCTTTTGCTCCATACTTTTGGCCATATTT
AGGACAAGTCCCCAAGAAGAAAGAACGGCAAAGGCCCGTGAGAGTCTACA
TGGATGGATGCTTTGACCTCATGCACTATGGCCACGCAAACGCGTTGCGA
CAGGCCAAGTTGCTGGGAGATCAACTGGTAGTGGGCGTTGTCAGTGACGA
GGAGATTGTGGCGAATAAGGGCCCGCCTGTGCTTTCGATGGAAGAGAGGT
TGACGCTTGTTAGTGGATTAAAGTGGGTGGATGAAGTCATACCCAATGCA
CCCTATGAGATTACGGAGGAATTTATGAATACCCTCTTCAGTAAATACAA
CATTGATTACATTATACATGGAGATGACCCTTGTCTTCTACCTGATGGAA
CGGATGCTTATGCCTTAGCAAAGAAGGCTGGACGATACAAGCAAATCAGG
CGTACTGAAGGTGTCTCAAGCACCGATATAGTCGGGAGAATATTGCAAAC
ATTCAAGCATAAAGAGGGTGTTAGTGAGAATGCTGGAGTGGAATCATGCG
ATCAGATGAAAACCCAGCTATCCAATTTTCTTCCAACTTCCCGCCGGATA
ATGCAGTTTTCAAATGGGCAGGCTCCTTCACCAGGTGCTCGTGTTGTTTA
TATAGATGGTGCATTTGACCTTTTCCATGCTGGTCATGTTGAGATCCTTA
GAAGTGCTAGGCAACTTGGTGACTTCCTTCTTGTCGGTGTTCATGATGAC
>NSFT03P2_Contig11428
TTTTTTTTTTTTTTTTTGAAAATGCAACAAACTCATAATTGATTGTCAAA
GCCATTAAATTGCAGATTGTGCATCCAAGACCCACACGTTCGATACCGAG
TTCCAAATTACTCGAGGATGAAGTCTGACGATAGAGCAGGCTGTTTCAGT
AAATCATCTCAGAGAACCTTGCACACACGGCTAAAACAGCTAAAGAACGT
CCTATGTTCCCTGAGGGCTGAGAGCGAGCGAACCACCCCAGCGCTCCAAC
AAGGCAACAAAGCAAGGGACAGGGCGCGCATTCCGCTCTCACGAACTCGA
GCTCGGTGATGCCTGCCTCAGCTTGGCTTGCAGAAACATGCCCATTTCAT
CTGCTATGCTCTTCTTTTTGGTCGCCATCTCAAGTAGTTCATCGAAGTTG
GACTTCAGCAAATTAATTTTCCTTTCACAGTATTCTTTTCCTTGAGTCAT
AGTTTTCTCAATGTAGTAGCCGGTGCCAACGTCGACGAGGACCTTCTCGG
AATCGTCGAGCGTGCCGGGTACATAGAGGGACGCCGTGAGCGGCACGAGC
AGCTTCTTCCCTTGGGGGCGGAGGGAGAGCTCGTGGAGGGCGGCCGTGGC
GTTCTCGAGGCGGGCGGCGGCGGTGCGGATCTTGGATAGGCTGTCCTGGA
GGAGATTGACCTCCAGATCGGTCTGCTCCTTGAGCGCCTTAAGCTGCTCC
ACGCTCAGCTTATCCACGTCGATGCGCGCGGGGCTCGCCATGGCTGCTTG
CTGGCCGACGCCGGAGGAGGTGGGAGAGGGGGATGGGGGGAGAGGCGGCG
GCGG
>NSFT03P2_Contig11433
TTTTTTTTTTTACCGGGAGGGCTATTCGATTTCGTATTTATTGAGCCAAC
GCTCTTCATGTACGGTGTACATACAGTACTGTACTGTTCGTTTGCTTCTG
GTTGCCAACCCAGCTAAATCACTATGATACAAGGCTCTTGTCCCATAAAT
ATACACCAAGGAAGGATAATGATGGTAACATCATCAAAATGTAAAGAGGT
TGGAAAAATTGACAATATCGATGCGGTCCAAAAATATAAGAGGAAAACAG
CTCTATATGCAGCTCGAGCAAACAAAAATGAAACGGTTACAAACCACCGC
CTTCACCTACGCCGCTGCCTCGATCTTCTCAATGGTTTCTAACCTCGTTT
TCCTTTTCCATCCTTTCATGGTGGCCACCAGGTTAACCAGCCCGACAACC
TGGCTCTTGCTGTATTCTGGATGAGACCGTGCCCAGTGGACATACTCCGT
CTCTGGCAAATAATAAGCCTTCACGAAAGTTTCCACAATTTGCAGCCTCG
GCTTAACATTTGACGATACTATGTGTTGCAGCCCATTGATCAGTACCTGA
AGGTCAAGTGACATCAATGCACGCCCTTCATCAGTGCACCTTTTCACTCT
AGACAGCCCTTCAACTAACACTTCTGCAATGCTCTCTATGCCATAGTCCA
GCAAGAGGTGTTGGAGCTCCTTAGAAATTCCTCCATGATCCAATCTTGTT
TTGTAATGTTTGAACTCGCCCAATAATAAATCAACGTAACCATTGTGGTC
TGTGCCAAGCTCCTTGACCTCCCATTTGGCATTTGCTATCTTATCCGGAT
ACCCATTGATATGCAAAAGCATCCGTGCACTTGTTCTATGAATGTGCTCA
GCCAAGTCTGGAACGGTGTCCACCAATGTCCCAAAAAACTCTTCAACAAC
AGAAGTATTATTTTGAGACAACACAGAATGTAGATGGGCTCTAGATCTGT
TCAAAACTCGAGCAACCAGTGATACTGTTTCGGCAGCTGCGCATCTCTCC
TTTAACCCATAGGAGGTGAACATTGAGCTTGGGGGCGCAGTAGGCATCAC
ATCCATTTGGGCAATAGTTGAACCAATTG
>NSFT03P2_Contig11635
TTTTTTTTTTTTTTTTTTAAAACGAACAAACAACTAATTGCAATATTTAA
GTTGTCTTTAACTGCCAATTACCACTATAGACCAGAATCAAAATCAATGC
GGAACTAGAGTTAGTAGCTGGACTAGTCCTTCTCAGACTTCGAGTACTTG
GCTGCTGAATTCAGAGATTCCTCCGGTTTCCTTTTCTTGGGTTGAGCAAC
CAATCTTTTGACGTAAGAAATGTAGGCATCGACGTTGAATTTTCTCTTGC
AACCAGCATAATTCATGTAACGTATCTTTCCAAATACCAGACGCTCCTTC
CAACCCTGATCATGGAGGCCACAGATAGACCACATGCAACCAACATAGCC
ATTGGGGTCCCTGCCGTCTATGTGATACTTGTCATTCAAATATATTGCTA
TTGAAAGTGCTTCTTCAGGTCCACTGGTCCATTCTAGAATTTTTTGGCCC
AATACATTCGCATGAATCCGTGCATTTTTCCATGGTGGACCATCTCCAAC
TGTGATGCATTCCAGAGAGGATCAACTGTTTTTGCATTCTCAAGCTGCTC
CCTCGTGTAAATGTGCTCTCTTTTGTCGGCAGCATGATCCTTCAGTGTCT
TCCTCGCCCACTCCCAAGCCCCGGCTACCGAATCATAGTGAGGCTGATAG
TAGCAGAAGTTGTCGGCTAGCTCCCTCCTTATTATCAGCTCCTCCAAGAA
AGCATCCACTGACTTGGGACTAAGATGGCGACGTTTTTTTTGCCTCGAGA
GCACATCTTTGTGCTGAAATATGCCCAAAATGCAGGTAGGGAGAGAGGCC
GGACAATGCCATTGGCTTTGTGGGATAATTCCGGTCCGAATCATAGCTCT
TGATCCTCTTCGTTAGGAACCCATCCTTGGTACCCAGAAGTGCCTCCATT
GCCGCCGCCTTGCCTGGCTCGCACCAGTCA
>NSFT03P2_Contig12193
CAAGTGGTAGTGCGACTCAGAGGTTCAGGCATGGCAGCTCCGAGAGCATC
ACTCGTCCTCGCCCTCCTGCTGGCGATCGCCGTTGCCAATGCTGAGGCGG
CGTCGGTCGTCGTCGGCCTGGCCAAGTGCACCGACTGCACCAGGAAGAAC
ATCAAGGCCGAGGAAGCCTTCAAGGGTCTTCAGGTGGCGATCAAGTGCAA
GAACGTCAACGGCGAGTACGAGAGCAAGGCGGTGGGTGCCCTTGACGGCA
CCGGCGCTTTCAGCGTGCCCGTGGCCGCCGACCTCCACAGCGCCGACTGC
GTCGCACAGCTCCACAGCGCCGCCTCCAACGCACCGTGCTCCGGCCAGGA
GCCATCAAAGATCGTGCCGGTGTCTGAGGGCACCACCTTCGGCATCGTCG
CCGGCAACTACATTGCCACGCCGTCTGCTGCATCGTCGCCGGAGTGCGCA
TCCATGACCCTGTGCGGGCCAATCAAGAAGCACATCATCCAGCACTTCCA
CCACAAGAAGCCTGTGCCACCCAAGCCGGAGCCCAAGCCGGAGCCCCACC
CTGACTACGGCCCCGTGCCCAAGCCGGAGTCCAAGCCGCAGCCCCACCCC
GACTACCACCCCGTCCCTCCCACGCCTACATACGGTGGCGGCGGTGGTGG
ATACCACGGTCACCACTGACTCCGATCTGCCACCATCCGGCCCAGCACTG
AAATCTCATCACCGAGTGCATGATCAGTGTCAGTGAGTGACCGACGTTAC
TATTTATCATCAGTTGCATGCATGGCCGCGTGGGTATTCTTTGGTGGTCT
T
